# Supplementary material for: Mutation of CMTR2 in Lung Adenocarcinoma Alters RNA Alternative Splicing and Reveals Therapeutic Vulnerabilities
Source: Nat Commun. 2025 Nov 6;16:9754. doi: 10.1038/s41467-025-64821-0 (PMC12592727; doi:10.1038/s41467-025-64821-0)
Supplement: Supplementary file 3 — Supplementary Data 1 [file 41467_2025_64821_MOESM3_ESM.xlsx]

## Sheet: Supplementary Data 1
Supplementary Data 1: Detailed Analysis of Common Skipped Exon Events Across Datasets from Human Samples and Cancer Cell Lines
Gene symbol	Chromosome	Strand	ExonStart_0base	ExonEnd	Upstream ES	Upstream EE	Downstream ES	Downstream EE	P-value	FDR	delta PSI	PSI Change	Splicing Event Type	Specific Splice Type	Dataset	Common Event
ACO1	chr9	+	32386370	32386438	32384619	32384735	32405484	32405603	4.48197e-05	0.00247781	0.101	increased	known	known	NCC	TRUE
ACO1	chr9	+	32386370	32386438	32384619	32384735	32405484	32405603	2.04392e-12	1.04973e-09	0.182	increased	known	known	TCGA	TRUE
ACO1	chr9	+	32386370	32386438	32384619	32384735	32405484	32405603	1.52309e-08	2.26238e-06	0.149	increased	known	known	A549	TRUE
ACO1	chr9	+	32386370	32386438	32384619	32384735	32405484	32405603	1.39094e-09	3.61056e-07	0.134	increased	known	known	NCI-H3122	TRUE
AHI1	chr6	-	135301407	135302817	135300499	135300558	135318518	135318616	3.54817e-07	3.52799e-05	0.299	increased	known	known	NCC	TRUE
AHI1	chr6	-	135301407	135302817	135300499	135300558	135318518	135318616	3.03557e-12	1.48833e-09	0.475	increased	known	known	TCGA	TRUE
AHI1	chr6	-	135301407	135302817	135300499	135300558	135318518	135318616	0	0	0.429	increased	known	known	A549	TRUE
AHI1	chr6	-	135301407	135302817	135300499	135300558	135318518	135318616	3.33067e-16	2.85538e-13	0.508	increased	known	known	NCI-H3122	TRUE
AHI1	chr6	-	135301407	135302841	135300499	135300558	135318518	135318616	4.62432e-06	0.000342446	0.299	increased	known	known	NCC	TRUE
AHI1	chr6	-	135301407	135302841	135300499	135300558	135318518	135318616	2.7332e-10	8.69077e-08	0.451	increased	known	known	TCGA	TRUE
AHI1	chr6	-	135301407	135302841	135300499	135300558	135318518	135318616	3.33067e-16	2.25983e-13	0.494	increased	known	known	A549	TRUE
AHI1	chr6	-	135301407	135302841	135300499	135300558	135318518	135318616	2.22045e-16	1.94838e-13	0.506	increased	known	known	NCI-H3122	TRUE
AHI1	chr6	-	135302669	135302817	135300499	135300558	135318518	135318616	1.34808e-08	1.87645e-06	0.305	increased	known	known	NCC	TRUE
AHI1	chr6	-	135302669	135302817	135300499	135300558	135318518	135318616	2.19258e-12	1.12341e-09	0.452	increased	known	known	TCGA	TRUE
AHI1	chr6	-	135302669	135302817	135300499	135300558	135318518	135318616	0	0	0.604	increased	known	known	A549	TRUE
AHI1	chr6	-	135302669	135302817	135300499	135300558	135318518	135318616	1.9984e-15	1.56896e-12	0.503	increased	known	known	NCI-H3122	TRUE
AHI1	chr6	-	135302711	135302817	135300499	135300558	135318518	135318616	1.08397e-06	9.51871e-05	0.278	increased	known	known	NCC	TRUE
AHI1	chr6	-	135302711	135302817	135300499	135300558	135318518	135318616	1.89329e-11	7.6517e-09	0.453	increased	known	known	TCGA	TRUE
AHI1	chr6	-	135302711	135302817	135300499	135300558	135318518	135318616	9.07052e-14	4.05787e-11	0.541	increased	known	known	A549	TRUE
AHI1	chr6	-	135302711	135302817	135300499	135300558	135318518	135318616	1.58353e-08	3.01296e-06	0.393	increased	known	known	NCI-H3122	TRUE
AKR1A1	chr1	+	45552435	45552563	45550542	45551155	45561788	45561878	0	0	0.124	increased	known	known	NCC	TRUE
AKR1A1	chr1	+	45552435	45552563	45550542	45551155	45561788	45561878	0	0	0.157	increased	known	known	TCGA	TRUE
AKR1A1	chr1	+	45552435	45552563	45550542	45551155	45561788	45561878	3.00864e-06	0.000228242	0.132	increased	known	known	A549	TRUE
AKR1A1	chr1	+	45552435	45552563	45550542	45551155	45561788	45561878	0	0	0.197	increased	known	known	NCI-H3122	TRUE
ALG13	chrX	+	111686136	111686174	111684964	111685103	111687886	111688128	0	0	0.241	increased	known	known	NCC	TRUE
ALG13	chrX	+	111686136	111686174	111684964	111685103	111687886	111688128	2.29078e-06	0.000258244	0.173	increased	known	known	TCGA	TRUE
ALG13	chrX	+	111686136	111686174	111684964	111685103	111687886	111688128	0	0	0.211	increased	known	known	A549	TRUE
ALG13	chrX	+	111686136	111686174	111684964	111685103	111687886	111688128	7.82754e-08	1.21713e-05	0.111	increased	known	known	NCI-H3122	TRUE
ANXA2	chr15	-	60397257	60397338	60386027	60386086	60397942	60397964	0	0	0.107	increased	known	known	NCC	TRUE
ANXA2	chr15	-	60397257	60397338	60386027	60386086	60397942	60397964	0	0	0.106	increased	known	known	TCGA	TRUE
ANXA2	chr15	-	60397257	60397338	60386027	60386086	60397942	60397964	0	0	0.141	increased	known	known	A549	TRUE
ANXA2	chr15	-	60397257	60397338	60386027	60386086	60397942	60397964	0	0	0.113	increased	known	known	NCI-H3122	TRUE
APLP2	chr11	+	130137255	130137291	130135562	130135715	130140397	130140483	6.35869e-12	1.7119e-09	0.14	increased	known	known	NCC	TRUE
APLP2	chr11	+	130137255	130137291	130135562	130135715	130140397	130140483	1.3245e-13	8.65204e-11	0.175	increased	known	known	TCGA	TRUE
APLP2	chr11	+	130137255	130137291	130135562	130135715	130140397	130140483	0	0	0.29	increased	known	known	A549	TRUE
APLP2	chr11	+	130137255	130137291	130135562	130135715	130140397	130140483	0	0	0.187	increased	known	known	NCI-H3122	TRUE
APTX	chr9	-	32988082	32988124	32987543	32987731	32989758	32989895	7.07212e-14	2.69696e-11	-0.25	decreased	known	known	NCC	TRUE
APTX	chr9	-	32988082	32988124	32987543	32987731	32989758	32989895	0.00018826	0.0114696	-0.207	decreased	known	known	TCGA	TRUE
APTX	chr9	-	32988082	32988124	32987543	32987731	32989758	32989895	0.000667167	0.0202718	-0.163	decreased	known	known	A549	TRUE
APTX	chr9	-	32988082	32988124	32987543	32987731	32989758	32989895	0.000431697	0.015296	-0.183	decreased	known	known	NCI-H3122	TRUE
APTX	chr9	-	32988082	32988129	32987543	32987731	32989758	32989895	1.07692e-14	4.66892e-12	-0.248	decreased	known	known	NCC	TRUE
APTX	chr9	-	32988082	32988129	32987543	32987731	32989758	32989895	1.0029e-06	0.00012484	-0.232	decreased	known	known	TCGA	TRUE
APTX	chr9	-	32988082	32988129	32987543	32987731	32989758	32989895	2.7734e-07	2.89326e-05	-0.221	decreased	known	known	A549	TRUE
APTX	chr9	-	32988082	32988129	32987543	32987731	32989758	32989895	1.03129e-09	2.76863e-07	-0.224	decreased	known	known	NCI-H3122	TRUE
ATF2	chr2	-	175121443	175121540	175118250	175118369	175130137	175130205	2.08002e-05	0.00127279	-0.126	decreased	known	known	NCC	TRUE
ATF2	chr2	-	175121443	175121540	175118250	175118369	175130137	175130205	0.00106096	0.049171	-0.161	decreased	known	known	TCGA	TRUE
ATF2	chr2	-	175121443	175121540	175118250	175118369	175130137	175130205	1.89194e-10	4.33391e-08	-0.204	decreased	known	known	A549	TRUE
ATF2	chr2	-	175121443	175121540	175118250	175118369	175130137	175130205	1.69215e-07	2.33001e-05	-0.193	decreased	known	known	NCI-H3122	TRUE
AVL9	chr7	+	32580218	32580272	32575954	32576072	32580801	32580890	9.96425e-13	3.13932e-10	-0.148	decreased	known	known	NCC	TRUE
AVL9	chr7	+	32580218	32580272	32575954	32576072	32580801	32580890	0	0	-0.145	decreased	known	known	TCGA	TRUE
AVL9	chr7	+	32580218	32580272	32575954	32576072	32580801	32580890	3.56748e-12	1.15699e-09	-0.247	decreased	known	known	A549	TRUE
AVL9	chr7	+	32580218	32580272	32575954	32576072	32580801	32580890	2.22045e-16	1.94838e-13	-0.152	decreased	known	known	NCI-H3122	TRUE
CANT1	chr17	-	79000099	79000253	78997392	78997963	79009663	79009867	0	0	0.241	increased	novel	novelSplicesite	NCC	TRUE
CANT1	chr17	-	79000099	79000253	78997392	78997963	79009663	79009867	9.59607e-06	0.000892031	0.235	increased	novel	novelSplicesite	TCGA	TRUE
CANT1	chr17	-	79000099	79000253	78997392	78997963	79009663	79009867	3.01725e-12	9.90652e-10	0.154	increased	novel	novelSplicesite	A549	TRUE
CANT1	chr17	-	79000099	79000253	78997392	78997963	79009663	79009867	2.88813e-09	6.82401e-07	0.139	increased	novel	novelSplicesite	NCI-H3122	TRUE
CANT1	chr17	-	79000099	79000270	78997392	78997963	79009663	79009764	0	0	0.309	increased	known	known	NCC	TRUE
CANT1	chr17	-	79000099	79000270	78997392	78997963	79009663	79009764	2.37074e-05	0.0019612	0.234	increased	known	known	TCGA	TRUE
CANT1	chr17	-	79000099	79000270	78997392	78997963	79009663	79009764	6.61693e-14	3.0423e-11	0.208	increased	known	known	A549	TRUE
CANT1	chr17	-	79000099	79000270	78997392	78997963	79009663	79009764	2.30613e-09	5.59662e-07	0.208	increased	known	known	NCI-H3122	TRUE
COA1	chr7	-	43650611	43650712	43647227	43648652	43729428	43729474	6.15886e-05	0.00325882	0.159	increased	known	known	NCC	TRUE
COA1	chr7	-	43650611	43650712	43647227	43648652	43729428	43729474	0.00021729	0.0129821	0.182	increased	known	known	TCGA	TRUE
COA1	chr7	-	43650611	43650712	43647227	43648652	43729428	43729474	5.00139e-06	0.000352502	0.107	increased	known	known	A549	TRUE
COA1	chr7	-	43650611	43650712	43647227	43648652	43729428	43729474	0	0	0.265	increased	known	known	NCI-H3122	TRUE
DGUOK	chr2	+	73957124	73957240	73946718	73946906	73958145	73958245	5.31797e-14	2.06382e-11	0.182	increased	novel	novelJunction	NCC	TRUE
DGUOK	chr2	+	73957124	73957240	73946718	73946906	73958145	73958245	0.000231026	0.0136968	0.12	increased	novel	novelJunction	TCGA	TRUE
DGUOK	chr2	+	73957124	73957240	73946718	73946906	73958145	73958245	2.05707e-08	2.95784e-06	0.151	increased	novel	novelJunction	A549	TRUE
DGUOK	chr2	+	73957124	73957240	73946718	73946906	73958145	73958245	0.000297043	0.0113093	0.11	increased	novel	novelJunction	NCI-H3122	TRUE
DNM1L	chr12	+	32738263	32738296	32737104	32737161	32740063	32740240	1.16458e-06	0.000101707	-0.201	decreased	known	known	NCC	TRUE
DNM1L	chr12	+	32738263	32738296	32737104	32737161	32740063	32740240	8.82627e-13	5.06211e-10	-0.345	decreased	known	known	TCGA	TRUE
DNM1L	chr12	+	32738263	32738296	32737104	32737161	32740063	32740240	0	0	-0.39	decreased	known	known	A549	TRUE
DNM1L	chr12	+	32738263	32738296	32737104	32737161	32740063	32740240	0	0	-0.444	decreased	known	known	NCI-H3122	TRUE
DNM1L	chr12	+	32738263	32738296	32737864	32737942	32740063	32740240	4.47069e-05	0.00247312	-0.222	decreased	known	known	NCC	TRUE
DNM1L	chr12	+	32738263	32738296	32737864	32737942	32740063	32740240	7.516e-05	0.00530042	-0.248	decreased	known	known	TCGA	TRUE
DNM1L	chr12	+	32738263	32738296	32737864	32737942	32740063	32740240	0	0	-0.393	decreased	known	known	A549	TRUE
DNM1L	chr12	+	32738263	32738296	32737864	32737942	32740063	32740240	5.9952e-15	4.41269e-12	-0.377	decreased	known	known	NCI-H3122	TRUE
ENTPD6	chr20	+	25206521	25206590	25195700	25195867	25207075	25207397	6.66134e-16	3.45962e-13	0.229	increased	known	known	NCC	TRUE
ENTPD6	chr20	+	25206521	25206590	25195700	25195867	25207075	25207397	6.50327e-06	0.000637993	0.172	increased	known	known	TCGA	TRUE
ENTPD6	chr20	+	25206521	25206590	25195700	25195867	25207075	25207397	5.87826e-10	1.23765e-07	0.18	increased	known	known	A549	TRUE
ENTPD6	chr20	+	25206521	25206590	25195700	25195867	25207075	25207397	6.27202e-08	1.00746e-05	0.182	increased	known	known	NCI-H3122	TRUE
EPB41	chr1	+	29058588	29058645	29053103	29053312	29060421	29060484	0.000416179	0.016956	0.246	increased	known	known	NCC	TRUE
EPB41	chr1	+	29058588	29058645	29053103	29053312	29060421	29060484	5.8761e-05	0.00429233	0.311	increased	known	known	TCGA	TRUE
EPB41	chr1	+	29058588	29058645	29053103	29053312	29060421	29060484	3.76366e-14	1.81209e-11	0.535	increased	known	known	A549	TRUE
EPB41	chr1	+	29058588	29058645	29053103	29053312	29060421	29060484	0	0	0.414	increased	known	known	NCI-H3122	TRUE
FAM107B	chr10	-	14553321	14553387	14530331	14530515	14604239	14604418	9.40379e-06	0.000636095	0.164	increased	known	known	NCC	TRUE
FAM107B	chr10	-	14553321	14553387	14530331	14530515	14604239	14604418	0.000234119	0.013851	0.178	increased	known	known	TCGA	TRUE
FAM107B	chr10	-	14553321	14553387	14530331	14530515	14604239	14604418	1.84826e-09	3.43847e-07	0.134	increased	known	known	A549	TRUE
FAM107B	chr10	-	14553321	14553387	14530331	14530515	14604239	14604418	0.0010457	0.0304979	0.132	increased	known	known	NCI-H3122	TRUE
FIP1L1	chr4	+	53379072	53379117	53377640	53377923	53379224	53379264	1.19293e-06	0.000103745	0.176	increased	known	known	NCC	TRUE
FIP1L1	chr4	+	53379072	53379117	53377640	53377923	53379224	53379264	5.51543e-06	0.00055493	0.184	increased	known	known	TCGA	TRUE
FIP1L1	chr4	+	53379072	53379117	53377640	53377923	53379224	53379264	0.000124474	0.00513797	0.123	increased	known	known	A549	TRUE
FIP1L1	chr4	+	53379072	53379117	53377640	53377923	53379224	53379264	2.22045e-16	1.94838e-13	0.262	increased	known	known	NCI-H3122	TRUE
FXR1	chr3	+	180975312	180975404	180970157	180970358	180976121	180976282	4.71772e-11	1.09418e-08	0.132	increased	known	known	NCC	TRUE
FXR1	chr3	+	180975312	180975404	180970157	180970358	180976121	180976282	0.000157073	0.00984131	0.126	increased	known	known	TCGA	TRUE
FXR1	chr3	+	180975312	180975404	180970157	180970358	180976121	180976282	0	0	0.198	increased	known	known	A549	TRUE
FXR1	chr3	+	180975312	180975404	180970157	180970358	180976121	180976282	3.43693e-11	1.31683e-08	0.171	increased	known	known	NCI-H3122	TRUE
GBA2	chr9	-	35743275	35743326	35741319	35741890	35744296	35744391	5.03348e-06	0.000368631	0.133	increased	known	known	NCC	TRUE
GBA2	chr9	-	35743275	35743326	35741319	35741890	35744296	35744391	3.33646e-07	4.70894e-05	0.183	increased	known	known	TCGA	TRUE
GBA2	chr9	-	35743275	35743326	35741319	35741890	35744296	35744391	4.63062e-05	0.00227408	0.226	increased	known	known	A549	TRUE
GBA2	chr9	-	35743275	35743326	35741319	35741890	35744296	35744391	1.03178e-06	0.000107479	0.234	increased	known	known	NCI-H3122	TRUE
GGCX	chr2	-	85560814	85560992	85558439	85559075	85561385	85561532	1.51998e-07	1.67385e-05	-0.181	decreased	novel	novelSplicesite	NCC	TRUE
GGCX	chr2	-	85560814	85560992	85558439	85559075	85561385	85561532	0.000114998	0.00757384	-0.16	decreased	novel	novelSplicesite	TCGA	TRUE
GGCX	chr2	-	85560814	85560992	85558439	85559075	85561385	85561532	0.000149454	0.00596236	-0.163	decreased	novel	novelSplicesite	A549	TRUE
GGCX	chr2	-	85560814	85560992	85558439	85559075	85561385	85561532	0.00186298	0.0480409	-0.119	decreased	novel	novelSplicesite	NCI-H3122	TRUE
GTF2I	chr7	+	74718878	74718941	74716611	74716950	74728785	74728896	0	0	0.202	increased	known	known	NCC	TRUE
GTF2I	chr7	+	74718878	74718941	74716611	74716950	74728785	74728896	1.40365e-12	7.56854e-10	0.228	increased	known	known	TCGA	TRUE
GTF2I	chr7	+	74718878	74718941	74716611	74716950	74728785	74728896	8.48321e-13	3.12138e-10	0.144	increased	known	known	A549	TRUE
GTF2I	chr7	+	74718878	74718941	74716611	74716950	74728785	74728896	2.93627e-11	1.13866e-08	0.18	increased	known	known	NCI-H3122	TRUE
HDDC2	chr6	-	125298713	125298816	125292840	125292909	125300537	125300659	0	0	0.266	increased	known	known	NCC	TRUE
HDDC2	chr6	-	125298713	125298816	125292840	125292909	125300537	125300659	0	0	0.237	increased	known	known	TCGA	TRUE
HDDC2	chr6	-	125298713	125298816	125292840	125292909	125300537	125300659	0	0	0.211	increased	known	known	A549	TRUE
HDDC2	chr6	-	125298713	125298816	125292840	125292909	125300537	125300659	0	0	0.312	increased	known	known	NCI-H3122	TRUE
KIAA1191	chr5	-	176359461	176359567	176355570	176355749	176359810	176359918	6.77675e-07	6.30187e-05	-0.164	decreased	known	known	NCC	TRUE
KIAA1191	chr5	-	176359461	176359567	176355570	176355749	176359810	176359918	1.63016e-07	2.51946e-05	-0.201	decreased	known	known	TCGA	TRUE
KIAA1191	chr5	-	176359461	176359567	176355570	176355749	176359810	176359918	9.97549e-08	1.18301e-05	-0.176	decreased	known	known	A549	TRUE
KIAA1191	chr5	-	176359461	176359567	176355570	176355749	176359810	176359918	1.26939e-05	0.000880274	-0.145	decreased	known	known	NCI-H3122	TRUE
KTN1	chr14	+	55673171	55673255	55672928	55673012	55675834	55675918	1.37219e-05	0.000884614	0.111	increased	known	known	NCC	TRUE
KTN1	chr14	+	55673171	55673255	55672928	55673012	55675834	55675918	1.39263e-05	0.00123763	0.127	increased	known	known	TCGA	TRUE
KTN1	chr14	+	55673171	55673255	55672928	55673012	55675834	55675918	9.90608e-12	2.91998e-09	0.133	increased	known	known	A549	TRUE
KTN1	chr14	+	55673171	55673255	55672928	55673012	55675834	55675918	2.57877e-11	1.01587e-08	0.176	increased	known	known	NCI-H3122	TRUE
MARK2	chr11	+	63906087	63906114	63904785	63905043	63908259	63908304	1.4257e-11	3.62724e-09	0.148	increased	known	known	NCC	TRUE
MARK2	chr11	+	63906087	63906114	63904785	63905043	63908259	63908304	2.5321e-05	0.00207817	0.167	increased	known	known	TCGA	TRUE
MARK2	chr11	+	63906087	63906114	63904785	63905043	63908259	63908304	0	0	0.277	increased	known	known	A549	TRUE
MARK2	chr11	+	63906087	63906114	63904785	63905043	63908259	63908304	1.11022e-14	7.9114e-12	0.186	increased	known	known	NCI-H3122	TRUE
MBIP	chr14	-	36308091	36308210	36300784	36300823	36311572	36311725	0	0	-0.191	decreased	novel	novelSplicesite	NCC	TRUE
MBIP	chr14	-	36308091	36308210	36300784	36300823	36311572	36311725	4.77396e-15	3.83727e-12	-0.146	decreased	novel	novelSplicesite	TCGA	TRUE
MBIP	chr14	-	36308091	36308210	36300784	36300823	36311572	36311725	0	0	-0.345	decreased	novel	novelSplicesite	A549	TRUE
MBIP	chr14	-	36308091	36308210	36300784	36300823	36311572	36311725	0	0	-0.194	decreased	novel	novelSplicesite	NCI-H3122	TRUE
MBIP	chr14	-	36308098	36308189	36300784	36300823	36311572	36311590	0	0	-0.179	decreased	novel	novelSplicesite	NCC	TRUE
MBIP	chr14	-	36308098	36308189	36300784	36300823	36311572	36311590	1.11022e-16	1.11652e-13	-0.13	decreased	novel	novelSplicesite	TCGA	TRUE
MBIP	chr14	-	36308098	36308189	36300784	36300823	36311572	36311590	3.26184e-12	1.06306e-09	-0.293	decreased	novel	novelSplicesite	A549	TRUE
MBIP	chr14	-	36308098	36308189	36300784	36300823	36311572	36311590	0	0	-0.158	decreased	novel	novelSplicesite	NCI-H3122	TRUE
MFF	chr2	+	227328677	227328789	227325150	227325427	227330625	227330846	1.24012e-13	4.51847e-11	-0.181	decreased	known	known	NCC	TRUE
MFF	chr2	+	227328677	227328789	227325150	227325427	227330625	227330846	4.24671e-05	0.00324117	-0.107	decreased	known	known	TCGA	TRUE
MFF	chr2	+	227328677	227328789	227325150	227325427	227330625	227330846	0	0	-0.233	decreased	known	known	A549	TRUE
MFF	chr2	+	227328677	227328789	227325150	227325427	227330625	227330846	1.03629e-06	0.000107849	-0.111	decreased	known	known	NCI-H3122	TRUE
MPI	chr15	+	74897010	74897219	74896151	74896325	74897511	74898044	1.44318e-12	4.44334e-10	-0.16	decreased	known	known	NCC	TRUE
MPI	chr15	+	74897010	74897219	74896151	74896325	74897511	74898044	9.32222e-06	0.000871758	-0.136	decreased	known	known	TCGA	TRUE
MPI	chr15	+	74897010	74897219	74896151	74896325	74897511	74898044	1.23844e-07	1.42351e-05	-0.178	decreased	known	known	A549	TRUE
MPI	chr15	+	74897010	74897219	74896151	74896325	74897511	74898044	9.02395e-09	1.85243e-06	-0.211	decreased	known	known	NCI-H3122	TRUE
MTDH	chr8	+	97699753	97699852	97690951	97691188	97706625	97706750	0	0	-0.133	decreased	known	known	NCC	TRUE
MTDH	chr8	+	97699753	97699852	97690951	97691188	97706625	97706750	7.00107e-13	4.06928e-10	-0.158	decreased	known	known	TCGA	TRUE
MTDH	chr8	+	97699753	97699852	97690951	97691188	97706625	97706750	0	0	-0.14	decreased	known	known	A549	TRUE
MTDH	chr8	+	97699753	97699852	97690951	97691188	97706625	97706750	0	0	-0.255	decreased	known	known	NCI-H3122	TRUE
NAP1L4	chr11	-	2949226	2949264	2944436	2945646	2951258	2951315	0	0	0.174	increased	known	known	NCC	TRUE
NAP1L4	chr11	-	2949226	2949264	2944436	2945646	2951258	2951315	0	0	0.166	increased	known	known	TCGA	TRUE
NAP1L4	chr11	-	2949226	2949264	2944436	2945646	2951258	2951315	0	0	0.276	increased	known	known	A549	TRUE
NAP1L4	chr11	-	2949226	2949264	2944436	2945646	2951258	2951315	8.28648e-12	3.5933e-09	0.121	increased	known	known	NCI-H3122	TRUE
NDUFB6	chr9	-	32570955	32571052	32558909	32558954	32572880	32573159	0	0	-0.171	decreased	novel	novelSplicesite	NCC	TRUE
NDUFB6	chr9	-	32570955	32571052	32558909	32558954	32572880	32573159	0	0	-0.123	decreased	novel	novelSplicesite	TCGA	TRUE
NDUFB6	chr9	-	32570955	32571052	32558909	32558954	32572880	32573159	5.4734e-14	2.54297e-11	-0.136	decreased	novel	novelSplicesite	A549	TRUE
NDUFB6	chr9	-	32570955	32571052	32558909	32558954	32572880	32573159	1.11022e-16	1.00169e-13	-0.179	decreased	novel	novelSplicesite	NCI-H3122	TRUE
POLB	chr8	+	42339011	42339069	42338481	42338685	42344952	42345019	3.74123e-05	0.00212236	0.12	increased	known	known	NCC	TRUE
POLB	chr8	+	42339011	42339069	42338481	42338685	42344952	42345019	1.65488e-08	3.36928e-06	0.167	increased	known	known	TCGA	TRUE
POLB	chr8	+	42339011	42339069	42338481	42338685	42344952	42345019	2.96247e-06	0.000225707	0.215	increased	known	known	A549	TRUE
POLB	chr8	+	42339011	42339069	42338481	42338685	42344952	42345019	8.25613e-06	0.000619501	0.173	increased	known	known	NCI-H3122	TRUE
PRELID3B	chr20	-	59037190	59037299	59036689	59036760	59038465	59038634	2.14102e-07	2.26336e-05	-0.118	decreased	known	known	NCC	TRUE
PRELID3B	chr20	-	59037190	59037299	59036689	59036760	59038465	59038634	4.81636e-08	8.61368e-06	-0.115	decreased	known	known	TCGA	TRUE
PRELID3B	chr20	-	59037190	59037299	59036689	59036760	59038465	59038634	2.41196e-12	8.08936e-10	-0.113	decreased	known	known	A549	TRUE
PRELID3B	chr20	-	59037190	59037299	59036689	59036760	59038465	59038634	1.26565e-14	8.90555e-12	-0.127	decreased	known	known	NCI-H3122	TRUE
PRKAR1A	chr17	+	68514986	68515119	68511779	68512142	68515393	68515536	0	0	0.184	increased	known	known	NCC	TRUE
PRKAR1A	chr17	+	68514986	68515119	68511779	68512142	68515393	68515536	5.19443e-09	1.1961e-06	0.347	increased	known	known	TCGA	TRUE
PRKAR1A	chr17	+	68514986	68515119	68511779	68512142	68515393	68515536	3.33067e-16	2.25983e-13	0.341	increased	known	known	A549	TRUE
PRKAR1A	chr17	+	68514986	68515119	68511779	68512142	68515393	68515536	0	0	0.328	increased	known	known	NCI-H3122	TRUE
PRKAR1A	chr17	+	68514986	68515119	68512899	68512970	68515393	68515536	3.01817e-06	0.000234055	0.238	increased	novel	novelJunction	NCC	TRUE
PRKAR1A	chr17	+	68514986	68515119	68512899	68512970	68515393	68515536	4.2244e-08	7.68208e-06	0.38	increased	novel	novelJunction	TCGA	TRUE
PRKAR1A	chr17	+	68514986	68515119	68512899	68512970	68515393	68515536	1.38345e-08	2.07771e-06	0.255	increased	novel	novelJunction	A549	TRUE
PRKAR1A	chr17	+	68514986	68515119	68512899	68512970	68515393	68515536	1.70766e-09	4.28536e-07	0.42	increased	novel	novelJunction	NCI-H3122	TRUE
R3HDM2	chr12	-	57305639	57305663	57303175	57303217	57310263	57310463	1.71515e-07	1.86301e-05	0.171	increased	known	known	NCC	TRUE
R3HDM2	chr12	-	57305639	57305663	57303175	57303217	57310263	57310463	4.13834e-07	5.66324e-05	0.278	increased	known	known	TCGA	TRUE
R3HDM2	chr12	-	57305639	57305663	57303175	57303217	57310263	57310463	0	0	0.281	increased	known	known	A549	TRUE
R3HDM2	chr12	-	57305639	57305663	57303175	57303217	57310263	57310463	4.85205e-07	5.67226e-05	0.148	increased	known	known	NCI-H3122	TRUE
RAP1A	chr1	+	111627469	111627563	111619776	111619934	111691333	111691417	0.000840757	0.0307515	0.101	increased	known	known	NCC	TRUE
RAP1A	chr1	+	111627469	111627563	111619776	111619934	111691333	111691417	5.40837e-09	1.24404e-06	0.209	increased	known	known	TCGA	TRUE
RAP1A	chr1	+	111627469	111627563	111619776	111619934	111691333	111691417	6.74086e-11	1.69025e-08	0.351	increased	known	known	A549	TRUE
RAP1A	chr1	+	111627469	111627563	111619776	111619934	111691333	111691417	1.17412e-10	4.01091e-08	0.291	increased	known	known	NCI-H3122	TRUE
RBIS	chr8	-	85219322	85219363	85217385	85217502	85220305	85220339	3.38227e-08	4.32445e-06	0.142	increased	known	known	NCC	TRUE
RBIS	chr8	-	85219322	85219363	85217385	85217502	85220305	85220339	1.22331e-06	0.000149656	0.2	increased	known	known	TCGA	TRUE
RBIS	chr8	-	85219322	85219363	85217385	85217502	85220305	85220339	1.50305e-07	1.68388e-05	0.107	increased	known	known	A549	TRUE
RBIS	chr8	-	85219322	85219363	85217385	85217502	85220305	85220339	4.06342e-14	2.62777e-11	0.154	increased	known	known	NCI-H3122	TRUE
RPAIN	chr17	+	5425970	5426082	5422768	5422829	5432541	5432608	0.00133532	0.0453805	0.126	increased	known	known	NCC	TRUE
RPAIN	chr17	+	5425970	5426082	5422768	5422829	5432541	5432608	6.15668e-09	1.39101e-06	0.173	increased	known	known	TCGA	TRUE
RPAIN	chr17	+	5425970	5426082	5422768	5422829	5432541	5432608	5.43454e-13	2.08042e-10	0.267	increased	known	known	A549	TRUE
RPAIN	chr17	+	5425970	5426082	5422768	5422829	5432541	5432608	8.99281e-15	6.47005e-12	0.319	increased	known	known	NCI-H3122	TRUE
RPRD2	chr1	+	150441707	150441958	150440922	150441023	150443230	150443283	0.000709492	0.0266547	0.207	increased	novel	novelSplicesite	NCC	TRUE
RPRD2	chr1	+	150441707	150441958	150440922	150441023	150443230	150443283	8.33327e-07	0.000106177	0.317	increased	novel	novelSplicesite	TCGA	TRUE
RPRD2	chr1	+	150441707	150441958	150440922	150441023	150443230	150443283	3.65491e-11	9.61916e-09	0.269	increased	novel	novelSplicesite	A549	TRUE
RPRD2	chr1	+	150441707	150441958	150440922	150441023	150443230	150443283	0	0	0.36	increased	novel	novelSplicesite	NCI-H3122	TRUE
RPRD2	chr1	+	150441880	150441958	150440922	150441023	150443230	150443283	1.52412e-05	0.000970461	0.143	increased	known	known	NCC	TRUE
RPRD2	chr1	+	150441880	150441958	150440922	150441023	150443230	150443283	5.67817e-08	1.0006e-05	0.26	increased	known	known	TCGA	TRUE
RPRD2	chr1	+	150441880	150441958	150440922	150441023	150443230	150443283	1.89526e-12	6.4793e-10	0.117	increased	known	known	A549	TRUE
RPRD2	chr1	+	150441880	150441958	150440922	150441023	150443230	150443283	0	0	0.205	increased	known	known	NCI-H3122	TRUE
SEPTIN7	chr7	+	35831491	35831496	35801056	35801270	35832797	35832900	0	0	-0.115	decreased	known	known	NCC	TRUE
SEPTIN7	chr7	+	35831491	35831496	35801056	35801270	35832797	35832900	0	0	-0.235	decreased	known	known	TCGA	TRUE
SEPTIN7	chr7	+	35831491	35831496	35801056	35801270	35832797	35832900	0	0	-0.376	decreased	known	known	A549	TRUE
SEPTIN7	chr7	+	35831491	35831496	35801056	35801270	35832797	35832900	0	0	-0.158	decreased	known	known	NCI-H3122	TRUE
SETD5	chr3	+	9434589	9434630	9434333	9434485	9434823	9434882	7.37523e-11	1.64229e-08	0.175	increased	known	known	NCC	TRUE
SETD5	chr3	+	9434589	9434630	9434333	9434485	9434823	9434882	0.000140787	0.00897431	0.261	increased	known	known	TCGA	TRUE
SETD5	chr3	+	9434589	9434630	9434333	9434485	9434823	9434882	0.00014575	0.00584255	0.186	increased	known	known	A549	TRUE
SETD5	chr3	+	9434589	9434630	9434333	9434485	9434823	9434882	3.11684e-12	1.44093e-09	0.25	increased	known	known	NCI-H3122	TRUE
SLC35F5	chr2	-	113717752	113717848	113714646	113715195	113719153	113719244	1.5743e-13	5.63677e-11	-0.278	decreased	novel	novelJunction	NCC	TRUE
SLC35F5	chr2	-	113717752	113717848	113714646	113715195	113719153	113719244	0	0	-0.243	decreased	novel	novelJunction	TCGA	TRUE
SLC35F5	chr2	-	113717752	113717848	113714646	113715195	113719153	113719244	0	0	-0.456	decreased	novel	novelJunction	A549	TRUE
SLC35F5	chr2	-	113717752	113717848	113714646	113715195	113719153	113719244	3.16414e-14	2.10086e-11	-0.336	decreased	novel	novelJunction	NCI-H3122	TRUE
SLC35F5	chr2	-	113717752	113717850	113706708	113715195	113719153	113719280	0	0	-0.176	decreased	novel	novelJunction	NCC	TRUE
SLC35F5	chr2	-	113717752	113717850	113706708	113715195	113719153	113719280	0	0	-0.148	decreased	novel	novelJunction	TCGA	TRUE
SLC35F5	chr2	-	113717752	113717850	113706708	113715195	113719153	113719280	0	0	-0.333	decreased	novel	novelJunction	A549	TRUE
SLC35F5	chr2	-	113717752	113717850	113706708	113715195	113719153	113719280	0	0	-0.221	decreased	novel	novelJunction	NCI-H3122	TRUE
SMARCA1	chrX	-	129493039	129493075	129491940	129492093	129496749	129496871	0	0	-0.311	decreased	known	known	NCC	TRUE
SMARCA1	chrX	-	129493039	129493075	129491940	129492093	129496749	129496871	2.36581e-09	6.14515e-07	-0.247	decreased	known	known	TCGA	TRUE
SMARCA1	chrX	-	129493039	129493075	129491940	129492093	129496749	129496871	0	0	-0.243	decreased	known	known	A549	TRUE
SMARCA1	chrX	-	129493039	129493075	129491940	129492093	129496749	129496871	1.49621e-07	2.09896e-05	-0.282	decreased	known	known	NCI-H3122	TRUE
SMARCD1	chr12	+	50087362	50087485	50086755	50086878	50088520	50088637	6.8562e-08	8.21914e-06	-0.129	decreased	known	known	NCC	TRUE
SMARCD1	chr12	+	50087362	50087485	50086755	50086878	50088520	50088637	0.00024706	0.0145122	-0.116	decreased	known	known	TCGA	TRUE
SMARCD1	chr12	+	50087362	50087485	50086755	50086878	50088520	50088637	1.31006e-14	6.81464e-12	-0.18	decreased	known	known	A549	TRUE
SMARCD1	chr12	+	50087362	50087485	50086755	50086878	50088520	50088637	4.7581e-06	0.00039379	-0.103	decreased	known	known	NCI-H3122	TRUE
SMC5	chr9	+	70346604	70346649	70324020	70324143	70347065	70347161	2.23785e-08	2.97369e-06	-0.149	decreased	novel	novelJunction	NCC	TRUE
SMC5	chr9	+	70346604	70346649	70324020	70324143	70347065	70347161	5.37825e-12	2.50083e-09	-0.189	decreased	novel	novelJunction	TCGA	TRUE
SMC5	chr9	+	70346604	70346649	70324020	70324143	70347065	70347161	2.42905e-10	5.48428e-08	-0.376	decreased	novel	novelJunction	A549	TRUE
SMC5	chr9	+	70346604	70346649	70324020	70324143	70347065	70347161	0.000198357	0.00817823	-0.236	decreased	novel	novelJunction	NCI-H3122	TRUE
SNHG1	chr11	-	62854887	62854970	62854518	62854551	62855132	62855216	2.92869e-06	0.000227819	-0.197	decreased	known	known	NCC	TRUE
SNHG1	chr11	-	62854887	62854970	62854518	62854551	62855132	62855216	8.23359e-06	0.000784259	-0.197	decreased	known	known	TCGA	TRUE
SNHG1	chr11	-	62854887	62854970	62854518	62854551	62855132	62855216	8.76965e-13	3.2134e-10	-0.301	decreased	known	known	A549	TRUE
SNHG1	chr11	-	62854887	62854970	62854518	62854551	62855132	62855216	8.48339e-08	1.3073e-05	-0.14	decreased	known	known	NCI-H3122	TRUE
SNX14	chr6	-	85538837	85538864	85536791	85536924	85541984	85542043	7.4658e-05	0.0038473	-0.169	decreased	known	known	NCC	TRUE
SNX14	chr6	-	85538837	85538864	85536791	85536924	85541984	85542043	8.14682e-12	3.61705e-09	-0.32	decreased	known	known	TCGA	TRUE
SNX14	chr6	-	85538837	85538864	85536791	85536924	85541984	85542043	0	0	-0.242	decreased	known	known	A549	TRUE
SNX14	chr6	-	85538837	85538864	85536791	85536924	85541984	85542043	0	0	-0.303	decreased	known	known	NCI-H3122	TRUE
SPATS2L	chr2	+	200439121	200439328	200419249	200419496	200440648	200440784	2.49405e-07	2.58146e-05	0.137	increased	known	known	NCC	TRUE
SPATS2L	chr2	+	200439121	200439328	200419249	200419496	200440648	200440784	0	0	0.207	increased	known	known	TCGA	TRUE
SPATS2L	chr2	+	200439121	200439328	200419249	200419496	200440648	200440784	8.68194e-14	3.90378e-11	0.145	increased	known	known	A549	TRUE
SPATS2L	chr2	+	200439121	200439328	200419249	200419496	200440648	200440784	1.19432e-10	4.06752e-08	0.124	increased	known	known	NCI-H3122	TRUE
SPPL2A	chr15	-	50726072	50726126	50725220	50725323	50726320	50726377	1.4333e-13	5.17407e-11	0.273	increased	known	known	NCC	TRUE
SPPL2A	chr15	-	50726072	50726126	50725220	50725323	50726320	50726377	0	0	0.333	increased	known	known	TCGA	TRUE
SPPL2A	chr15	-	50726072	50726126	50725220	50725323	50726320	50726377	0	0	0.403	increased	known	known	A549	TRUE
SPPL2A	chr15	-	50726072	50726126	50725220	50725323	50726320	50726377	0	0	0.333	increased	known	known	NCI-H3122	TRUE
SRRM1	chr1	+	24663182	24663224	24662659	24662804	24666814	24666845	2.43081e-05	0.00145676	0.131	increased	known	known	NCC	TRUE
SRRM1	chr1	+	24663182	24663224	24662659	24662804	24666814	24666845	0.00015063	0.00950567	0.151	increased	known	known	TCGA	TRUE
SRRM1	chr1	+	24663182	24663224	24662659	24662804	24666814	24666845	3.47422e-05	0.0017855	0.126	increased	known	known	A549	TRUE
SRRM1	chr1	+	24663182	24663224	24662659	24662804	24666814	24666845	0	0	0.355	increased	known	known	NCI-H3122	TRUE
SUCO	chr1	+	172577538	172577559	172575517	172575623	172577763	172577819	1.10371e-07	1.26407e-05	0.23	increased	known	known	NCC	TRUE
SUCO	chr1	+	172577538	172577559	172575517	172575623	172577763	172577819	0.000138238	0.00883794	0.197	increased	known	known	TCGA	TRUE
SUCO	chr1	+	172577538	172577559	172575517	172575623	172577763	172577819	3.91713e-08	5.22988e-06	0.21	increased	known	known	A549	TRUE
SUCO	chr1	+	172577538	172577559	172575517	172575623	172577763	172577819	0	0	0.289	increased	known	known	NCI-H3122	TRUE
TARBP1	chr1	-	234409476	234409573	234405902	234406099	234410444	234410531	4.26985e-05	0.00238	0.215	increased	novel	novelSplicesite	NCC	TRUE
TARBP1	chr1	-	234409476	234409573	234405902	234406099	234410444	234410531	8.24286e-06	0.000784528	0.271	increased	novel	novelSplicesite	TCGA	TRUE
TARBP1	chr1	-	234409476	234409573	234405902	234406099	234410444	234410531	9.23864e-07	8.31383e-05	0.161	increased	novel	novelSplicesite	A549	TRUE
TARBP1	chr1	-	234409476	234409573	234405902	234406099	234410444	234410531	0	0	0.419	increased	novel	novelSplicesite	NCI-H3122	TRUE
TARBP1	chr1	-	234409515	234409573	234405902	234406099	234410444	234410531	0.000145214	0.00689599	0.225	increased	novel	novelSplicesite	NCC	TRUE
TARBP1	chr1	-	234409515	234409573	234405902	234406099	234410444	234410531	2.36282e-05	0.00195668	0.281	increased	novel	novelSplicesite	TCGA	TRUE
TARBP1	chr1	-	234409515	234409573	234405902	234406099	234410444	234410531	2.18826e-06	0.000173861	0.158	increased	novel	novelSplicesite	A549	TRUE
TARBP1	chr1	-	234409515	234409573	234405902	234406099	234410444	234410531	0	0	0.419	increased	novel	novelSplicesite	NCI-H3122	TRUE
TENT4A	chr5	+	6743711	6743840	6742489	6742597	6746213	6746427	2.20934e-14	9.02226e-12	-0.103	decreased	novel	novelJunction	NCC	TRUE
TENT4A	chr5	+	6743711	6743840	6742489	6742597	6746213	6746427	3.61267e-13	2.16981e-10	-0.125	decreased	novel	novelJunction	TCGA	TRUE
TENT4A	chr5	+	6743711	6743840	6742489	6742597	6746213	6746427	5.95936e-07	5.62219e-05	-0.11	decreased	novel	novelJunction	A549	TRUE
TENT4A	chr5	+	6743711	6743840	6742489	6742597	6746213	6746427	7.07734e-12	3.08692e-09	-0.103	decreased	novel	novelJunction	NCI-H3122	TRUE
TSEN15	chr1	+	184072156	184072194	184054727	184054863	184072826	184074212	0	0	0.387	increased	known	known	NCC	TRUE
TSEN15	chr1	+	184072156	184072194	184054727	184054863	184072826	184074212	4.24637e-06	0.00043985	0.218	increased	known	known	TCGA	TRUE
TSEN15	chr1	+	184072156	184072194	184054727	184054863	184072826	184074212	7.49453e-08	9.21755e-06	0.219	increased	known	known	A549	TRUE
TSEN15	chr1	+	184072156	184072194	184054727	184054863	184072826	184074212	0.000170489	0.00723728	0.158	increased	known	known	NCI-H3122	TRUE
TSEN15	chr1	+	184072156	184072310	184054727	184054863	184072826	184074206	0	0	0.339	increased	known	known	NCC	TRUE
TSEN15	chr1	+	184072156	184072310	184054727	184054863	184072826	184074206	3.00462e-06	0.000326134	0.227	increased	known	known	TCGA	TRUE
TSEN15	chr1	+	184072156	184072310	184054727	184054863	184072826	184074206	1.92513e-13	8.04279e-11	0.161	increased	known	known	A549	TRUE
TSEN15	chr1	+	184072156	184072310	184054727	184054863	184072826	184074206	1.14924e-05	0.000808896	0.118	increased	known	known	NCI-H3122	TRUE
TTC3	chr21	+	37157160	37157214	37156654	37156906	37159698	37159745	0	0	0.191	increased	known	known	NCC	TRUE
TTC3	chr21	+	37157160	37157214	37156654	37156906	37159698	37159745	2.05728e-07	3.072e-05	0.213	increased	known	known	TCGA	TRUE
TTC3	chr21	+	37157160	37157214	37156654	37156906	37159698	37159745	0	0	0.247	increased	known	known	A549	TRUE
TTC3	chr21	+	37157160	37157214	37156654	37156906	37159698	37159745	0	0	0.298	increased	known	known	NCI-H3122	TRUE
UBXN2B	chr8	+	58434857	58434948	58434394	58434504	58439632	58439770	0.00131323	0.044755	0.123	increased	known	known	NCC	TRUE
UBXN2B	chr8	+	58434857	58434948	58434394	58434504	58439632	58439770	0.000794112	0.0385676	0.16	increased	known	known	TCGA	TRUE
UBXN2B	chr8	+	58434857	58434948	58434394	58434504	58439632	58439770	1.32581e-11	3.79831e-09	0.171	increased	known	known	A549	TRUE
UBXN2B	chr8	+	58434857	58434948	58434394	58434504	58439632	58439770	1.11022e-16	1.00169e-13	0.201	increased	known	known	NCI-H3122	TRUE
UFD1	chr22	-	19475469	19475602	19471686	19471808	19479082	19479172	3.368e-08	4.30777e-06	-0.18	decreased	known	known	NCC	TRUE
UFD1	chr22	-	19475469	19475602	19471686	19471808	19479082	19479172	1.24575e-06	0.000152125	-0.131	decreased	known	known	TCGA	TRUE
UFD1	chr22	-	19475469	19475602	19471686	19471808	19479082	19479172	0	0	-0.311	decreased	known	known	A549	TRUE
UFD1	chr22	-	19475469	19475602	19471686	19471808	19479082	19479172	0	0	-0.224	decreased	known	known	NCI-H3122	TRUE
UMAD1	chr7	+	7676101	7676208	7673308	7673453	7801669	7801743	4.2543e-07	4.14244e-05	0.121	increased	known	known	NCC	TRUE
UMAD1	chr7	+	7676101	7676208	7673308	7673453	7801669	7801743	8.57175e-06	0.000810754	0.225	increased	known	known	TCGA	TRUE
UMAD1	chr7	+	7676101	7676208	7673308	7673453	7801669	7801743	7.43849e-15	4.172e-12	0.214	increased	known	known	A549	TRUE
UMAD1	chr7	+	7676101	7676208	7673308	7673453	7801669	7801743	0	0	0.284	increased	known	known	NCI-H3122	TRUE
ZFAS1	chr20	+	49280902	49280964	49280321	49280570	49289044	49289260	3.2685e-13	1.11004e-10	0.175	increased	known	known	NCC	TRUE
ZFAS1	chr20	+	49280902	49280964	49280321	49280570	49289044	49289260	0.000894941	0.0426033	0.112	increased	known	known	TCGA	TRUE
ZFAS1	chr20	+	49280902	49280964	49280321	49280570	49289044	49289260	0	0	0.17	increased	known	known	A549	TRUE
ZFAS1	chr20	+	49280902	49280964	49280321	49280570	49289044	49289260	7.51621e-14	4.72413e-11	0.159	increased	known	known	NCI-H3122	TRUE
