# Supplementary material for: Mutation of CMTR2 in Lung Adenocarcinoma Alters RNA Alternative Splicing and Reveals Therapeutic Vulnerabilities
Source: Nat Commun. 2025 Nov 6;16:9754. doi: 10.1038/s41467-025-64821-0 (PMC12592727; doi:10.1038/s41467-025-64821-0)
Supplement: Supplementary file 4 — Supplementary Data 2 [file 41467_2025_64821_MOESM4_ESM.xlsx]

## Sheet: Supplementary Data 2
Supplementary Data 2: Identification of CMTR2-Interacting Proteins by FLAG Immunoprecipitation and NanoLC-MS/MS
Vector (Background)				FLAG-CMTR2 WT					FLAG-CMTR2 K117N
Band No.	Gene	Protein		Band No.	Gene	Protein	Specificity		Band No.	Gene	Protein	Specificity
1	GNAI3	Guanine nucleotide-binding protein G(i) subunit alpha-3		10	SNRPA	U1 small nuclear ribonucleoprotein A	Specific		17	GNAI3	Guanine nucleotide-binding protein G(i) subunit alpha-3	Background
2	MRPL44	Large ribosomal subunit protein mL44			ELAVL1	ELAV-like protein 1	Specific			TIMM50	Mitochondrial import inner membrane translocase subunit TIM50	Specific
	PRPS1	Ribose-phosphate pyrophosphokinase 1			MRPL1	Large ribosomal subunit protein uL1m	Specific			PRPSAP2	Phosphoribosyl pyrophosphate synthase-associated protein 2	Specific
	CLNS1A	Methylosome subunit pICln			MRPL45	Large ribosomal subunit protein mL45	Specific		18	PRPS1	Ribose-phosphate pyrophosphokinase 1	Background
3	GNB1	Guanine nucleotide-binding protein G(I)/G(S)/G(T) subunit beta-1			SRSF7	Serine/arginine-rich splicing factor 7	Specific			MRPL44	Large ribosomal subunit protein mL44	Background
	GNB2	Guanine nucleotide-binding protein G(I)/G(S)/G(T) subunit beta-2			GEMIN2	Gem-associated protein 2	Specific			CLNS1A	Methylosome subunit pICln	Background
4	YWHAG	14-3-3 protein gamma			MRPL15	Large ribosomal subunit protein uL15m	Specific			QPCT	Glutaminyl-peptide cyclotransferase	Specific
	YWHAZ	14-3-3 protein zeta/delta		11	SNRPB	Small nuclear ribonucleoprotein-associated proteins B and B'	Specific
	MRPL10	Large ribosomal subunit protein uL10m			MRPL9	Large ribosomal subunit protein bL9m	Specific
	MMP23B	Matrix metalloproteinase-23			MRPL16	Large ribosomal subunit protein uL16m	Specific
	ALB	Albumin			MRPL10	Large ribosomal subunit protein uL10m	Background
5	MRPL11	Large ribosomal subunit protein uL11m		12	SNRPC	U1 small nuclear ribonucleoprotein C	Specific
6	MRPL12	Large ribosomal subunit protein bL12m			MRPL11	Large ribosomal subunit protein uL11m	Background
	S100A8	Protein S100-A8			MRPL48	Large ribosomal subunit protein mL48	Specific
	MRPL58	Large ribosomal subunit protein mL62		13	MRPL12	Large ribosomal subunit protein bL12m	Background
	MRPL13	Large ribosomal subunit protein uL13m			MRPL58	Large ribosomal subunit protein mL62	Background
	SPRR2G	Small proline-rich protein 2G			SNRPC	U1 small nuclear ribonucleoprotein C	Specific
	S100A9	Protein S100-A9			MRPL13	Large ribosomal subunit protein uL13m	Background
7	MYL6	Myosin light polypeptide 6		14	SNRPD3	Small nuclear ribonucleoprotein Sm D3	Background
	SNRPD2	Small nuclear ribonucleoprotein Sm D2			SNRPD2	Small nuclear ribonucleoprotein Sm D2	Background
	SNRPD3	Small nuclear ribonucleoprotein Sm D3			RPLP2	Large ribosomal subunit protein P2	Background
	SNRPD1	Small nuclear ribonucleoprotein Sm D1			SNRPD1	Small nuclear ribonucleoprotein Sm D1	Background
	RPLP2	Large ribosomal subunit protein P2			H2AZ1	Histone H2A.Z	Specific
	H2BK1	Histone H2B type 2-K1			MRPL50	Large ribosomal subunit protein mL50	Specific
	RPL23	Large ribosomal subunit protein uL14		15	SNRPF	Small nuclear ribonucleoprotein F	Specific
	H2AC11	Histone H2A type 1			SNRPE	Small nuclear ribonucleoprotein E	Specific
8	MIF	Macrophage migration inhibitory factor			MIF	Macrophage migration inhibitory factor	Background
9	GNG12	Guanine nucleotide-binding protein G(I)/G(S)/G(O) subunit gamma-12			ERH	Enhancer of rudimentary homolog	Specific
	MRPL34	Large ribosomal subunit protein bL34m		16	SNRPGP15	Putative small nuclear ribonucleoprotein G-like protein 15	Specific
					MRPL34	Large ribosomal subunit protein bL34m	Background
