# Supplementary material for: Mutation of CMTR2 in Lung Adenocarcinoma Alters RNA Alternative Splicing and Reveals Therapeutic Vulnerabilities
Source: Nat Commun. 2025 Nov 6;16:9754. doi: 10.1038/s41467-025-64821-0 (PMC12592727; doi:10.1038/s41467-025-64821-0)
Supplement: Supplementary file 5 — Supplementary Data 3 [file 41467_2025_64821_MOESM5_ESM.xlsx]

## Sheet: Supplementary Data 3
Supplementary Data 3: Clinical Characteristics and Mutation Profile of a Case with CMTR2 Truncating Mutation Treated with ICB Therapy at NCC
Institution	Patient_Age	Patient_Sex	Patient_Smoking_Status	Histology	Clinical_driver	CMTR2_Variant_Classification	CMTR2_Protein_Change	ICB therapy	Inhibitor_Category	PFS_Months	Best_Overall_Response
NCC	74	Female	Former	Adenocarcinoma	KRAS G12C	Frame_Shift_Ins, Missense_Mutation	p.Q567Sfs*3, p.Q567H	Pembrolizumab	anti PD-1	6	PR
