# Supplementary material for: Mutation of CMTR2 in Lung Adenocarcinoma Alters RNA Alternative Splicing and Reveals Therapeutic Vulnerabilities
Source: Nat Commun. 2025 Nov 6;16:9754. doi: 10.1038/s41467-025-64821-0 (PMC12592727; doi:10.1038/s41467-025-64821-0)
Supplement: Supplementary file 8 — Source Data [file 41467_2025_64821_MOESM8_ESM.zip]

Archive with 8 entries (7 files):
- Source_data/
- __MACOSX/._Source_data
- Source_data/.DS_Store
- __MACOSX/Source_data/._.DS_Store
- Source_data/ΓÿàSource_data_uncropped_image_250905.xlsx
- __MACOSX/Source_data/._ΓÿàSource_data_uncropped_image_250905.xlsx
- Source_data/ΓÿàSource_data_250905.xlsx
- __MACOSX/Source_data/._ΓÿàSource_data_250905.xlsx
