# Supplementary material for: Mutation of CMTR2 in Lung Adenocarcinoma Alters RNA Alternative Splicing and Reveals Therapeutic Vulnerabilities
Source: Nat Commun. 2025 Nov 6;16:9754. doi: 10.1038/s41467-025-64821-0 (PMC12592727; doi:10.1038/s41467-025-64821-0)
Supplement: Supplementary file 8 — Source Data [file 41467_2025_64821_MOESM8_ESM.zip › Source_data/ΓÿàSource_data_250905.xlsx]

## Sheet: Figure 1
Figure 1i
TCGA_PanCancerAtlas	Missense_Mutation	Nonsense_Mutation	Frame_Shift_Ins	Frame_Shift_Del	In_Frame_Del	Splice_Site	Multi_hit
Bladder Urothelial Carcinoma	0.486618	0.243309	0	0	0	0	0.243309
Breast Invasive Carcinoma	0.461255	0	0	0	0.0922509	0	0
Cervical Squamous Cell Carcinoma	0	0	0	0	0	0	0.3367
Colorectal Adenocarcinoma	0.3367	0	0	0.16835	0.16835	0	0.673401
Glioblastoma Multiforme	0.337838	0	0	0	0	0	0
Head and Neck Squamous Cell Carcinoma	0.573614	0.382409	0	0.191205	0	0	0
Kidney Renal Clear Cell Carcinoma	0.390625	0	0	0	0	0	0
Kidney Renal Papillary Cell Carcinoma	0.353357	0	0	0	0	0	0
Liver Hepatocellular Carcinoma	0.268817	0	0	0	0	0	0
Lung Adenocarcinoma	2.29682	2.4735	0.176678	0.530035	0	0.176678	0
Lung Squamous Cell Carcinoma	2.05339	0.205339	0.205339	0	0	0	0
Ovarian Serous Cystadenocarcinoma	0.34188	0	0	0	0	0	0
Pancreatic Adenocarcinoma	0	0	0	0	0	0	0.543478
Prostate Adenocarcinoma	0.202429	0	0	0	0	0	0
Sarcoma	0.392157	0	0	0	0	0	0
Skin Cutaneous Melanoma	4.24107	0.892857	0	0.223214	0	0	0.223214
Stomach Adenocarcinoma	1.81818	0	0	0	0	0	0
Uterine Corpus Endometrial Carcinoma	4.34783	0.378072	0	0.378072	0	0	0.94518

## Sheet: Figure 2
Figure 2d
Chromosome	Position	Ref	Alt	Genome	Uniprot_id	Transcript_id	protein_variant	AM_pathogenicity	AM_class	CMTR2_cluster	Cohort	AA_position
16	71285917	T	G	hg38	Q8IYT2	ENST00000434935.6	S2R	0.1616	likely_benign	no_data	-	2
16	71285917	T	A	hg38	Q8IYT2	ENST00000434935.6	S2C	0.0865	likely_benign	no_data	-	2
16	71285917	T	C	hg38	Q8IYT2	ENST00000434935.6	S2G	0.0738	likely_benign	no_data	-	2
16	71285916	C	T	hg38	Q8IYT2	ENST00000434935.6	S2N	0.0747	likely_benign	no_data	-	2
16	71285916	C	A	hg38	Q8IYT2	ENST00000434935.6	S2I	0.1368	likely_benign	no_data	-	2
16	71285916	C	G	hg38	Q8IYT2	ENST00000434935.6	S2T	0.0888	likely_benign	no_data	-	2
16	71285915	A	T	hg38	Q8IYT2	ENST00000434935.6	S2R	0.1616	likely_benign	no_data	-	2
16	71285915	A	C	hg38	Q8IYT2	ENST00000434935.6	S2R	0.1616	likely_benign	no_data	-	2
16	71285914	T	G	hg38	Q8IYT2	ENST00000434935.6	K3Q	0.1071	likely_benign	no_data	-	3
16	71285914	T	C	hg38	Q8IYT2	ENST00000434935.6	K3E	0.1044	likely_benign	no_data	-	3
16	71285913	T	C	hg38	Q8IYT2	ENST00000434935.6	K3R	0.065	likely_benign	no_data	-	3
16	71285913	T	A	hg38	Q8IYT2	ENST00000434935.6	K3M	0.1706	likely_benign	no_data	-	3
16	71285913	T	G	hg38	Q8IYT2	ENST00000434935.6	K3T	0.0901	likely_benign	no_data	-	3
16	71285912	C	G	hg38	Q8IYT2	ENST00000434935.6	K3N	0.168	likely_benign	no_data	-	3
16	71285912	C	A	hg38	Q8IYT2	ENST00000434935.6	K3N	0.168	likely_benign	no_data	-	3
16	71285911	A	G	hg38	Q8IYT2	ENST00000434935.6	C4R	0.0559	likely_benign	no_data	-	4
16	71285911	A	C	hg38	Q8IYT2	ENST00000434935.6	C4G	0.0631	likely_benign	no_data	-	4
16	71285911	A	T	hg38	Q8IYT2	ENST00000434935.6	C4S	0.082	likely_benign	no_data	-	4
16	71285910	C	A	hg38	Q8IYT2	ENST00000434935.6	C4F	0.0711	likely_benign	no_data	-	4
16	71285910	C	G	hg38	Q8IYT2	ENST00000434935.6	C4S	0.082	likely_benign	no_data	-	4
16	71285910	C	T	hg38	Q8IYT2	ENST00000434935.6	C4Y	0.0569	likely_benign	no_data	-	4
16	71285909	G	C	hg38	Q8IYT2	ENST00000434935.6	C4W	0.1102	likely_benign	no_data	-	4
16	71285908	T	C	hg38	Q8IYT2	ENST00000434935.6	R5G	0.0971	likely_benign	no_data	-	5
16	71285907	C	A	hg38	Q8IYT2	ENST00000434935.6	R5I	0.1598	likely_benign	not clustered	TCGA	5
16	71285907	C	T	hg38	Q8IYT2	ENST00000434935.6	R5K	0.074	likely_benign	no_data	-	5
16	71285907	C	G	hg38	Q8IYT2	ENST00000434935.6	R5T	0.1505	likely_benign	no_data	-	5
16	71285906	T	G	hg38	Q8IYT2	ENST00000434935.6	R5S	0.2461	likely_benign	no_data	-	5
16	71285906	T	A	hg38	Q8IYT2	ENST00000434935.6	R5S	0.2461	likely_benign	no_data	-	5
16	71285905	T	G	hg38	Q8IYT2	ENST00000434935.6	K6Q	0.0989	likely_benign	no_data	-	6
16	71285905	T	C	hg38	Q8IYT2	ENST00000434935.6	K6E	0.0847	likely_benign	no_data	-	6
16	71285904	T	C	hg38	Q8IYT2	ENST00000434935.6	K6R	0.0725	likely_benign	no_data	-	6
16	71285904	T	A	hg38	Q8IYT2	ENST00000434935.6	K6M	0.1501	likely_benign	no_data	-	6
16	71285904	T	G	hg38	Q8IYT2	ENST00000434935.6	K6T	0.1122	likely_benign	no_data	-	6
16	71285903	C	G	hg38	Q8IYT2	ENST00000434935.6	K6N	0.1483	likely_benign	no_data	-	6
16	71285903	C	A	hg38	Q8IYT2	ENST00000434935.6	K6N	0.1483	likely_benign	no_data	-	6
16	71285902	T	C	hg38	Q8IYT2	ENST00000434935.6	T7A	0.059	likely_benign	no_data	-	7
16	71285902	T	G	hg38	Q8IYT2	ENST00000434935.6	T7P	0.0506	likely_benign	no_data	-	7
16	71285902	T	A	hg38	Q8IYT2	ENST00000434935.6	T7S	0.0753	likely_benign	no_data	-	7
16	71285901	G	C	hg38	Q8IYT2	ENST00000434935.6	T7R	0.0692	likely_benign	no_data	-	7
16	71285901	G	A	hg38	Q8IYT2	ENST00000434935.6	T7I	0.0686	likely_benign	no_data	-	7
16	71285901	G	T	hg38	Q8IYT2	ENST00000434935.6	T7K	0.0717	likely_benign	no_data	-	7
16	71285899	G	C	hg38	Q8IYT2	ENST00000434935.6	P8A	0.056	likely_benign	no_data	-	8
16	71285899	G	A	hg38	Q8IYT2	ENST00000434935.6	P8S	0.0703	likely_benign	no_data	-	8
16	71285899	G	T	hg38	Q8IYT2	ENST00000434935.6	P8T	0.0612	likely_benign	no_data	-	8
16	71285898	G	C	hg38	Q8IYT2	ENST00000434935.6	P8R	0.0814	likely_benign	no_data	-	8
16	71285898	G	T	hg38	Q8IYT2	ENST00000434935.6	P8Q	0.0889	likely_benign	no_data	-	8
16	71285898	G	A	hg38	Q8IYT2	ENST00000434935.6	P8L	0.0804	likely_benign	no_data	-	8
16	71285896	C	T	hg38	Q8IYT2	ENST00000434935.6	V9I	0.0753	likely_benign	no_data	-	9
16	71285896	C	G	hg38	Q8IYT2	ENST00000434935.6	V9L	0.084	likely_benign	no_data	-	9
16	71285896	C	A	hg38	Q8IYT2	ENST00000434935.6	V9F	0.0721	likely_benign	no_data	-	9
16	71285895	A	G	hg38	Q8IYT2	ENST00000434935.6	V9A	0.0689	likely_benign	no_data	-	9
16	71285895	A	T	hg38	Q8IYT2	ENST00000434935.6	V9D	0.0829	likely_benign	no_data	-	9
16	71285895	A	C	hg38	Q8IYT2	ENST00000434935.6	V9G	0.0667	likely_benign	no_data	-	9
16	71285893	G	C	hg38	Q8IYT2	ENST00000434935.6	Q10E	0.0591	likely_benign	no_data	-	10
16	71285893	G	T	hg38	Q8IYT2	ENST00000434935.6	Q10K	0.0691	likely_benign	no_data	-	10
16	71285892	T	C	hg38	Q8IYT2	ENST00000434935.6	Q10R	0.0693	likely_benign	no_data	-	10
16	71285892	T	A	hg38	Q8IYT2	ENST00000434935.6	Q10L	0.0772	likely_benign	no_data	-	10
16	71285892	T	G	hg38	Q8IYT2	ENST00000434935.6	Q10P	0.0547	likely_benign	no_data	-	10
16	71285891	C	G	hg38	Q8IYT2	ENST00000434935.6	Q10H	0.0963	likely_benign	no_data	-	10
16	71285891	C	A	hg38	Q8IYT2	ENST00000434935.6	Q10H	0.0963	likely_benign	no_data	-	10
16	71285890	G	C	hg38	Q8IYT2	ENST00000434935.6	Q11E	0.0644	likely_benign	no_data	-	11
16	71285890	G	T	hg38	Q8IYT2	ENST00000434935.6	Q11K	0.0766	likely_benign	no_data	-	11
16	71285889	T	C	hg38	Q8IYT2	ENST00000434935.6	Q11R	0.0794	likely_benign	no_data	-	11
16	71285889	T	A	hg38	Q8IYT2	ENST00000434935.6	Q11L	0.0782	likely_benign	no_data	-	11
16	71285889	T	G	hg38	Q8IYT2	ENST00000434935.6	Q11P	0.055	likely_benign	no_data	-	11
16	71285888	C	G	hg38	Q8IYT2	ENST00000434935.6	Q11H	0.0922	likely_benign	no_data	-	11
16	71285888	C	A	hg38	Q8IYT2	ENST00000434935.6	Q11H	0.0922	likely_benign	no_data	-	11
16	71285887	G	T	hg38	Q8IYT2	ENST00000434935.6	L12I	0.0683	likely_benign	no_data	-	12
16	71285887	G	C	hg38	Q8IYT2	ENST00000434935.6	L12V	0.0635	likely_benign	no_data	-	12
16	71285886	A	C	hg38	Q8IYT2	ENST00000434935.6	L12R	0.0693	likely_benign	no_data	-	12
16	71285886	A	T	hg38	Q8IYT2	ENST00000434935.6	L12Q	0.067	likely_benign	no_data	-	12
16	71285886	A	G	hg38	Q8IYT2	ENST00000434935.6	L12P	0.0479	likely_benign	no_data	-	12
16	71285884	C	G	hg38	Q8IYT2	ENST00000434935.6	A13P	0.0679	likely_benign	no_data	-	13
16	71285884	C	A	hg38	Q8IYT2	ENST00000434935.6	A13S	0.0768	likely_benign	no_data	-	13
16	71285884	C	T	hg38	Q8IYT2	ENST00000434935.6	A13T	0.0725	likely_benign	no_data	-	13
16	71285883	G	T	hg38	Q8IYT2	ENST00000434935.6	A13E	0.1047	likely_benign	no_data	-	13
16	71285883	G	C	hg38	Q8IYT2	ENST00000434935.6	A13G	0.0815	likely_benign	no_data	-	13
16	71285883	G	A	hg38	Q8IYT2	ENST00000434935.6	A13V	0.0826	likely_benign	no_data	-	13
16	71285881	T	G	hg38	Q8IYT2	ENST00000434935.6	S14R	0.1562	likely_benign	no_data	-	14
16	71285881	T	A	hg38	Q8IYT2	ENST00000434935.6	S14C	0.0656	likely_benign	no_data	-	14
16	71285881	T	C	hg38	Q8IYT2	ENST00000434935.6	S14G	0.0613	likely_benign	no_data	-	14
16	71285880	C	T	hg38	Q8IYT2	ENST00000434935.6	S14N	0.0755	likely_benign	no_data	-	14
16	71285880	C	A	hg38	Q8IYT2	ENST00000434935.6	S14I	0.0802	likely_benign	no_data	-	14
16	71285880	C	G	hg38	Q8IYT2	ENST00000434935.6	S14T	0.0695	likely_benign	no_data	-	14
16	71285879	A	T	hg38	Q8IYT2	ENST00000434935.6	S14R	0.1562	likely_benign	no_data	-	14
16	71285879	A	C	hg38	Q8IYT2	ENST00000434935.6	S14R	0.1562	likely_benign	no_data	-	14
16	71285878	G	C	hg38	Q8IYT2	ENST00000434935.6	P15A	0.0604	likely_benign	no_data	-	15
16	71285878	G	A	hg38	Q8IYT2	ENST00000434935.6	P15S	0.0687	likely_benign	no_data	-	15
16	71285878	G	T	hg38	Q8IYT2	ENST00000434935.6	P15T	0.0612	likely_benign	no_data	-	15
16	71285877	G	C	hg38	Q8IYT2	ENST00000434935.6	P15R	0.0936	likely_benign	no_data	-	15
16	71285877	G	T	hg38	Q8IYT2	ENST00000434935.6	P15H	0.0894	likely_benign	no_data	-	15
16	71285877	G	A	hg38	Q8IYT2	ENST00000434935.6	P15L	0.0709	likely_benign	no_data	-	15
16	71285875	C	G	hg38	Q8IYT2	ENST00000434935.6	A16P	0.0935	likely_benign	no_data	-	16
16	71285875	C	A	hg38	Q8IYT2	ENST00000434935.6	A16S	0.0722	likely_benign	no_data	-	16
16	71285875	C	T	hg38	Q8IYT2	ENST00000434935.6	A16T	0.0699	likely_benign	no_data	-	16
16	71285874	G	T	hg38	Q8IYT2	ENST00000434935.6	A16E	0.0653	likely_benign	no_data	-	16
16	71285874	G	C	hg38	Q8IYT2	ENST00000434935.6	A16G	0.0785	likely_benign	no_data	-	16
16	71285874	G	A	hg38	Q8IYT2	ENST00000434935.6	A16V	0.0745	likely_benign	no_data	-	16
16	71285872	A	C	hg38	Q8IYT2	ENST00000434935.6	S17A	0.0585	likely_benign	no_data	-	17
16	71285872	A	G	hg38	Q8IYT2	ENST00000434935.6	S17P	0.0651	likely_benign	no_data	-	17
16	71285872	A	T	hg38	Q8IYT2	ENST00000434935.6	S17T	0.0613	likely_benign	no_data	-	17
16	71285871	G	A	hg38	Q8IYT2	ENST00000434935.6	S17L	0.0759	likely_benign	no_data	-	17
16	71285869	A	T	hg38	Q8IYT2	ENST00000434935.6	F18I	0.1024	likely_benign	no_data	-	18
16	71285869	A	G	hg38	Q8IYT2	ENST00000434935.6	F18L	0.5788	likely_pathogenic	no_data	-	18
16	71285869	A	C	hg38	Q8IYT2	ENST00000434935.6	F18V	0.0944	likely_benign	no_data	-	18
16	71285868	A	C	hg38	Q8IYT2	ENST00000434935.6	F18C	0.1143	likely_benign	no_data	-	18
16	71285868	A	G	hg38	Q8IYT2	ENST00000434935.6	F18S	0.1422	likely_benign	no_data	-	18
16	71285868	A	T	hg38	Q8IYT2	ENST00000434935.6	F18Y	0.1062	likely_benign	no_data	-	18
16	71285867	G	T	hg38	Q8IYT2	ENST00000434935.6	F18L	0.5788	likely_pathogenic	no_data	-	18
16	71285867	G	C	hg38	Q8IYT2	ENST00000434935.6	F18L	0.5788	likely_pathogenic	no_data	-	18
16	71285866	T	G	hg38	Q8IYT2	ENST00000434935.6	S19R	0.2929	likely_benign	no_data	-	19
16	71285866	T	A	hg38	Q8IYT2	ENST00000434935.6	S19C	0.09	likely_benign	no_data	-	19
16	71285866	T	C	hg38	Q8IYT2	ENST00000434935.6	S19G	0.0862	likely_benign	no_data	-	19
16	71285865	C	T	hg38	Q8IYT2	ENST00000434935.6	S19N	0.1134	likely_benign	no_data	-	19
16	71285865	C	A	hg38	Q8IYT2	ENST00000434935.6	S19I	0.1517	likely_benign	no_data	-	19
16	71285865	C	G	hg38	Q8IYT2	ENST00000434935.6	S19T	0.083	likely_benign	no_data	-	19
16	71285864	G	T	hg38	Q8IYT2	ENST00000434935.6	S19R	0.2929	likely_benign	no_data	-	19
16	71285864	G	C	hg38	Q8IYT2	ENST00000434935.6	S19R	0.2929	likely_benign	no_data	-	19
16	71285863	G	C	hg38	Q8IYT2	ENST00000434935.6	P20A	0.07	likely_benign	no_data	-	20
16	71285863	G	A	hg38	Q8IYT2	ENST00000434935.6	P20S	0.0793	likely_benign	no_data	-	20
16	71285863	G	T	hg38	Q8IYT2	ENST00000434935.6	P20T	0.0776	likely_benign	no_data	-	20
16	71285862	G	C	hg38	Q8IYT2	ENST00000434935.6	P20R	0.1	likely_benign	no_data	-	20
16	71285862	G	T	hg38	Q8IYT2	ENST00000434935.6	P20Q	0.0998	likely_benign	no_data	-	20
16	71285862	G	A	hg38	Q8IYT2	ENST00000434935.6	P20L	0.1037	likely_benign	no_data	-	20
16	71285860	C	T	hg38	Q8IYT2	ENST00000434935.6	D21N	0.0768	likely_benign	no_data	-	21
16	71285860	C	G	hg38	Q8IYT2	ENST00000434935.6	D21H	0.1073	likely_benign	no_data	-	21
16	71285860	C	A	hg38	Q8IYT2	ENST00000434935.6	D21Y	0.1091	likely_benign	no_data	-	21
16	71285859	T	G	hg38	Q8IYT2	ENST00000434935.6	D21A	0.0748	likely_benign	no_data	-	21
16	71285859	T	C	hg38	Q8IYT2	ENST00000434935.6	D21G	0.0718	likely_benign	no_data	-	21
16	71285859	T	A	hg38	Q8IYT2	ENST00000434935.6	D21V	0.0856	likely_benign	no_data	-	21
16	71285858	A	T	hg38	Q8IYT2	ENST00000434935.6	D21E	0.08	likely_benign	no_data	-	21
16	71285858	A	C	hg38	Q8IYT2	ENST00000434935.6	D21E	0.08	likely_benign	no_data	-	21
16	71285857	T	G	hg38	Q8IYT2	ENST00000434935.6	I22L	0.1013	likely_benign	no_data	-	22
16	71285857	T	A	hg38	Q8IYT2	ENST00000434935.6	I22F	0.1179	likely_benign	no_data	-	22
16	71285857	T	C	hg38	Q8IYT2	ENST00000434935.6	I22V	0.0533	likely_benign	no_data	-	22
16	71285856	A	T	hg38	Q8IYT2	ENST00000434935.6	I22N	0.1112	likely_benign	no_data	-	22
16	71285856	A	C	hg38	Q8IYT2	ENST00000434935.6	I22S	0.1252	likely_benign	no_data	-	22
16	71285856	A	G	hg38	Q8IYT2	ENST00000434935.6	I22T	0.1122	likely_benign	no_data	-	22
16	71285855	A	C	hg38	Q8IYT2	ENST00000434935.6	I22M	0.0982	likely_benign	no_data	-	22
16	71285854	G	T	hg38	Q8IYT2	ENST00000434935.6	L23I	0.073	likely_benign	no_data	-	23
16	71285854	G	A	hg38	Q8IYT2	ENST00000434935.6	L23F	0.0929	likely_benign	no_data	-	23
16	71285854	G	C	hg38	Q8IYT2	ENST00000434935.6	L23V	0.0636	likely_benign	no_data	-	23
16	71285853	A	C	hg38	Q8IYT2	ENST00000434935.6	L23R	0.0776	likely_benign	no_data	-	23
16	71285853	A	T	hg38	Q8IYT2	ENST00000434935.6	L23H	0.0978	likely_benign	no_data	-	23
16	71285853	A	G	hg38	Q8IYT2	ENST00000434935.6	L23P	0.1063	likely_benign	no_data	-	23
16	71285851	C	G	hg38	Q8IYT2	ENST00000434935.6	A24P	0.1551	likely_benign	no_data	-	24
16	71285851	C	A	hg38	Q8IYT2	ENST00000434935.6	A24S	0.0776	likely_benign	no_data	-	24
16	71285851	C	T	hg38	Q8IYT2	ENST00000434935.6	A24T	0.0738	likely_benign	no_data	-	24
16	71285850	G	T	hg38	Q8IYT2	ENST00000434935.6	A24D	0.0936	likely_benign	no_data	-	24
16	71285850	G	C	hg38	Q8IYT2	ENST00000434935.6	A24G	0.0865	likely_benign	no_data	-	24
16	71285850	G	A	hg38	Q8IYT2	ENST00000434935.6	A24V	0.1016	likely_benign	no_data	-	24
16	71285848	C	T	hg38	Q8IYT2	ENST00000434935.6	D25N	0.0832	likely_benign	no_data	-	25
16	71285848	C	G	hg38	Q8IYT2	ENST00000434935.6	D25H	0.1396	likely_benign	no_data	-	25
16	71285848	C	A	hg38	Q8IYT2	ENST00000434935.6	D25Y	0.1356	likely_benign	no_data	-	25
16	71285847	T	G	hg38	Q8IYT2	ENST00000434935.6	D25A	0.0855	likely_benign	no_data	-	25
16	71285847	T	C	hg38	Q8IYT2	ENST00000434935.6	D25G	0.0884	likely_benign	no_data	-	25
16	71285847	T	A	hg38	Q8IYT2	ENST00000434935.6	D25V	0.1237	likely_benign	no_data	-	25
16	71285846	G	T	hg38	Q8IYT2	ENST00000434935.6	D25E	0.1049	likely_benign	no_data	-	25
16	71285846	G	C	hg38	Q8IYT2	ENST00000434935.6	D25E	0.1049	likely_benign	no_data	-	25
16	71285845	T	G	hg38	Q8IYT2	ENST00000434935.6	I26L	0.1405	likely_benign	no_data	-	26
16	71285845	T	A	hg38	Q8IYT2	ENST00000434935.6	I26F	0.2736	likely_benign	no_data	-	26
16	71285845	T	C	hg38	Q8IYT2	ENST00000434935.6	I26V	0.0566	likely_benign	no_data	-	26
16	71285844	A	T	hg38	Q8IYT2	ENST00000434935.6	I26N	0.31	likely_benign	no_data	-	26
16	71285844	A	C	hg38	Q8IYT2	ENST00000434935.6	I26S	0.2682	likely_benign	no_data	-	26
16	71285844	A	G	hg38	Q8IYT2	ENST00000434935.6	I26T	0.1825	likely_benign	no_data	-	26
16	71285843	A	C	hg38	Q8IYT2	ENST00000434935.6	I26M	0.1498	likely_benign	no_data	-	26
16	71285842	A	T	hg38	Q8IYT2	ENST00000434935.6	F27I	0.069	likely_benign	no_data	-	27
16	71285842	A	G	hg38	Q8IYT2	ENST00000434935.6	F27L	0.2244	likely_benign	no_data	-	27
16	71285842	A	C	hg38	Q8IYT2	ENST00000434935.6	F27V	0.0601	likely_benign	no_data	-	27
16	71285841	A	C	hg38	Q8IYT2	ENST00000434935.6	F27C	0.0725	likely_benign	no_data	-	27
16	71285841	A	G	hg38	Q8IYT2	ENST00000434935.6	F27S	0.0418	likely_benign	no_data	-	27
16	71285841	A	T	hg38	Q8IYT2	ENST00000434935.6	F27Y	0.0746	likely_benign	no_data	-	27
16	71285840	A	T	hg38	Q8IYT2	ENST00000434935.6	F27L	0.2244	likely_benign	no_data	-	27
16	71285840	A	C	hg38	Q8IYT2	ENST00000434935.6	F27L	0.2244	likely_benign	no_data	-	27
16	71285839	C	G	hg38	Q8IYT2	ENST00000434935.6	E28Q	0.087	likely_benign	no_data	-	28
16	71285839	C	T	hg38	Q8IYT2	ENST00000434935.6	E28K	0.0835	likely_benign	not clustered	TCGA	28
16	71285838	T	G	hg38	Q8IYT2	ENST00000434935.6	E28A	0.1006	likely_benign	no_data	-	28
16	71285838	T	C	hg38	Q8IYT2	ENST00000434935.6	E28G	0.0868	likely_benign	no_data	-	28
16	71285838	T	A	hg38	Q8IYT2	ENST00000434935.6	E28V	0.1501	likely_benign	no_data	-	28
16	71285837	T	G	hg38	Q8IYT2	ENST00000434935.6	E28D	0.1112	likely_benign	no_data	-	28
16	71285837	T	A	hg38	Q8IYT2	ENST00000434935.6	E28D	0.1112	likely_benign	no_data	-	28
16	71285836	G	T	hg38	Q8IYT2	ENST00000434935.6	L29I	0.1265	likely_benign	no_data	-	29
16	71285836	G	A	hg38	Q8IYT2	ENST00000434935.6	L29F	0.3433	ambiguous	no_data	-	29
16	71285836	G	C	hg38	Q8IYT2	ENST00000434935.6	L29V	0.1501	likely_benign	no_data	-	29
16	71285835	A	C	hg38	Q8IYT2	ENST00000434935.6	L29R	0.5936	likely_pathogenic	no_data	-	29
16	71285835	A	T	hg38	Q8IYT2	ENST00000434935.6	L29H	0.586	likely_pathogenic	no_data	-	29
16	71285835	A	G	hg38	Q8IYT2	ENST00000434935.6	L29P	0.8261	likely_pathogenic	no_data	-	29
16	71285833	A	T	hg38	Q8IYT2	ENST00000434935.6	F30I	0.8303	likely_pathogenic	no_data	-	30
16	71285833	A	G	hg38	Q8IYT2	ENST00000434935.6	F30L	0.96	likely_pathogenic	no_data	-	30
16	71285833	A	C	hg38	Q8IYT2	ENST00000434935.6	F30V	0.7659	likely_pathogenic	no_data	-	30
16	71285832	A	C	hg38	Q8IYT2	ENST00000434935.6	F30C	0.7941	likely_pathogenic	no_data	-	30
16	71285832	A	G	hg38	Q8IYT2	ENST00000434935.6	F30S	0.8053	likely_pathogenic	no_data	-	30
16	71285832	A	T	hg38	Q8IYT2	ENST00000434935.6	F30Y	0.4013	ambiguous	no_data	-	30
16	71285831	A	T	hg38	Q8IYT2	ENST00000434935.6	F30L	0.96	likely_pathogenic	no_data	-	30
16	71285831	A	C	hg38	Q8IYT2	ENST00000434935.6	F30L	0.96	likely_pathogenic	no_data	-	30
16	71285830	C	G	hg38	Q8IYT2	ENST00000434935.6	A31P	0.4384	ambiguous	no_data	-	31
16	71285830	C	A	hg38	Q8IYT2	ENST00000434935.6	A31S	0.072	likely_benign	no_data	-	31
16	71285830	C	T	hg38	Q8IYT2	ENST00000434935.6	A31T	0.0748	likely_benign	no_data	-	31
16	71285829	G	T	hg38	Q8IYT2	ENST00000434935.6	A31D	0.1462	likely_benign	no_data	-	31
16	71285829	G	C	hg38	Q8IYT2	ENST00000434935.6	A31G	0.0937	likely_benign	no_data	-	31
16	71285829	G	A	hg38	Q8IYT2	ENST00000434935.6	A31V	0.1319	likely_benign	no_data	-	31
16	71285827	T	G	hg38	Q8IYT2	ENST00000434935.6	K32Q	0.6625	likely_pathogenic	no_data	-	32
16	71285827	T	C	hg38	Q8IYT2	ENST00000434935.6	K32E	0.7966	likely_pathogenic	no_data	-	32
16	71285826	T	C	hg38	Q8IYT2	ENST00000434935.6	K32R	0.137	likely_benign	no_data	-	32
16	71285826	T	A	hg38	Q8IYT2	ENST00000434935.6	K32M	0.8705	likely_pathogenic	no_data	-	32
16	71285826	T	G	hg38	Q8IYT2	ENST00000434935.6	K32T	0.8773	likely_pathogenic	no_data	-	32
16	71285825	C	G	hg38	Q8IYT2	ENST00000434935.6	K32N	0.9566	likely_pathogenic	no_data	-	32
16	71285825	C	A	hg38	Q8IYT2	ENST00000434935.6	K32N	0.9566	likely_pathogenic	no_data	-	32
16	71285824	T	C	hg38	Q8IYT2	ENST00000434935.6	N33D	0.1174	likely_benign	no_data	-	33
16	71285824	T	G	hg38	Q8IYT2	ENST00000434935.6	N33H	0.0727	likely_benign	no_data	-	33
16	71285824	T	A	hg38	Q8IYT2	ENST00000434935.6	N33Y	0.0957	likely_benign	no_data	-	33
16	71285823	T	A	hg38	Q8IYT2	ENST00000434935.6	N33I	0.1299	likely_benign	no_data	-	33
16	71285823	T	C	hg38	Q8IYT2	ENST00000434935.6	N33S	0.0768	likely_benign	no_data	-	33
16	71285823	T	G	hg38	Q8IYT2	ENST00000434935.6	N33T	0.0881	likely_benign	no_data	-	33
16	71285822	G	T	hg38	Q8IYT2	ENST00000434935.6	N33K	0.1131	likely_benign	no_data	-	33
16	71285822	G	C	hg38	Q8IYT2	ENST00000434935.6	N33K	0.1131	likely_benign	no_data	-	33
16	71285821	A	T	hg38	Q8IYT2	ENST00000434935.6	F34I	0.2873	likely_benign	no_data	-	34
16	71285821	A	G	hg38	Q8IYT2	ENST00000434935.6	F34L	0.9124	likely_pathogenic	no_data	-	34
16	71285821	A	C	hg38	Q8IYT2	ENST00000434935.6	F34V	0.2941	likely_benign	no_data	-	34
16	71285820	A	C	hg38	Q8IYT2	ENST00000434935.6	F34C	0.4058	ambiguous	no_data	-	34
16	71285820	A	G	hg38	Q8IYT2	ENST00000434935.6	F34S	0.7174	likely_pathogenic	no_data	-	34
16	71285820	A	T	hg38	Q8IYT2	ENST00000434935.6	F34Y	0.1793	likely_benign	no_data	-	34
16	71285819	A	T	hg38	Q8IYT2	ENST00000434935.6	F34L	0.9124	likely_pathogenic	no_data	-	34
16	71285819	A	C	hg38	Q8IYT2	ENST00000434935.6	F34L	0.9124	likely_pathogenic	no_data	-	34
16	71285818	A	C	hg38	Q8IYT2	ENST00000434935.6	S35A	0.0745	likely_benign	no_data	-	35
16	71285818	A	G	hg38	Q8IYT2	ENST00000434935.6	S35P	0.1006	likely_benign	no_data	-	35
16	71285818	A	T	hg38	Q8IYT2	ENST00000434935.6	S35T	0.068	likely_benign	no_data	-	35
16	71285817	G	C	hg38	Q8IYT2	ENST00000434935.6	S35C	0.0709	likely_benign	no_data	-	35
16	71285817	G	A	hg38	Q8IYT2	ENST00000434935.6	S35F	0.1184	likely_benign	no_data	-	35
16	71285817	G	T	hg38	Q8IYT2	ENST00000434935.6	S35Y	0.1102	likely_benign	no_data	-	35
16	71285815	A	T	hg38	Q8IYT2	ENST00000434935.6	Y36N	0.8939	likely_pathogenic	no_data	-	36
16	71285815	A	C	hg38	Q8IYT2	ENST00000434935.6	Y36D	0.9275	likely_pathogenic	no_data	-	36
16	71285815	A	G	hg38	Q8IYT2	ENST00000434935.6	Y36H	0.7497	likely_pathogenic	no_data	-	36
16	71285814	T	C	hg38	Q8IYT2	ENST00000434935.6	Y36C	0.409	ambiguous	no_data	-	36
16	71285814	T	A	hg38	Q8IYT2	ENST00000434935.6	Y36F	0.1086	likely_benign	no_data	-	36
16	71285814	T	G	hg38	Q8IYT2	ENST00000434935.6	Y36S	0.8401	likely_pathogenic	no_data	-	36
16	71285812	C	G	hg38	Q8IYT2	ENST00000434935.6	G37R	0.076	likely_benign	no_data	-	37
16	71285812	C	A	hg38	Q8IYT2	ENST00000434935.6	G37C	0.0814	likely_benign	no_data	-	37
16	71285812	C	T	hg38	Q8IYT2	ENST00000434935.6	G37S	0.0705	likely_benign	no_data	-	37
16	71285811	C	G	hg38	Q8IYT2	ENST00000434935.6	G37A	0.0824	likely_benign	no_data	-	37
16	71285811	C	T	hg38	Q8IYT2	ENST00000434935.6	G37D	0.0777	likely_benign	no_data	-	37
16	71285811	C	A	hg38	Q8IYT2	ENST00000434935.6	G37V	0.091	likely_benign	no_data	-	37
16	71285809	T	G	hg38	Q8IYT2	ENST00000434935.6	K38Q	0.1329	likely_benign	no_data	-	38
16	71285809	T	C	hg38	Q8IYT2	ENST00000434935.6	K38E	0.1718	likely_benign	no_data	-	38
16	71285808	T	C	hg38	Q8IYT2	ENST00000434935.6	K38R	0.0884	likely_benign	no_data	-	38
16	71285808	T	A	hg38	Q8IYT2	ENST00000434935.6	K38M	0.1874	likely_benign	no_data	-	38
16	71285808	T	G	hg38	Q8IYT2	ENST00000434935.6	K38T	0.2086	likely_benign	no_data	-	38
16	71285807	C	G	hg38	Q8IYT2	ENST00000434935.6	K38N	0.3502	ambiguous	no_data	-	38
16	71285807	C	A	hg38	Q8IYT2	ENST00000434935.6	K38N	0.3502	ambiguous	no_data	-	38
16	71285806	G	C	hg38	Q8IYT2	ENST00000434935.6	P39A	0.1084	likely_benign	no_data	-	39
16	71285806	G	A	hg38	Q8IYT2	ENST00000434935.6	P39S	0.1386	likely_benign	no_data	-	39
16	71285806	G	T	hg38	Q8IYT2	ENST00000434935.6	P39T	0.1124	likely_benign	no_data	-	39
16	71285805	G	C	hg38	Q8IYT2	ENST00000434935.6	P39R	0.1762	likely_benign	no_data	-	39
16	71285805	G	T	hg38	Q8IYT2	ENST00000434935.6	P39Q	0.1682	likely_benign	no_data	-	39
16	71285805	G	A	hg38	Q8IYT2	ENST00000434935.6	P39L	0.1163	likely_benign	no_data	-	39
16	71285803	G	T	hg38	Q8IYT2	ENST00000434935.6	L40I	0.0693	likely_benign	no_data	-	40
16	71285803	G	A	hg38	Q8IYT2	ENST00000434935.6	L40F	0.0724	likely_benign	no_data	-	40
16	71285803	G	C	hg38	Q8IYT2	ENST00000434935.6	L40V	0.062	likely_benign	no_data	-	40
16	71285802	A	C	hg38	Q8IYT2	ENST00000434935.6	L40R	0.0692	likely_benign	no_data	-	40
16	71285802	A	T	hg38	Q8IYT2	ENST00000434935.6	L40H	0.0807	likely_benign	no_data	-	40
16	71285802	A	G	hg38	Q8IYT2	ENST00000434935.6	L40P	0.0577	likely_benign	no_data	-	40
16	71285800	T	C	hg38	Q8IYT2	ENST00000434935.6	N41D	0.0604	likely_benign	no_data	-	41
16	71285800	T	G	hg38	Q8IYT2	ENST00000434935.6	N41H	0.0699	likely_benign	no_data	-	41
16	71285800	T	A	hg38	Q8IYT2	ENST00000434935.6	N41Y	0.0874	likely_benign	no_data	-	41
16	71285799	T	A	hg38	Q8IYT2	ENST00000434935.6	N41I	0.1138	likely_benign	no_data	-	41
16	71285799	T	C	hg38	Q8IYT2	ENST00000434935.6	N41S	0.0672	likely_benign	no_data	-	41
16	71285799	T	G	hg38	Q8IYT2	ENST00000434935.6	N41T	0.0854	likely_benign	no_data	-	41
16	71285798	A	T	hg38	Q8IYT2	ENST00000434935.6	N41K	0.1092	likely_benign	no_data	-	41
16	71285798	A	C	hg38	Q8IYT2	ENST00000434935.6	N41K	0.1092	likely_benign	no_data	-	41
16	71285797	T	C	hg38	Q8IYT2	ENST00000434935.6	N42D	0.0546	likely_benign	no_data	-	42
16	71285797	T	G	hg38	Q8IYT2	ENST00000434935.6	N42H	0.0645	likely_benign	no_data	-	42
16	71285797	T	A	hg38	Q8IYT2	ENST00000434935.6	N42Y	0.083	likely_benign	no_data	-	42
16	71285796	T	A	hg38	Q8IYT2	ENST00000434935.6	N42I	0.1027	likely_benign	no_data	-	42
16	71285796	T	C	hg38	Q8IYT2	ENST00000434935.6	N42S	0.0577	likely_benign	no_data	-	42
16	71285796	T	G	hg38	Q8IYT2	ENST00000434935.6	N42T	0.0731	likely_benign	no_data	-	42
16	71285795	A	T	hg38	Q8IYT2	ENST00000434935.6	N42K	0.0885	likely_benign	no_data	-	42
16	71285795	A	C	hg38	Q8IYT2	ENST00000434935.6	N42K	0.0885	likely_benign	no_data	-	42
16	71285794	C	G	hg38	Q8IYT2	ENST00000434935.6	E43Q	0.105	likely_benign	no_data	-	43
16	71285794	C	T	hg38	Q8IYT2	ENST00000434935.6	E43K	0.0878	likely_benign	no_data	-	43
16	71285793	T	G	hg38	Q8IYT2	ENST00000434935.6	E43A	0.1222	likely_benign	no_data	-	43
16	71285793	T	C	hg38	Q8IYT2	ENST00000434935.6	E43G	0.1162	likely_benign	no_data	-	43
16	71285793	T	A	hg38	Q8IYT2	ENST00000434935.6	E43V	0.1338	likely_benign	no_data	-	43
16	71285792	C	G	hg38	Q8IYT2	ENST00000434935.6	E43D	0.1038	likely_benign	no_data	-	43
16	71285792	C	A	hg38	Q8IYT2	ENST00000434935.6	E43D	0.1038	likely_benign	no_data	-	43
16	71285791	A	T	hg38	Q8IYT2	ENST00000434935.6	W44R	0.9847	likely_pathogenic	no_data	-	44
16	71285791	A	G	hg38	Q8IYT2	ENST00000434935.6	W44R	0.9847	likely_pathogenic	no_data	-	44
16	71285791	A	C	hg38	Q8IYT2	ENST00000434935.6	W44G	0.7616	likely_pathogenic	no_data	-	44
16	71285790	C	A	hg38	Q8IYT2	ENST00000434935.6	W44L	0.7602	likely_pathogenic	no_data	-	44
16	71285790	C	G	hg38	Q8IYT2	ENST00000434935.6	W44S	0.8735	likely_pathogenic	no_data	-	44
16	71285789	C	G	hg38	Q8IYT2	ENST00000434935.6	W44C	0.9273	likely_pathogenic	no_data	-	44
16	71285789	C	A	hg38	Q8IYT2	ENST00000434935.6	W44C	0.9273	likely_pathogenic	no_data	-	44
16	71285788	G	C	hg38	Q8IYT2	ENST00000434935.6	Q45E	0.0747	likely_benign	no_data	-	45
16	71285788	G	T	hg38	Q8IYT2	ENST00000434935.6	Q45K	0.0672	likely_benign	no_data	-	45
16	71285787	T	C	hg38	Q8IYT2	ENST00000434935.6	Q45R	0.0753	likely_benign	no_data	-	45
16	71285787	T	A	hg38	Q8IYT2	ENST00000434935.6	Q45L	0.0802	likely_benign	no_data	-	45
16	71285787	T	G	hg38	Q8IYT2	ENST00000434935.6	Q45P	0.1811	likely_benign	no_data	-	45
16	71285786	C	G	hg38	Q8IYT2	ENST00000434935.6	Q45H	0.1149	likely_benign	no_data	-	45
16	71285786	C	A	hg38	Q8IYT2	ENST00000434935.6	Q45H	0.1149	likely_benign	no_data	-	45
16	71285785	A	T	hg38	Q8IYT2	ENST00000434935.6	L46I	0.0992	likely_benign	no_data	-	46
16	71285785	A	C	hg38	Q8IYT2	ENST00000434935.6	L46V	0.1227	likely_benign	no_data	-	46
16	71285784	A	G	hg38	Q8IYT2	ENST00000434935.6	L46S	0.4721	ambiguous	no_data	-	46
16	71285783	T	G	hg38	Q8IYT2	ENST00000434935.6	L46F	0.1192	likely_benign	no_data	-	46
16	71285783	T	A	hg38	Q8IYT2	ENST00000434935.6	L46F	0.1192	likely_benign	no_data	-	46
16	71285782	G	C	hg38	Q8IYT2	ENST00000434935.6	P47A	0.1881	likely_benign	no_data	-	47
16	71285782	G	A	hg38	Q8IYT2	ENST00000434935.6	P47S	0.3477	ambiguous	no_data	-	47
16	71285782	G	T	hg38	Q8IYT2	ENST00000434935.6	P47T	0.2602	likely_benign	no_data	-	47
16	71285781	G	C	hg38	Q8IYT2	ENST00000434935.6	P47R	0.4043	ambiguous	no_data	-	47
16	71285781	G	T	hg38	Q8IYT2	ENST00000434935.6	P47Q	0.4407	ambiguous	no_data	-	47
16	71285781	G	A	hg38	Q8IYT2	ENST00000434935.6	P47L	0.2015	likely_benign	no_data	-	47
16	71285779	C	T	hg38	Q8IYT2	ENST00000434935.6	D48N	0.0627	likely_benign	no_data	-	48
16	71285779	C	G	hg38	Q8IYT2	ENST00000434935.6	D48H	0.0827	likely_benign	no_data	-	48
16	71285779	C	A	hg38	Q8IYT2	ENST00000434935.6	D48Y	0.0877	likely_benign	no_data	-	48
16	71285778	T	G	hg38	Q8IYT2	ENST00000434935.6	D48A	0.0654	likely_benign	no_data	-	48
16	71285778	T	C	hg38	Q8IYT2	ENST00000434935.6	D48G	0.0857	likely_benign	no_data	-	48
16	71285778	T	A	hg38	Q8IYT2	ENST00000434935.6	D48V	0.0782	likely_benign	no_data	-	48
16	71285777	A	T	hg38	Q8IYT2	ENST00000434935.6	D48E	0.0885	likely_benign	no_data	-	48
16	71285777	A	C	hg38	Q8IYT2	ENST00000434935.6	D48E	0.0885	likely_benign	no_data	-	48
16	71285776	G	C	hg38	Q8IYT2	ENST00000434935.6	P49A	0.0615	likely_benign	no_data	-	49
16	71285776	G	A	hg38	Q8IYT2	ENST00000434935.6	P49S	0.0743	likely_benign	no_data	-	49
16	71285776	G	T	hg38	Q8IYT2	ENST00000434935.6	P49T	0.0682	likely_benign	no_data	-	49
16	71285775	G	C	hg38	Q8IYT2	ENST00000434935.6	P49R	0.1149	likely_benign	no_data	-	49
16	71285775	G	T	hg38	Q8IYT2	ENST00000434935.6	P49H	0.1076	likely_benign	no_data	-	49
16	71285775	G	A	hg38	Q8IYT2	ENST00000434935.6	P49L	0.0802	likely_benign	no_data	-	49
16	71285773	T	G	hg38	Q8IYT2	ENST00000434935.6	S50R	0.1256	likely_benign	no_data	-	50
16	71285773	T	A	hg38	Q8IYT2	ENST00000434935.6	S50C	0.0781	likely_benign	no_data	-	50
16	71285773	T	C	hg38	Q8IYT2	ENST00000434935.6	S50G	0.0641	likely_benign	no_data	-	50
16	71285772	C	T	hg38	Q8IYT2	ENST00000434935.6	S50N	0.0696	likely_benign	no_data	-	50
16	71285772	C	A	hg38	Q8IYT2	ENST00000434935.6	S50I	0.0983	likely_benign	no_data	-	50
16	71285772	C	G	hg38	Q8IYT2	ENST00000434935.6	S50T	0.0653	likely_benign	no_data	-	50
16	71285771	A	T	hg38	Q8IYT2	ENST00000434935.6	S50R	0.1256	likely_benign	no_data	-	50
16	71285771	A	C	hg38	Q8IYT2	ENST00000434935.6	S50R	0.1256	likely_benign	no_data	-	50
16	71285770	C	G	hg38	Q8IYT2	ENST00000434935.6	E51Q	0.0923	likely_benign	no_data	-	51
16	71285770	C	T	hg38	Q8IYT2	ENST00000434935.6	E51K	0.0767	likely_benign	no_data	-	51
16	71285769	T	G	hg38	Q8IYT2	ENST00000434935.6	E51A	0.1024	likely_benign	no_data	-	51
16	71285769	T	C	hg38	Q8IYT2	ENST00000434935.6	E51G	0.101	likely_benign	no_data	-	51
16	71285769	T	A	hg38	Q8IYT2	ENST00000434935.6	E51V	0.1127	likely_benign	no_data	-	51
16	71285768	C	G	hg38	Q8IYT2	ENST00000434935.6	E51D	0.0961	likely_benign	no_data	-	51
16	71285768	C	A	hg38	Q8IYT2	ENST00000434935.6	E51D	0.0961	likely_benign	no_data	-	51
16	71285767	T	G	hg38	Q8IYT2	ENST00000434935.6	I52L	0.0755	likely_benign	no_data	-	52
16	71285767	T	A	hg38	Q8IYT2	ENST00000434935.6	I52F	0.1086	likely_benign	no_data	-	52
16	71285767	T	C	hg38	Q8IYT2	ENST00000434935.6	I52V	0.0612	likely_benign	no_data	-	52
16	71285766	A	T	hg38	Q8IYT2	ENST00000434935.6	I52N	0.1554	likely_benign	no_data	-	52
16	71285766	A	C	hg38	Q8IYT2	ENST00000434935.6	I52S	0.1221	likely_benign	no_data	-	52
16	71285766	A	G	hg38	Q8IYT2	ENST00000434935.6	I52T	0.1343	likely_benign	no_data	-	52
16	71285765	A	C	hg38	Q8IYT2	ENST00000434935.6	I52M	0.068	likely_benign	no_data	-	52
16	71285764	A	T	hg38	Q8IYT2	ENST00000434935.6	F53I	0.3604	ambiguous	no_data	-	53
16	71285764	A	G	hg38	Q8IYT2	ENST00000434935.6	F53L	0.6799	likely_pathogenic	no_data	-	53
16	71285764	A	C	hg38	Q8IYT2	ENST00000434935.6	F53V	0.3461	ambiguous	no_data	-	53
16	71285763	A	C	hg38	Q8IYT2	ENST00000434935.6	F53C	0.3203	likely_benign	no_data	-	53
16	71285763	A	G	hg38	Q8IYT2	ENST00000434935.6	F53S	0.5103	ambiguous	no_data	-	53
16	71285763	A	T	hg38	Q8IYT2	ENST00000434935.6	F53Y	0.2026	likely_benign	no_data	-	53
16	71285762	G	T	hg38	Q8IYT2	ENST00000434935.6	F53L	0.6799	likely_pathogenic	no_data	-	53
16	71285762	G	C	hg38	Q8IYT2	ENST00000434935.6	F53L	0.6799	likely_pathogenic	no_data	-	53
16	71285761	T	C	hg38	Q8IYT2	ENST00000434935.6	T54A	0.0669	likely_benign	no_data	-	54
16	71285761	T	G	hg38	Q8IYT2	ENST00000434935.6	T54P	0.0886	likely_benign	no_data	-	54
16	71285761	T	A	hg38	Q8IYT2	ENST00000434935.6	T54S	0.0733	likely_benign	no_data	-	54
16	71285760	G	T	hg38	Q8IYT2	ENST00000434935.6	T54N	0.0821	likely_benign	no_data	-	54
16	71285760	G	A	hg38	Q8IYT2	ENST00000434935.6	T54I	0.0866	likely_benign	no_data	-	54
16	71285760	G	C	hg38	Q8IYT2	ENST00000434935.6	T54S	0.0733	likely_benign	no_data	-	54
16	71285758	A	G	hg38	Q8IYT2	ENST00000434935.6	C55R	0.0929	likely_benign	no_data	-	55
16	71285758	A	C	hg38	Q8IYT2	ENST00000434935.6	C55G	0.0672	likely_benign	no_data	-	55
16	71285758	A	T	hg38	Q8IYT2	ENST00000434935.6	C55S	0.0723	likely_benign	no_data	-	55
16	71285757	C	A	hg38	Q8IYT2	ENST00000434935.6	C55F	0.0815	likely_benign	no_data	-	55
16	71285757	C	G	hg38	Q8IYT2	ENST00000434935.6	C55S	0.0723	likely_benign	no_data	-	55
16	71285757	C	T	hg38	Q8IYT2	ENST00000434935.6	C55Y	0.079	likely_benign	no_data	-	55
16	71285756	A	C	hg38	Q8IYT2	ENST00000434935.6	C55W	0.1598	likely_benign	no_data	-	55
16	71285755	C	T	hg38	Q8IYT2	ENST00000434935.6	D56N	0.0747	likely_benign	no_data	-	56
16	71285755	C	G	hg38	Q8IYT2	ENST00000434935.6	D56H	0.1033	likely_benign	no_data	-	56
16	71285755	C	A	hg38	Q8IYT2	ENST00000434935.6	D56Y	0.1129	likely_benign	no_data	-	56
16	71285754	T	G	hg38	Q8IYT2	ENST00000434935.6	D56A	0.0963	likely_benign	no_data	-	56
16	71285754	T	C	hg38	Q8IYT2	ENST00000434935.6	D56G	0.0853	likely_benign	no_data	-	56
16	71285754	T	A	hg38	Q8IYT2	ENST00000434935.6	D56V	0.1208	likely_benign	no_data	-	56
16	71285753	G	T	hg38	Q8IYT2	ENST00000434935.6	D56E	0.0936	likely_benign	no_data	-	56
16	71285753	G	C	hg38	Q8IYT2	ENST00000434935.6	D56E	0.0936	likely_benign	no_data	-	56
16	71285752	G	T	hg38	Q8IYT2	ENST00000434935.6	H57N	0.1117	likely_benign	no_data	-	57
16	71285752	G	C	hg38	Q8IYT2	ENST00000434935.6	H57D	0.1787	likely_benign	no_data	-	57
16	71285752	G	A	hg38	Q8IYT2	ENST00000434935.6	H57Y	0.1103	likely_benign	no_data	-	57
16	71285751	T	C	hg38	Q8IYT2	ENST00000434935.6	H57R	0.1419	likely_benign	no_data	-	57
16	71285751	T	A	hg38	Q8IYT2	ENST00000434935.6	H57L	0.1625	likely_benign	no_data	-	57
16	71285751	T	G	hg38	Q8IYT2	ENST00000434935.6	H57P	0.1146	likely_benign	no_data	-	57
16	71285750	G	T	hg38	Q8IYT2	ENST00000434935.6	H57Q	0.2287	likely_benign	no_data	-	57
16	71285750	G	C	hg38	Q8IYT2	ENST00000434935.6	H57Q	0.2287	likely_benign	no_data	-	57
16	71285749	T	C	hg38	Q8IYT2	ENST00000434935.6	T58A	0.0623	likely_benign	no_data	-	58
16	71285749	T	G	hg38	Q8IYT2	ENST00000434935.6	T58P	0.099	likely_benign	no_data	-	58
16	71285749	T	A	hg38	Q8IYT2	ENST00000434935.6	T58S	0.0778	likely_benign	no_data	-	58
16	71285748	G	T	hg38	Q8IYT2	ENST00000434935.6	T58N	0.0812	likely_benign	no_data	-	58
16	71285748	G	A	hg38	Q8IYT2	ENST00000434935.6	T58I	0.0709	likely_benign	no_data	-	58
16	71285748	G	C	hg38	Q8IYT2	ENST00000434935.6	T58S	0.0778	likely_benign	no_data	-	58
16	71285746	C	G	hg38	Q8IYT2	ENST00000434935.6	E59Q	0.1293	likely_benign	no_data	-	59
16	71285746	C	T	hg38	Q8IYT2	ENST00000434935.6	E59K	0.1192	likely_benign	no_data	-	59
16	71285745	T	G	hg38	Q8IYT2	ENST00000434935.6	E59A	0.141	likely_benign	no_data	-	59
16	71285745	T	C	hg38	Q8IYT2	ENST00000434935.6	E59G	0.1377	likely_benign	no_data	-	59
16	71285745	T	A	hg38	Q8IYT2	ENST00000434935.6	E59V	0.1751	likely_benign	no_data	-	59
16	71285744	T	G	hg38	Q8IYT2	ENST00000434935.6	E59D	0.141	likely_benign	no_data	-	59
16	71285744	T	A	hg38	Q8IYT2	ENST00000434935.6	E59D	0.141	likely_benign	no_data	-	59
16	71285743	G	T	hg38	Q8IYT2	ENST00000434935.6	L60I	0.0603	likely_benign	no_data	-	60
16	71285743	G	A	hg38	Q8IYT2	ENST00000434935.6	L60F	0.0462	likely_benign	no_data	-	60
16	71285743	G	C	hg38	Q8IYT2	ENST00000434935.6	L60V	0.0635	likely_benign	no_data	-	60
16	71285742	A	C	hg38	Q8IYT2	ENST00000434935.6	L60R	0.0976	likely_benign	no_data	-	60
16	71285742	A	T	hg38	Q8IYT2	ENST00000434935.6	L60H	0.0869	likely_benign	no_data	-	60
16	71285742	A	G	hg38	Q8IYT2	ENST00000434935.6	L60P	0.1618	likely_benign	no_data	-	60
16	71285740	T	C	hg38	Q8IYT2	ENST00000434935.6	N61D	0.061	likely_benign	no_data	-	61
16	71285740	T	G	hg38	Q8IYT2	ENST00000434935.6	N61H	0.0564	likely_benign	no_data	-	61
16	71285740	T	A	hg38	Q8IYT2	ENST00000434935.6	N61Y	0.0715	likely_benign	no_data	-	61
16	71285739	T	A	hg38	Q8IYT2	ENST00000434935.6	N61I	0.0822	likely_benign	no_data	-	61
16	71285739	T	C	hg38	Q8IYT2	ENST00000434935.6	N61S	0.0583	likely_benign	no_data	-	61
16	71285739	T	G	hg38	Q8IYT2	ENST00000434935.6	N61T	0.0615	likely_benign	no_data	-	61
16	71285738	A	T	hg38	Q8IYT2	ENST00000434935.6	N61K	0.076	likely_benign	no_data	-	61
16	71285738	A	C	hg38	Q8IYT2	ENST00000434935.6	N61K	0.076	likely_benign	no_data	-	61
16	71285737	C	G	hg38	Q8IYT2	ENST00000434935.6	A62P	0.1057	likely_benign	no_data	-	62
16	71285737	C	A	hg38	Q8IYT2	ENST00000434935.6	A62S	0.0735	likely_benign	no_data	-	62
16	71285737	C	T	hg38	Q8IYT2	ENST00000434935.6	A62T	0.066	likely_benign	no_data	-	62
16	71285736	G	T	hg38	Q8IYT2	ENST00000434935.6	A62E	0.1141	likely_benign	no_data	-	62
16	71285736	G	C	hg38	Q8IYT2	ENST00000434935.6	A62G	0.0824	likely_benign	no_data	-	62
16	71285736	G	A	hg38	Q8IYT2	ENST00000434935.6	A62V	0.0704	likely_benign	no_data	-	62
16	71285734	A	T	hg38	Q8IYT2	ENST00000434935.6	F63I	0.1578	likely_benign	no_data	-	63
16	71285734	A	G	hg38	Q8IYT2	ENST00000434935.6	F63L	0.4511	ambiguous	no_data	-	63
16	71285734	A	C	hg38	Q8IYT2	ENST00000434935.6	F63V	0.1588	likely_benign	no_data	-	63
16	71285733	A	C	hg38	Q8IYT2	ENST00000434935.6	F63C	0.2058	likely_benign	no_data	-	63
16	71285733	A	G	hg38	Q8IYT2	ENST00000434935.6	F63S	0.4414	ambiguous	no_data	-	63
16	71285733	A	T	hg38	Q8IYT2	ENST00000434935.6	F63Y	0.1787	likely_benign	no_data	-	63
16	71285732	A	T	hg38	Q8IYT2	ENST00000434935.6	F63L	0.4511	ambiguous	no_data	-	63
16	71285732	A	C	hg38	Q8IYT2	ENST00000434935.6	F63L	0.4511	ambiguous	no_data	-	63
16	71285731	G	T	hg38	Q8IYT2	ENST00000434935.6	L64I	0.0674	likely_benign	no_data	-	64
16	71285731	G	A	hg38	Q8IYT2	ENST00000434935.6	L64F	0.101	likely_benign	no_data	-	64
16	71285731	G	C	hg38	Q8IYT2	ENST00000434935.6	L64V	0.0681	likely_benign	no_data	-	64
16	71285730	A	C	hg38	Q8IYT2	ENST00000434935.6	L64R	0.1043	likely_benign	no_data	-	64
16	71285730	A	T	hg38	Q8IYT2	ENST00000434935.6	L64H	0.1157	likely_benign	no_data	-	64
16	71285730	A	G	hg38	Q8IYT2	ENST00000434935.6	L64P	0.3342	likely_benign	no_data	-	64
16	71285728	C	T	hg38	Q8IYT2	ENST00000434935.6	D65N	0.0709	likely_benign	no_data	-	65
16	71285728	C	G	hg38	Q8IYT2	ENST00000434935.6	D65H	0.0891	likely_benign	no_data	-	65
16	71285728	C	A	hg38	Q8IYT2	ENST00000434935.6	D65Y	0.0791	likely_benign	no_data	-	65
16	71285727	T	G	hg38	Q8IYT2	ENST00000434935.6	D65A	0.0705	likely_benign	no_data	-	65
16	71285727	T	C	hg38	Q8IYT2	ENST00000434935.6	D65G	0.075	likely_benign	no_data	-	65
16	71285727	T	A	hg38	Q8IYT2	ENST00000434935.6	D65V	0.0761	likely_benign	no_data	-	65
16	71285726	A	T	hg38	Q8IYT2	ENST00000434935.6	D65E	0.0928	likely_benign	no_data	-	65
16	71285726	A	C	hg38	Q8IYT2	ENST00000434935.6	D65E	0.0928	likely_benign	no_data	-	65
16	71285725	A	T	hg38	Q8IYT2	ENST00000434935.6	L66M	0.1185	likely_benign	no_data	-	66
16	71285725	A	C	hg38	Q8IYT2	ENST00000434935.6	L66V	0.1457	likely_benign	no_data	-	66
16	71285724	A	G	hg38	Q8IYT2	ENST00000434935.6	L66S	0.5684	likely_pathogenic	no_data	-	66
16	71285724	A	C	hg38	Q8IYT2	ENST00000434935.6	L66W	0.4046	ambiguous	no_data	-	66
16	71285723	C	G	hg38	Q8IYT2	ENST00000434935.6	L66F	0.2388	likely_benign	no_data	-	66
16	71285723	C	A	hg38	Q8IYT2	ENST00000434935.6	L66F	0.2388	likely_benign	no_data	-	66
16	71285722	T	G	hg38	Q8IYT2	ENST00000434935.6	K67Q	0.4737	ambiguous	no_data	-	67
16	71285722	T	C	hg38	Q8IYT2	ENST00000434935.6	K67E	0.716	likely_pathogenic	no_data	-	67
16	71285721	T	C	hg38	Q8IYT2	ENST00000434935.6	K67R	0.1391	likely_benign	no_data	-	67
16	71285721	T	A	hg38	Q8IYT2	ENST00000434935.6	K67M	0.8677	likely_pathogenic	no_data	-	67
16	71285721	T	G	hg38	Q8IYT2	ENST00000434935.6	K67T	0.8927	likely_pathogenic	no_data	-	67
16	71285720	C	G	hg38	Q8IYT2	ENST00000434935.6	K67N	0.9546	likely_pathogenic	no_data	-	67
16	71285720	C	A	hg38	Q8IYT2	ENST00000434935.6	K67N	0.9546	likely_pathogenic	no_data	-	67
16	71285719	T	C	hg38	Q8IYT2	ENST00000434935.6	N68D	0.0751	likely_benign	no_data	-	68
16	71285719	T	G	hg38	Q8IYT2	ENST00000434935.6	N68H	0.0692	likely_benign	no_data	-	68
16	71285719	T	A	hg38	Q8IYT2	ENST00000434935.6	N68Y	0.0757	likely_benign	no_data	-	68
16	71285718	T	A	hg38	Q8IYT2	ENST00000434935.6	N68I	0.0884	likely_benign	no_data	-	68
16	71285718	T	C	hg38	Q8IYT2	ENST00000434935.6	N68S	0.0759	likely_benign	no_data	-	68
16	71285718	T	G	hg38	Q8IYT2	ENST00000434935.6	N68T	0.0861	likely_benign	no_data	-	68
16	71285717	G	T	hg38	Q8IYT2	ENST00000434935.6	N68K	0.1026	likely_benign	no_data	-	68
16	71285717	G	C	hg38	Q8IYT2	ENST00000434935.6	N68K	0.1026	likely_benign	no_data	-	68
16	71285716	A	C	hg38	Q8IYT2	ENST00000434935.6	S69A	0.1149	likely_benign	no_data	-	69
16	71285716	A	G	hg38	Q8IYT2	ENST00000434935.6	S69P	0.8527	likely_pathogenic	no_data	-	69
16	71285716	A	T	hg38	Q8IYT2	ENST00000434935.6	S69T	0.1068	likely_benign	no_data	-	69
16	71285715	G	C	hg38	Q8IYT2	ENST00000434935.6	S69C	0.131	likely_benign	no_data	-	69
16	71285715	G	A	hg38	Q8IYT2	ENST00000434935.6	S69F	0.3377	likely_benign	no_data	-	69
16	71285715	G	T	hg38	Q8IYT2	ENST00000434935.6	S69Y	0.2178	likely_benign	no_data	-	69
16	71285713	G	T	hg38	Q8IYT2	ENST00000434935.6	L70I	0.369	ambiguous	no_data	-	70
16	71285713	G	C	hg38	Q8IYT2	ENST00000434935.6	L70V	0.3171	likely_benign	no_data	-	70
16	71285712	A	C	hg38	Q8IYT2	ENST00000434935.6	L70R	0.8278	likely_pathogenic	no_data	-	70
16	71285712	A	T	hg38	Q8IYT2	ENST00000434935.6	L70Q	0.7036	likely_pathogenic	no_data	-	70
16	71285712	A	G	hg38	Q8IYT2	ENST00000434935.6	L70P	0.9752	likely_pathogenic	no_data	-	70
16	71285710	T	C	hg38	Q8IYT2	ENST00000434935.6	N71D	0.6946	likely_pathogenic	no_data	-	71
16	71285710	T	G	hg38	Q8IYT2	ENST00000434935.6	N71H	0.6772	likely_pathogenic	no_data	-	71
16	71285710	T	A	hg38	Q8IYT2	ENST00000434935.6	N71Y	0.7163	likely_pathogenic	no_data	-	71
16	71285709	T	A	hg38	Q8IYT2	ENST00000434935.6	N71I	0.7612	likely_pathogenic	no_data	-	71
16	71285709	T	C	hg38	Q8IYT2	ENST00000434935.6	N71S	0.3277	likely_benign	no_data	-	71
16	71285709	T	G	hg38	Q8IYT2	ENST00000434935.6	N71T	0.6539	likely_pathogenic	no_data	-	71
16	71285708	A	T	hg38	Q8IYT2	ENST00000434935.6	N71K	0.9177	likely_pathogenic	no_data	-	71
16	71285708	A	C	hg38	Q8IYT2	ENST00000434935.6	N71K	0.9177	likely_pathogenic	no_data	-	71
16	71285707	C	G	hg38	Q8IYT2	ENST00000434935.6	E72Q	0.0974	likely_benign	no_data	-	72
16	71285707	C	T	hg38	Q8IYT2	ENST00000434935.6	E72K	0.0775	likely_benign	no_data	-	72
16	71285706	T	G	hg38	Q8IYT2	ENST00000434935.6	E72A	0.0955	likely_benign	no_data	-	72
16	71285706	T	C	hg38	Q8IYT2	ENST00000434935.6	E72G	0.0953	likely_benign	no_data	-	72
16	71285706	T	A	hg38	Q8IYT2	ENST00000434935.6	E72V	0.1422	likely_benign	no_data	-	72
16	71285705	T	G	hg38	Q8IYT2	ENST00000434935.6	E72D	0.1089	likely_benign	no_data	-	72
16	71285705	T	A	hg38	Q8IYT2	ENST00000434935.6	E72D	0.1089	likely_benign	no_data	-	72
16	71285704	C	T	hg38	Q8IYT2	ENST00000434935.6	V73I	0.1116	likely_benign	no_data	-	73
16	71285704	C	G	hg38	Q8IYT2	ENST00000434935.6	V73L	0.4592	ambiguous	no_data	-	73
16	71285704	C	A	hg38	Q8IYT2	ENST00000434935.6	V73L	0.4592	ambiguous	no_data	-	73
16	71285703	A	G	hg38	Q8IYT2	ENST00000434935.6	V73A	0.2846	likely_benign	no_data	-	73
16	71285703	A	T	hg38	Q8IYT2	ENST00000434935.6	V73E	0.373	ambiguous	no_data	-	73
16	71285703	A	C	hg38	Q8IYT2	ENST00000434935.6	V73G	0.2988	likely_benign	no_data	-	73
16	71285701	T	G	hg38	Q8IYT2	ENST00000434935.6	K74Q	0.8979	likely_pathogenic	no_data	-	74
16	71285701	T	C	hg38	Q8IYT2	ENST00000434935.6	K74E	0.9522	likely_pathogenic	no_data	-	74
16	71285700	T	C	hg38	Q8IYT2	ENST00000434935.6	K74R	0.4027	ambiguous	no_data	-	74
16	71285700	T	A	hg38	Q8IYT2	ENST00000434935.6	K74I	0.9901	likely_pathogenic	no_data	-	74
16	71285700	T	G	hg38	Q8IYT2	ENST00000434935.6	K74T	0.9609	likely_pathogenic	no_data	-	74
16	71285699	T	G	hg38	Q8IYT2	ENST00000434935.6	K74N	0.9864	likely_pathogenic	no_data	-	74
16	71285699	T	A	hg38	Q8IYT2	ENST00000434935.6	K74N	0.9864	likely_pathogenic	no_data	-	74
16	71285698	T	C	hg38	Q8IYT2	ENST00000434935.6	N75D	0.1195	likely_benign	no_data	-	75
16	71285698	T	G	hg38	Q8IYT2	ENST00000434935.6	N75H	0.2684	likely_benign	no_data	-	75
16	71285698	T	A	hg38	Q8IYT2	ENST00000434935.6	N75Y	0.254	likely_benign	no_data	-	75
16	71285697	T	A	hg38	Q8IYT2	ENST00000434935.6	N75I	0.4575	ambiguous	no_data	-	75
16	71285697	T	C	hg38	Q8IYT2	ENST00000434935.6	N75S	0.1275	likely_benign	no_data	-	75
16	71285697	T	G	hg38	Q8IYT2	ENST00000434935.6	N75T	0.2777	likely_benign	no_data	-	75
16	71285696	G	T	hg38	Q8IYT2	ENST00000434935.6	N75K	0.6428	likely_pathogenic	no_data	-	75
16	71285696	G	C	hg38	Q8IYT2	ENST00000434935.6	N75K	0.6428	likely_pathogenic	no_data	-	75
16	71285695	G	T	hg38	Q8IYT2	ENST00000434935.6	L76I	0.0984	likely_benign	no_data	-	76
16	71285695	G	C	hg38	Q8IYT2	ENST00000434935.6	L76V	0.0916	likely_benign	no_data	-	76
16	71285694	A	C	hg38	Q8IYT2	ENST00000434935.6	L76R	0.0659	likely_benign	no_data	-	76
16	71285694	A	T	hg38	Q8IYT2	ENST00000434935.6	L76Q	0.057	likely_benign	no_data	-	76
16	71285694	A	G	hg38	Q8IYT2	ENST00000434935.6	L76P	0.8362	likely_pathogenic	no_data	-	76
16	71285692	G	T	hg38	Q8IYT2	ENST00000434935.6	L77M	0.8205	likely_pathogenic	no_data	-	77
16	71285692	G	C	hg38	Q8IYT2	ENST00000434935.6	L77V	0.7752	likely_pathogenic	no_data	-	77
16	71285691	A	C	hg38	Q8IYT2	ENST00000434935.6	L77R	0.9449	likely_pathogenic	no_data	-	77
16	71285691	A	T	hg38	Q8IYT2	ENST00000434935.6	L77Q	0.9766	likely_pathogenic	no_data	-	77
16	71285691	A	G	hg38	Q8IYT2	ENST00000434935.6	L77P	0.9822	likely_pathogenic	no_data	-	77
16	71285689	T	G	hg38	Q8IYT2	ENST00000434935.6	S78R	0.9502	likely_pathogenic	no_data	-	78
16	71285689	T	A	hg38	Q8IYT2	ENST00000434935.6	S78C	0.2954	likely_benign	no_data	-	78
16	71285689	T	C	hg38	Q8IYT2	ENST00000434935.6	S78G	0.1997	likely_benign	no_data	-	78
16	71285688	C	T	hg38	Q8IYT2	ENST00000434935.6	S78N	0.2903	likely_benign	no_data	-	78
16	71285688	C	A	hg38	Q8IYT2	ENST00000434935.6	S78I	0.732	likely_pathogenic	no_data	-	78
16	71285688	C	G	hg38	Q8IYT2	ENST00000434935.6	S78T	0.3392	likely_benign	no_data	-	78
16	71285687	A	T	hg38	Q8IYT2	ENST00000434935.6	S78R	0.9502	likely_pathogenic	no_data	-	78
16	71285687	A	C	hg38	Q8IYT2	ENST00000434935.6	S78R	0.9502	likely_pathogenic	no_data	-	78
16	71285686	C	T	hg38	Q8IYT2	ENST00000434935.6	D79N	0.1112	likely_benign	no_data	-	79
16	71285686	C	G	hg38	Q8IYT2	ENST00000434935.6	D79H	0.456	ambiguous	no_data	-	79
16	71285686	C	A	hg38	Q8IYT2	ENST00000434935.6	D79Y	0.393	ambiguous	no_data	-	79
16	71285685	T	G	hg38	Q8IYT2	ENST00000434935.6	D79A	0.4616	ambiguous	no_data	-	79
16	71285685	T	C	hg38	Q8IYT2	ENST00000434935.6	D79G	0.2413	likely_benign	no_data	-	79
16	71285685	T	A	hg38	Q8IYT2	ENST00000434935.6	D79V	0.5032	ambiguous	no_data	-	79
16	71285684	A	T	hg38	Q8IYT2	ENST00000434935.6	D79E	0.4722	ambiguous	no_data	-	79
16	71285684	A	C	hg38	Q8IYT2	ENST00000434935.6	D79E	0.4722	ambiguous	no_data	-	79
16	71285683	T	G	hg38	Q8IYT2	ENST00000434935.6	K80Q	0.2881	likely_benign	no_data	-	80
16	71285683	T	C	hg38	Q8IYT2	ENST00000434935.6	K80E	0.5923	likely_pathogenic	no_data	-	80
16	71285682	T	C	hg38	Q8IYT2	ENST00000434935.6	K80R	0.1169	likely_benign	no_data	-	80
16	71285682	T	A	hg38	Q8IYT2	ENST00000434935.6	K80M	0.4162	ambiguous	no_data	-	80
16	71285682	T	G	hg38	Q8IYT2	ENST00000434935.6	K80T	0.7341	likely_pathogenic	no_data	-	80
16	71285681	C	G	hg38	Q8IYT2	ENST00000434935.6	K80N	0.93	likely_pathogenic	no_data	-	80
16	71285681	C	A	hg38	Q8IYT2	ENST00000434935.6	K80N	0.93	likely_pathogenic	no_data	-	80
16	71285680	T	G	hg38	Q8IYT2	ENST00000434935.6	K81Q	0.0967	likely_benign	no_data	-	81
16	71285680	T	C	hg38	Q8IYT2	ENST00000434935.6	K81E	0.0911	likely_benign	no_data	-	81
16	71285679	T	C	hg38	Q8IYT2	ENST00000434935.6	K81R	0.0822	likely_benign	no_data	-	81
16	71285679	T	A	hg38	Q8IYT2	ENST00000434935.6	K81I	0.2085	likely_benign	no_data	-	81
16	71285679	T	G	hg38	Q8IYT2	ENST00000434935.6	K81T	0.1179	likely_benign	no_data	-	81
16	71285678	T	G	hg38	Q8IYT2	ENST00000434935.6	K81N	0.1297	likely_benign	no_data	-	81
16	71285678	T	A	hg38	Q8IYT2	ENST00000434935.6	K81N	0.1297	likely_benign	no_data	-	81
16	71285677	G	T	hg38	Q8IYT2	ENST00000434935.6	L82M	0.2141	likely_benign	no_data	-	82
16	71285677	G	C	hg38	Q8IYT2	ENST00000434935.6	L82V	0.1824	likely_benign	no_data	-	82
16	71285676	A	C	hg38	Q8IYT2	ENST00000434935.6	L82R	0.5376	ambiguous	no_data	-	82
16	71285676	A	T	hg38	Q8IYT2	ENST00000434935.6	L82Q	0.568	likely_pathogenic	no_data	-	82
16	71285676	A	G	hg38	Q8IYT2	ENST00000434935.6	L82P	0.457	ambiguous	no_data	-	82
16	71285674	C	T	hg38	Q8IYT2	ENST00000434935.6	D83N	0.0947	likely_benign	no_data	-	83
16	71285674	C	G	hg38	Q8IYT2	ENST00000434935.6	D83H	0.1699	likely_benign	no_data	-	83
16	71285674	C	A	hg38	Q8IYT2	ENST00000434935.6	D83Y	0.1457	likely_benign	no_data	-	83
16	71285673	T	G	hg38	Q8IYT2	ENST00000434935.6	D83A	0.1107	likely_benign	no_data	-	83
16	71285673	T	C	hg38	Q8IYT2	ENST00000434935.6	D83G	0.0952	likely_benign	no_data	-	83
16	71285673	T	A	hg38	Q8IYT2	ENST00000434935.6	D83V	0.1199	likely_benign	no_data	-	83
16	71285672	A	T	hg38	Q8IYT2	ENST00000434935.6	D83E	0.1249	likely_benign	no_data	-	83
16	71285672	A	C	hg38	Q8IYT2	ENST00000434935.6	D83E	0.1249	likely_benign	no_data	-	83
16	71285671	C	G	hg38	Q8IYT2	ENST00000434935.6	E84Q	0.0994	likely_benign	no_data	-	84
16	71285671	C	T	hg38	Q8IYT2	ENST00000434935.6	E84K	0.0735	likely_benign	no_data	-	84
16	71285670	T	G	hg38	Q8IYT2	ENST00000434935.6	E84A	0.1	likely_benign	no_data	-	84
16	71285670	T	C	hg38	Q8IYT2	ENST00000434935.6	E84G	0.136	likely_benign	no_data	-	84
16	71285670	T	A	hg38	Q8IYT2	ENST00000434935.6	E84V	0.1092	likely_benign	no_data	-	84
16	71285669	C	G	hg38	Q8IYT2	ENST00000434935.6	E84D	0.1275	likely_benign	no_data	-	84
16	71285669	C	A	hg38	Q8IYT2	ENST00000434935.6	E84D	0.1275	likely_benign	no_data	-	84
16	71285668	A	T	hg38	Q8IYT2	ENST00000434935.6	W85R	0.9987	likely_pathogenic	no_data	-	85
16	71285668	A	G	hg38	Q8IYT2	ENST00000434935.6	W85R	0.9987	likely_pathogenic	no_data	-	85
16	71285668	A	C	hg38	Q8IYT2	ENST00000434935.6	W85G	0.9772	likely_pathogenic	no_data	-	85
16	71285667	C	A	hg38	Q8IYT2	ENST00000434935.6	W85L	0.9702	likely_pathogenic	no_data	-	85
16	71285667	C	G	hg38	Q8IYT2	ENST00000434935.6	W85S	0.9937	likely_pathogenic	no_data	-	85
16	71285666	C	G	hg38	Q8IYT2	ENST00000434935.6	W85C	0.9972	likely_pathogenic	no_data	-	85
16	71285666	C	A	hg38	Q8IYT2	ENST00000434935.6	W85C	0.9972	likely_pathogenic	no_data	-	85
16	71285665	G	T	hg38	Q8IYT2	ENST00000434935.6	H86N	0.4727	ambiguous	no_data	-	86
16	71285665	G	C	hg38	Q8IYT2	ENST00000434935.6	H86D	0.8286	likely_pathogenic	no_data	-	86
16	71285665	G	A	hg38	Q8IYT2	ENST00000434935.6	H86Y	0.3558	ambiguous	no_data	-	86
16	71285664	T	C	hg38	Q8IYT2	ENST00000434935.6	H86R	0.2949	likely_benign	no_data	-	86
16	71285664	T	A	hg38	Q8IYT2	ENST00000434935.6	H86L	0.5211	ambiguous	no_data	-	86
16	71285664	T	G	hg38	Q8IYT2	ENST00000434935.6	H86P	0.9061	likely_pathogenic	no_data	-	86
16	71285663	A	T	hg38	Q8IYT2	ENST00000434935.6	H86Q	0.512	ambiguous	no_data	-	86
16	71285663	A	C	hg38	Q8IYT2	ENST00000434935.6	H86Q	0.512	ambiguous	no_data	-	86
16	71285662	C	G	hg38	Q8IYT2	ENST00000434935.6	E87Q	0.0708	likely_benign	no_data	-	87
16	71285662	C	T	hg38	Q8IYT2	ENST00000434935.6	E87K	0.0691	likely_benign	no_data	-	87
16	71285661	T	G	hg38	Q8IYT2	ENST00000434935.6	E87A	0.0962	likely_benign	no_data	-	87
16	71285661	T	C	hg38	Q8IYT2	ENST00000434935.6	E87G	0.1048	likely_benign	no_data	-	87
16	71285661	T	A	hg38	Q8IYT2	ENST00000434935.6	E87V	0.1494	likely_benign	no_data	-	87
16	71285660	C	G	hg38	Q8IYT2	ENST00000434935.6	E87D	0.1838	likely_benign	no_data	-	87
16	71285660	C	A	hg38	Q8IYT2	ENST00000434935.6	E87D	0.1838	likely_benign	no_data	-	87
16	71285659	G	T	hg38	Q8IYT2	ENST00000434935.6	H88N	0.732	likely_pathogenic	no_data	-	88
16	71285659	G	C	hg38	Q8IYT2	ENST00000434935.6	H88D	0.9711	likely_pathogenic	no_data	-	88
16	71285659	G	A	hg38	Q8IYT2	ENST00000434935.6	H88Y	0.6369	likely_pathogenic	no_data	-	88
16	71285658	T	C	hg38	Q8IYT2	ENST00000434935.6	H88R	0.9176	likely_pathogenic	no_data	-	88
16	71285658	T	A	hg38	Q8IYT2	ENST00000434935.6	H88L	0.8227	likely_pathogenic	no_data	-	88
16	71285658	T	G	hg38	Q8IYT2	ENST00000434935.6	H88P	0.9635	likely_pathogenic	no_data	-	88
16	71285657	G	T	hg38	Q8IYT2	ENST00000434935.6	H88Q	0.9638	likely_pathogenic	no_data	-	88
16	71285657	G	C	hg38	Q8IYT2	ENST00000434935.6	H88Q	0.9638	likely_pathogenic	no_data	-	88
16	71285656	T	C	hg38	Q8IYT2	ENST00000434935.6	T89A	0.8135	likely_pathogenic	no_data	-	89
16	71285656	T	G	hg38	Q8IYT2	ENST00000434935.6	T89P	0.9407	likely_pathogenic	no_data	-	89
16	71285656	T	A	hg38	Q8IYT2	ENST00000434935.6	T89S	0.8313	likely_pathogenic	no_data	-	89
16	71285655	G	T	hg38	Q8IYT2	ENST00000434935.6	T89N	0.9526	likely_pathogenic	no_data	-	89
16	71285655	G	A	hg38	Q8IYT2	ENST00000434935.6	T89I	0.9465	likely_pathogenic	no_data	-	89
16	71285655	G	C	hg38	Q8IYT2	ENST00000434935.6	T89S	0.8313	likely_pathogenic	no_data	-	89
16	71285653	C	G	hg38	Q8IYT2	ENST00000434935.6	A90P	0.9182	likely_pathogenic	no_data	-	90
16	71285653	C	A	hg38	Q8IYT2	ENST00000434935.6	A90S	0.089	likely_benign	no_data	-	90
16	71285653	C	T	hg38	Q8IYT2	ENST00000434935.6	A90T	0.0851	likely_benign	no_data	-	90
16	71285652	G	T	hg38	Q8IYT2	ENST00000434935.6	A90D	0.5108	ambiguous	no_data	-	90
16	71285652	G	C	hg38	Q8IYT2	ENST00000434935.6	A90G	0.1561	likely_benign	no_data	-	90
16	71285652	G	A	hg38	Q8IYT2	ENST00000434935.6	A90V	0.1496	likely_benign	no_data	-	90
16	71285650	A	T	hg38	Q8IYT2	ENST00000434935.6	F91I	0.1955	likely_benign	no_data	-	91
16	71285650	A	G	hg38	Q8IYT2	ENST00000434935.6	F91L	0.6626	likely_pathogenic	no_data	-	91
16	71285650	A	C	hg38	Q8IYT2	ENST00000434935.6	F91V	0.1745	likely_benign	no_data	-	91
16	71285649	A	C	hg38	Q8IYT2	ENST00000434935.6	F91C	0.194	likely_benign	no_data	-	91
16	71285649	A	G	hg38	Q8IYT2	ENST00000434935.6	F91S	0.219	likely_benign	no_data	-	91
16	71285649	A	T	hg38	Q8IYT2	ENST00000434935.6	F91Y	0.1165	likely_benign	no_data	-	91
16	71285648	G	T	hg38	Q8IYT2	ENST00000434935.6	F91L	0.6626	likely_pathogenic	no_data	-	91
16	71285648	G	C	hg38	Q8IYT2	ENST00000434935.6	F91L	0.6626	likely_pathogenic	no_data	-	91
16	71285647	T	C	hg38	Q8IYT2	ENST00000434935.6	T92A	0.2784	likely_benign	no_data	-	92
16	71285647	T	G	hg38	Q8IYT2	ENST00000434935.6	T92P	0.9082	likely_pathogenic	no_data	-	92
16	71285647	T	A	hg38	Q8IYT2	ENST00000434935.6	T92S	0.3943	ambiguous	no_data	-	92
16	71285646	G	T	hg38	Q8IYT2	ENST00000434935.6	T92N	0.721	likely_pathogenic	no_data	-	92
16	71285646	G	A	hg38	Q8IYT2	ENST00000434935.6	T92I	0.7663	likely_pathogenic	no_data	-	92
16	71285646	G	C	hg38	Q8IYT2	ENST00000434935.6	T92S	0.3943	ambiguous	no_data	-	92
16	71285644	T	C	hg38	Q8IYT2	ENST00000434935.6	N93D	0.5759	likely_pathogenic	no_data	-	93
16	71285644	T	G	hg38	Q8IYT2	ENST00000434935.6	N93H	0.3019	likely_benign	no_data	-	93
16	71285644	T	A	hg38	Q8IYT2	ENST00000434935.6	N93Y	0.6592	likely_pathogenic	no_data	-	93
16	71285643	T	A	hg38	Q8IYT2	ENST00000434935.6	N93I	0.885	likely_pathogenic	no_data	-	93
16	71285643	T	C	hg38	Q8IYT2	ENST00000434935.6	N93S	0.2027	likely_benign	no_data	-	93
16	71285643	T	G	hg38	Q8IYT2	ENST00000434935.6	N93T	0.7172	likely_pathogenic	no_data	-	93
16	71285642	A	T	hg38	Q8IYT2	ENST00000434935.6	N93K	0.9521	likely_pathogenic	no_data	-	93
16	71285642	A	C	hg38	Q8IYT2	ENST00000434935.6	N93K	0.9521	likely_pathogenic	no_data	-	93
16	71285641	T	G	hg38	Q8IYT2	ENST00000434935.6	K94Q	0.2842	likely_benign	no_data	-	94
16	71285641	T	C	hg38	Q8IYT2	ENST00000434935.6	K94E	0.452	ambiguous	no_data	-	94
16	71285640	T	C	hg38	Q8IYT2	ENST00000434935.6	K94R	0.0762	likely_benign	no_data	-	94
16	71285640	T	A	hg38	Q8IYT2	ENST00000434935.6	K94I	0.5117	ambiguous	no_data	-	94
16	71285640	T	G	hg38	Q8IYT2	ENST00000434935.6	K94T	0.4224	ambiguous	no_data	-	94
16	71285639	T	G	hg38	Q8IYT2	ENST00000434935.6	K94N	0.8631	likely_pathogenic	no_data	-	94
16	71285639	T	A	hg38	Q8IYT2	ENST00000434935.6	K94N	0.8631	likely_pathogenic	no_data	-	94
16	71285638	C	G	hg38	Q8IYT2	ENST00000434935.6	A95P	0.952	likely_pathogenic	no_data	-	95
16	71285638	C	A	hg38	Q8IYT2	ENST00000434935.6	A95S	0.2312	likely_benign	no_data	-	95
16	71285638	C	T	hg38	Q8IYT2	ENST00000434935.6	A95T	0.483	ambiguous	no_data	-	95
16	71285637	G	T	hg38	Q8IYT2	ENST00000434935.6	A95E	0.9709	likely_pathogenic	no_data	-	95
16	71285637	G	C	hg38	Q8IYT2	ENST00000434935.6	A95G	0.2997	likely_benign	no_data	-	95
16	71285637	G	A	hg38	Q8IYT2	ENST00000434935.6	A95V	0.6843	likely_pathogenic	no_data	-	95
16	71285635	C	T	hg38	Q8IYT2	ENST00000434935.6	G96R	0.5965	likely_pathogenic	no_data	-	96
16	71285635	C	G	hg38	Q8IYT2	ENST00000434935.6	G96R	0.5965	likely_pathogenic	no_data	-	96
16	71285635	C	A	hg38	Q8IYT2	ENST00000434935.6	G96W	0.7895	likely_pathogenic	no_data	-	96
16	71285634	C	G	hg38	Q8IYT2	ENST00000434935.6	G96A	0.3321	likely_benign	no_data	-	96
16	71285634	C	T	hg38	Q8IYT2	ENST00000434935.6	G96E	0.7734	likely_pathogenic	no_data	-	96
16	71285634	C	A	hg38	Q8IYT2	ENST00000434935.6	G96V	0.7219	likely_pathogenic	no_data	-	96
16	71285632	T	G	hg38	Q8IYT2	ENST00000434935.6	K97Q	0.1597	likely_benign	no_data	-	97
16	71285632	T	C	hg38	Q8IYT2	ENST00000434935.6	K97E	0.2307	likely_benign	no_data	-	97
16	71285631	T	C	hg38	Q8IYT2	ENST00000434935.6	K97R	0.0891	likely_benign	no_data	-	97
16	71285631	T	A	hg38	Q8IYT2	ENST00000434935.6	K97I	0.4555	ambiguous	no_data	-	97
16	71285631	T	G	hg38	Q8IYT2	ENST00000434935.6	K97T	0.2277	likely_benign	no_data	-	97
16	71285630	T	G	hg38	Q8IYT2	ENST00000434935.6	K97N	0.3937	ambiguous	no_data	-	97
16	71285630	T	A	hg38	Q8IYT2	ENST00000434935.6	K97N	0.3937	ambiguous	no_data	-	97
16	71285629	T	G	hg38	Q8IYT2	ENST00000434935.6	I98L	0.306	likely_benign	no_data	-	98
16	71285629	T	A	hg38	Q8IYT2	ENST00000434935.6	I98F	0.7203	likely_pathogenic	no_data	-	98
16	71285629	T	C	hg38	Q8IYT2	ENST00000434935.6	I98V	0.0972	likely_benign	no_data	-	98
16	71285628	A	T	hg38	Q8IYT2	ENST00000434935.6	I98N	0.8851	likely_pathogenic	no_data	-	98
16	71285628	A	C	hg38	Q8IYT2	ENST00000434935.6	I98S	0.9037	likely_pathogenic	no_data	-	98
16	71285628	A	G	hg38	Q8IYT2	ENST00000434935.6	I98T	0.8422	likely_pathogenic	no_data	-	98
16	71285627	G	C	hg38	Q8IYT2	ENST00000434935.6	I98M	0.2844	likely_benign	no_data	-	98
16	71285626	T	G	hg38	Q8IYT2	ENST00000434935.6	I99L	0.153	likely_benign	no_data	-	99
16	71285626	T	A	hg38	Q8IYT2	ENST00000434935.6	I99F	0.2332	likely_benign	no_data	-	99
16	71285626	T	C	hg38	Q8IYT2	ENST00000434935.6	I99V	0.0991	likely_benign	no_data	-	99
16	71285625	A	T	hg38	Q8IYT2	ENST00000434935.6	I99N	0.3793	ambiguous	no_data	-	99
16	71285625	A	C	hg38	Q8IYT2	ENST00000434935.6	I99S	0.3182	likely_benign	no_data	-	99
16	71285625	A	G	hg38	Q8IYT2	ENST00000434935.6	I99T	0.2497	likely_benign	no_data	-	99
16	71285624	A	C	hg38	Q8IYT2	ENST00000434935.6	I99M	0.1412	likely_benign	no_data	-	99
16	71285623	A	C	hg38	Q8IYT2	ENST00000434935.6	S100A	0.0644	likely_benign	no_data	-	100
16	71285623	A	G	hg38	Q8IYT2	ENST00000434935.6	S100P	0.073	likely_benign	no_data	-	100
16	71285623	A	T	hg38	Q8IYT2	ENST00000434935.6	S100T	0.0916	likely_benign	no_data	-	100
16	71285622	G	C	hg38	Q8IYT2	ENST00000434935.6	S100C	0.0841	likely_benign	no_data	-	100
16	71285622	G	A	hg38	Q8IYT2	ENST00000434935.6	S100F	0.1479	likely_benign	no_data	-	100
16	71285622	G	T	hg38	Q8IYT2	ENST00000434935.6	S100Y	0.1233	likely_benign	no_data	-	100
16	71285620	G	T	hg38	Q8IYT2	ENST00000434935.6	H101N	0.09	likely_benign	no_data	-	101
16	71285620	G	C	hg38	Q8IYT2	ENST00000434935.6	H101D	0.1463	likely_benign	no_data	-	101
16	71285620	G	A	hg38	Q8IYT2	ENST00000434935.6	H101Y	0.0681	likely_benign	no_data	-	101
16	71285619	T	C	hg38	Q8IYT2	ENST00000434935.6	H101R	0.1023	likely_benign	no_data	-	101
16	71285619	T	A	hg38	Q8IYT2	ENST00000434935.6	H101L	0.1091	likely_benign	no_data	-	101
16	71285619	T	G	hg38	Q8IYT2	ENST00000434935.6	H101P	0.3	likely_benign	no_data	-	101
16	71285618	A	T	hg38	Q8IYT2	ENST00000434935.6	H101Q	0.1505	likely_benign	no_data	-	101
16	71285618	A	C	hg38	Q8IYT2	ENST00000434935.6	H101Q	0.1505	likely_benign	no_data	-	101
16	71285617	C	T	hg38	Q8IYT2	ENST00000434935.6	V102I	0.0929	likely_benign	no_data	-	102
16	71285617	C	G	hg38	Q8IYT2	ENST00000434935.6	V102L	0.2897	likely_benign	no_data	-	102
16	71285617	C	A	hg38	Q8IYT2	ENST00000434935.6	V102F	0.6402	likely_pathogenic	no_data	-	102
16	71285616	A	G	hg38	Q8IYT2	ENST00000434935.6	V102A	0.6379	likely_pathogenic	no_data	-	102
16	71285616	A	T	hg38	Q8IYT2	ENST00000434935.6	V102D	0.9903	likely_pathogenic	no_data	-	102
16	71285616	A	C	hg38	Q8IYT2	ENST00000434935.6	V102G	0.8155	likely_pathogenic	no_data	-	102
16	71285614	T	C	hg38	Q8IYT2	ENST00000434935.6	R103G	0.3613	ambiguous	no_data	-	103
16	71285613	C	A	hg38	Q8IYT2	ENST00000434935.6	R103I	0.5418	ambiguous	no_data	-	103
16	71285613	C	T	hg38	Q8IYT2	ENST00000434935.6	R103K	0.0726	likely_benign	no_data	-	103
16	71285613	C	G	hg38	Q8IYT2	ENST00000434935.6	R103T	0.5059	ambiguous	no_data	-	103
16	71285612	T	G	hg38	Q8IYT2	ENST00000434935.6	R103S	0.6848	likely_pathogenic	no_data	-	103
16	71285612	T	A	hg38	Q8IYT2	ENST00000434935.6	R103S	0.6848	likely_pathogenic	no_data	-	103
16	71285611	T	G	hg38	Q8IYT2	ENST00000434935.6	K104Q	0.0957	likely_benign	no_data	-	104
16	71285611	T	C	hg38	Q8IYT2	ENST00000434935.6	K104E	0.125	likely_benign	no_data	-	104
16	71285610	T	C	hg38	Q8IYT2	ENST00000434935.6	K104R	0.073	likely_benign	no_data	-	104
16	71285610	T	A	hg38	Q8IYT2	ENST00000434935.6	K104I	0.2639	likely_benign	no_data	-	104
16	71285610	T	G	hg38	Q8IYT2	ENST00000434935.6	K104T	0.1358	likely_benign	no_data	-	104
16	71285609	T	G	hg38	Q8IYT2	ENST00000434935.6	K104N	0.2084	likely_benign	no_data	-	104
16	71285609	T	A	hg38	Q8IYT2	ENST00000434935.6	K104N	0.2084	likely_benign	no_data	-	104
16	71285608	A	C	hg38	Q8IYT2	ENST00000434935.6	S105A	0.0613	likely_benign	no_data	-	105
16	71285608	A	G	hg38	Q8IYT2	ENST00000434935.6	S105P	0.587	likely_pathogenic	no_data	-	105
16	71285608	A	T	hg38	Q8IYT2	ENST00000434935.6	S105T	0.0668	likely_benign	no_data	-	105
16	71285607	G	C	hg38	Q8IYT2	ENST00000434935.6	S105C	0.0795	likely_benign	no_data	-	105
16	71285607	G	A	hg38	Q8IYT2	ENST00000434935.6	S105F	0.0993	likely_benign	no_data	-	105
16	71285607	G	T	hg38	Q8IYT2	ENST00000434935.6	S105Y	0.0818	likely_benign	no_data	-	105
16	71285605	C	G	hg38	Q8IYT2	ENST00000434935.6	V106L	0.1785	likely_benign	no_data	-	106
16	71285605	C	A	hg38	Q8IYT2	ENST00000434935.6	V106L	0.1785	likely_benign	no_data	-	106
16	71285605	C	T	hg38	Q8IYT2	ENST00000434935.6	V106M	0.1115	likely_benign	no_data	-	106
16	71285604	A	G	hg38	Q8IYT2	ENST00000434935.6	V106A	0.1116	likely_benign	no_data	-	106
16	71285604	A	T	hg38	Q8IYT2	ENST00000434935.6	V106E	0.4409	ambiguous	no_data	-	106
16	71285604	A	C	hg38	Q8IYT2	ENST00000434935.6	V106G	0.1866	likely_benign	no_data	-	106
16	71285602	T	C	hg38	Q8IYT2	ENST00000434935.6	N107D	0.1954	likely_benign	no_data	-	107
16	71285602	T	G	hg38	Q8IYT2	ENST00000434935.6	N107H	0.1431	likely_benign	no_data	-	107
16	71285602	T	A	hg38	Q8IYT2	ENST00000434935.6	N107Y	0.2563	likely_benign	no_data	-	107
16	71285601	T	A	hg38	Q8IYT2	ENST00000434935.6	N107I	0.6425	likely_pathogenic	no_data	-	107
16	71285601	T	C	hg38	Q8IYT2	ENST00000434935.6	N107S	0.12	likely_benign	no_data	-	107
16	71285601	T	G	hg38	Q8IYT2	ENST00000434935.6	N107T	0.3485	ambiguous	no_data	-	107
16	71285600	A	T	hg38	Q8IYT2	ENST00000434935.6	N107K	0.384	ambiguous	no_data	-	107
16	71285600	A	C	hg38	Q8IYT2	ENST00000434935.6	N107K	0.384	ambiguous	no_data	-	107
16	71285599	C	G	hg38	Q8IYT2	ENST00000434935.6	A108P	0.3464	ambiguous	no_data	-	108
16	71285599	C	A	hg38	Q8IYT2	ENST00000434935.6	A108S	0.3031	likely_benign	no_data	-	108
16	71285599	C	T	hg38	Q8IYT2	ENST00000434935.6	A108T	0.3608	ambiguous	no_data	-	108
16	71285598	G	T	hg38	Q8IYT2	ENST00000434935.6	A108D	0.9687	likely_pathogenic	no_data	-	108
16	71285598	G	C	hg38	Q8IYT2	ENST00000434935.6	A108G	0.2775	likely_benign	no_data	-	108
16	71285598	G	A	hg38	Q8IYT2	ENST00000434935.6	A108V	0.3221	likely_benign	no_data	-	108
16	71285596	C	G	hg38	Q8IYT2	ENST00000434935.6	E109Q	0.7909	likely_pathogenic	no_data	-	109
16	71285596	C	T	hg38	Q8IYT2	ENST00000434935.6	E109K	0.8994	likely_pathogenic	no_data	-	109
16	71285595	T	G	hg38	Q8IYT2	ENST00000434935.6	E109A	0.8639	likely_pathogenic	no_data	-	109
16	71285595	T	C	hg38	Q8IYT2	ENST00000434935.6	E109G	0.8834	likely_pathogenic	no_data	-	109
16	71285595	T	A	hg38	Q8IYT2	ENST00000434935.6	E109V	0.9485	likely_pathogenic	no_data	-	109
16	71285594	T	G	hg38	Q8IYT2	ENST00000434935.6	E109D	0.8756	likely_pathogenic	no_data	-	109
16	71285594	T	A	hg38	Q8IYT2	ENST00000434935.6	E109D	0.8756	likely_pathogenic	no_data	-	109
16	71285593	G	T	hg38	Q8IYT2	ENST00000434935.6	L110I	0.1487	likely_benign	no_data	-	110
16	71285593	G	A	hg38	Q8IYT2	ENST00000434935.6	L110F	0.2384	likely_benign	no_data	-	110
16	71285593	G	C	hg38	Q8IYT2	ENST00000434935.6	L110V	0.2614	likely_benign	no_data	-	110
16	71285592	A	C	hg38	Q8IYT2	ENST00000434935.6	L110R	0.856	likely_pathogenic	no_data	-	110
16	71285592	A	T	hg38	Q8IYT2	ENST00000434935.6	L110H	0.8227	likely_pathogenic	no_data	-	110
16	71285592	A	G	hg38	Q8IYT2	ENST00000434935.6	L110P	0.9571	likely_pathogenic	no_data	-	110
16	71285590	A	G	hg38	Q8IYT2	ENST00000434935.6	C111R	0.9792	likely_pathogenic	no_data	-	111
16	71285590	A	C	hg38	Q8IYT2	ENST00000434935.6	C111G	0.6227	likely_pathogenic	no_data	-	111
16	71285590	A	T	hg38	Q8IYT2	ENST00000434935.6	C111S	0.8133	likely_pathogenic	no_data	-	111
16	71285589	C	A	hg38	Q8IYT2	ENST00000434935.6	C111F	0.9082	likely_pathogenic	no_data	-	111
16	71285589	C	G	hg38	Q8IYT2	ENST00000434935.6	C111S	0.8133	likely_pathogenic	no_data	-	111
16	71285589	C	T	hg38	Q8IYT2	ENST00000434935.6	C111Y	0.969	likely_pathogenic	no_data	-	111
16	71285588	A	C	hg38	Q8IYT2	ENST00000434935.6	C111W	0.9878	likely_pathogenic	no_data	-	111
16	71285587	T	C	hg38	Q8IYT2	ENST00000434935.6	T112A	0.8528	likely_pathogenic	no_data	-	112
16	71285587	T	G	hg38	Q8IYT2	ENST00000434935.6	T112P	0.8366	likely_pathogenic	no_data	-	112
16	71285587	T	A	hg38	Q8IYT2	ENST00000434935.6	T112S	0.5155	ambiguous	no_data	-	112
16	71285586	G	T	hg38	Q8IYT2	ENST00000434935.6	T112N	0.8357	likely_pathogenic	no_data	-	112
16	71285586	G	A	hg38	Q8IYT2	ENST00000434935.6	T112I	0.9547	likely_pathogenic	no_data	-	112
16	71285586	G	C	hg38	Q8IYT2	ENST00000434935.6	T112S	0.5155	ambiguous	no_data	-	112
16	71285584	G	C	hg38	Q8IYT2	ENST00000434935.6	Q113E	0.3848	ambiguous	not clustered	TCGA	113
16	71285584	G	T	hg38	Q8IYT2	ENST00000434935.6	Q113K	0.4703	ambiguous	no_data	-	113
16	71285583	T	C	hg38	Q8IYT2	ENST00000434935.6	Q113R	0.4748	ambiguous	no_data	-	113
16	71285583	T	A	hg38	Q8IYT2	ENST00000434935.6	Q113L	0.5059	ambiguous	no_data	-	113
16	71285583	T	G	hg38	Q8IYT2	ENST00000434935.6	Q113P	0.527	ambiguous	no_data	-	113
16	71285582	T	G	hg38	Q8IYT2	ENST00000434935.6	Q113H	0.9065	likely_pathogenic	no_data	-	113
16	71285582	T	A	hg38	Q8IYT2	ENST00000434935.6	Q113H	0.9065	likely_pathogenic	no_data	-	113
16	71285581	C	G	hg38	Q8IYT2	ENST00000434935.6	A114P	0.951	likely_pathogenic	no_data	-	114
16	71285581	C	A	hg38	Q8IYT2	ENST00000434935.6	A114S	0.4094	ambiguous	no_data	-	114
16	71285581	C	T	hg38	Q8IYT2	ENST00000434935.6	A114T	0.9309	likely_pathogenic	no_data	-	114
16	71285580	G	T	hg38	Q8IYT2	ENST00000434935.6	A114E	0.9752	likely_pathogenic	no_data	-	114
16	71285580	G	C	hg38	Q8IYT2	ENST00000434935.6	A114G	0.5674	likely_pathogenic	no_data	-	114
16	71285580	G	A	hg38	Q8IYT2	ENST00000434935.6	A114V	0.9576	likely_pathogenic	no_data	-	114
16	71285578	A	T	hg38	Q8IYT2	ENST00000434935.6	W115R	0.9969	likely_pathogenic	no_data	-	115
16	71285578	A	G	hg38	Q8IYT2	ENST00000434935.6	W115R	0.9969	likely_pathogenic	no_data	-	115
16	71285578	A	C	hg38	Q8IYT2	ENST00000434935.6	W115G	0.9215	likely_pathogenic	no_data	-	115
16	71285577	C	A	hg38	Q8IYT2	ENST00000434935.6	W115L	0.9523	likely_pathogenic	no_data	-	115
16	71285577	C	G	hg38	Q8IYT2	ENST00000434935.6	W115S	0.9451	likely_pathogenic	no_data	-	115
16	71285576	C	G	hg38	Q8IYT2	ENST00000434935.6	W115C	0.9842	likely_pathogenic	no_data	-	115
16	71285576	C	A	hg38	Q8IYT2	ENST00000434935.6	W115C	0.9842	likely_pathogenic	no_data	-	115
16	71285575	A	G	hg38	Q8IYT2	ENST00000434935.6	C116R	0.9848	likely_pathogenic	not clustered	TCGA	116
16	71285575	A	C	hg38	Q8IYT2	ENST00000434935.6	C116G	0.4499	ambiguous	no_data	-	116
16	71285575	A	T	hg38	Q8IYT2	ENST00000434935.6	C116S	0.72	likely_pathogenic	no_data	-	116
16	71285574	C	A	hg38	Q8IYT2	ENST00000434935.6	C116F	0.848	likely_pathogenic	no_data	-	116
16	71285574	C	G	hg38	Q8IYT2	ENST00000434935.6	C116S	0.72	likely_pathogenic	no_data	-	116
16	71285574	C	T	hg38	Q8IYT2	ENST00000434935.6	C116Y	0.9519	likely_pathogenic	no_data	-	116
16	71285573	A	C	hg38	Q8IYT2	ENST00000434935.6	C116W	0.9818	likely_pathogenic	no_data	-	116
16	71285572	T	G	hg38	Q8IYT2	ENST00000434935.6	K117Q	0.9806	likely_pathogenic	no_data	-	117
16	71285572	T	C	hg38	Q8IYT2	ENST00000434935.6	K117E	0.9899	likely_pathogenic	no_data	-	117
16	71285571	T	C	hg38	Q8IYT2	ENST00000434935.6	K117R	0.6729	likely_pathogenic	no_data	-	117
16	71285571	T	A	hg38	Q8IYT2	ENST00000434935.6	K117M	0.9864	likely_pathogenic	no_data	-	117
16	71285571	T	G	hg38	Q8IYT2	ENST00000434935.6	K117T	0.9825	likely_pathogenic	no_data	-	117
16	71285570	C	G	hg38	Q8IYT2	ENST00000434935.6	K117N	0.9923	likely_pathogenic	no_data	-	117
16	71285570	C	A	hg38	Q8IYT2	ENST00000434935.6	K117N	0.9923	likely_pathogenic	clustered	NCC	117
16	71285569	A	T	hg38	Q8IYT2	ENST00000434935.6	F118I	0.8334	likely_pathogenic	no_data	-	118
16	71285569	A	G	hg38	Q8IYT2	ENST00000434935.6	F118L	0.9118	likely_pathogenic	no_data	-	118
16	71285569	A	C	hg38	Q8IYT2	ENST00000434935.6	F118V	0.8464	likely_pathogenic	no_data	-	118
16	71285568	A	C	hg38	Q8IYT2	ENST00000434935.6	F118C	0.7542	likely_pathogenic	no_data	-	118
16	71285568	A	G	hg38	Q8IYT2	ENST00000434935.6	F118S	0.9718	likely_pathogenic	no_data	-	118
16	71285568	A	T	hg38	Q8IYT2	ENST00000434935.6	F118Y	0.5803	likely_pathogenic	no_data	-	118
16	71285567	G	T	hg38	Q8IYT2	ENST00000434935.6	F118L	0.9118	likely_pathogenic	no_data	-	118
16	71285567	G	C	hg38	Q8IYT2	ENST00000434935.6	F118L	0.9118	likely_pathogenic	no_data	-	118
16	71285566	G	T	hg38	Q8IYT2	ENST00000434935.6	H119N	0.2429	likely_benign	no_data	-	119
16	71285566	G	C	hg38	Q8IYT2	ENST00000434935.6	H119D	0.767	likely_pathogenic	no_data	-	119
16	71285566	G	A	hg38	Q8IYT2	ENST00000434935.6	H119Y	0.1384	likely_benign	no_data	-	119
16	71285565	T	C	hg38	Q8IYT2	ENST00000434935.6	H119R	0.4504	ambiguous	no_data	-	119
16	71285565	T	A	hg38	Q8IYT2	ENST00000434935.6	H119L	0.2835	likely_benign	no_data	-	119
16	71285565	T	G	hg38	Q8IYT2	ENST00000434935.6	H119P	0.9155	likely_pathogenic	no_data	-	119
16	71285564	A	T	hg38	Q8IYT2	ENST00000434935.6	H119Q	0.276	likely_benign	no_data	-	119
16	71285564	A	C	hg38	Q8IYT2	ENST00000434935.6	H119Q	0.276	likely_benign	no_data	-	119
16	71285563	C	G	hg38	Q8IYT2	ENST00000434935.6	E120Q	0.8456	likely_pathogenic	no_data	-	120
16	71285563	C	T	hg38	Q8IYT2	ENST00000434935.6	E120K	0.9371	likely_pathogenic	no_data	-	120
16	71285562	T	G	hg38	Q8IYT2	ENST00000434935.6	E120A	0.9432	likely_pathogenic	no_data	-	120
16	71285562	T	C	hg38	Q8IYT2	ENST00000434935.6	E120G	0.9219	likely_pathogenic	no_data	-	120
16	71285562	T	A	hg38	Q8IYT2	ENST00000434935.6	E120V	0.9787	likely_pathogenic	no_data	-	120
16	71285561	C	G	hg38	Q8IYT2	ENST00000434935.6	E120D	0.9148	likely_pathogenic	no_data	-	120
16	71285561	C	A	hg38	Q8IYT2	ENST00000434935.6	E120D	0.9148	likely_pathogenic	no_data	-	120
16	71285560	T	G	hg38	Q8IYT2	ENST00000434935.6	I121L	0.2644	likely_benign	no_data	-	121
16	71285560	T	A	hg38	Q8IYT2	ENST00000434935.6	I121F	0.7298	likely_pathogenic	no_data	-	121
16	71285560	T	C	hg38	Q8IYT2	ENST00000434935.6	I121V	0.1577	likely_benign	no_data	-	121
16	71285559	A	T	hg38	Q8IYT2	ENST00000434935.6	I121N	0.8271	likely_pathogenic	no_data	-	121
16	71285559	A	C	hg38	Q8IYT2	ENST00000434935.6	I121S	0.8444	likely_pathogenic	no_data	-	121
16	71285559	A	G	hg38	Q8IYT2	ENST00000434935.6	I121T	0.8321	likely_pathogenic	no_data	-	121
16	71285558	A	C	hg38	Q8IYT2	ENST00000434935.6	I121M	0.185	likely_benign	no_data	-	121
16	71285557	A	T	hg38	Q8IYT2	ENST00000434935.6	L122M	0.2716	likely_benign	no_data	-	122
16	71285557	A	C	hg38	Q8IYT2	ENST00000434935.6	L122V	0.1087	likely_benign	no_data	-	122
16	71285556	A	G	hg38	Q8IYT2	ENST00000434935.6	L122S	0.655	likely_pathogenic	no_data	-	122
16	71285556	A	C	hg38	Q8IYT2	ENST00000434935.6	L122W	0.8851	likely_pathogenic	no_data	-	122
16	71285555	C	G	hg38	Q8IYT2	ENST00000434935.6	L122F	0.5805	likely_pathogenic	no_data	-	122
16	71285555	C	A	hg38	Q8IYT2	ENST00000434935.6	L122F	0.5805	likely_pathogenic	no_data	-	122
16	71285554	A	G	hg38	Q8IYT2	ENST00000434935.6	C123R	0.2987	likely_benign	no_data	-	123
16	71285554	A	C	hg38	Q8IYT2	ENST00000434935.6	C123G	0.1018	likely_benign	no_data	-	123
16	71285554	A	T	hg38	Q8IYT2	ENST00000434935.6	C123S	0.1595	likely_benign	no_data	-	123
16	71285553	C	A	hg38	Q8IYT2	ENST00000434935.6	C123F	0.1627	likely_benign	no_data	-	123
16	71285553	C	G	hg38	Q8IYT2	ENST00000434935.6	C123S	0.1595	likely_benign	no_data	-	123
16	71285553	C	T	hg38	Q8IYT2	ENST00000434935.6	C123Y	0.1868	likely_benign	no_data	-	123
16	71285552	G	C	hg38	Q8IYT2	ENST00000434935.6	C123W	0.3504	ambiguous	no_data	-	123
16	71285551	T	G	hg38	Q8IYT2	ENST00000434935.6	S124R	0.264	likely_benign	no_data	-	124
16	71285551	T	A	hg38	Q8IYT2	ENST00000434935.6	S124C	0.0745	likely_benign	no_data	-	124
16	71285551	T	C	hg38	Q8IYT2	ENST00000434935.6	S124G	0.0764	likely_benign	no_data	-	124
16	71285550	C	T	hg38	Q8IYT2	ENST00000434935.6	S124N	0.0918	likely_benign	no_data	-	124
16	71285550	C	A	hg38	Q8IYT2	ENST00000434935.6	S124I	0.1636	likely_benign	no_data	-	124
16	71285550	C	G	hg38	Q8IYT2	ENST00000434935.6	S124T	0.0789	likely_benign	no_data	-	124
16	71285549	G	T	hg38	Q8IYT2	ENST00000434935.6	S124R	0.264	likely_benign	no_data	-	124
16	71285549	G	C	hg38	Q8IYT2	ENST00000434935.6	S124R	0.264	likely_benign	no_data	-	124
16	71285548	A	T	hg38	Q8IYT2	ENST00000434935.6	F125I	0.5901	likely_pathogenic	no_data	-	125
16	71285548	A	G	hg38	Q8IYT2	ENST00000434935.6	F125L	0.9249	likely_pathogenic	no_data	-	125
16	71285548	A	C	hg38	Q8IYT2	ENST00000434935.6	F125V	0.5509	ambiguous	no_data	-	125
16	71285547	A	C	hg38	Q8IYT2	ENST00000434935.6	F125C	0.5419	ambiguous	no_data	-	125
16	71285547	A	G	hg38	Q8IYT2	ENST00000434935.6	F125S	0.7314	likely_pathogenic	no_data	-	125
16	71285547	A	T	hg38	Q8IYT2	ENST00000434935.6	F125Y	0.1766	likely_benign	no_data	-	125
16	71285546	A	T	hg38	Q8IYT2	ENST00000434935.6	F125L	0.9249	likely_pathogenic	no_data	-	125
16	71285546	A	C	hg38	Q8IYT2	ENST00000434935.6	F125L	0.9249	likely_pathogenic	no_data	-	125
16	71285545	G	C	hg38	Q8IYT2	ENST00000434935.6	P126A	0.1091	likely_benign	no_data	-	126
16	71285545	G	A	hg38	Q8IYT2	ENST00000434935.6	P126S	0.0906	likely_benign	no_data	-	126
16	71285545	G	T	hg38	Q8IYT2	ENST00000434935.6	P126T	0.1153	likely_benign	no_data	-	126
16	71285544	G	C	hg38	Q8IYT2	ENST00000434935.6	P126R	0.123	likely_benign	no_data	-	126
16	71285544	G	T	hg38	Q8IYT2	ENST00000434935.6	P126Q	0.1265	likely_benign	no_data	-	126
16	71285544	G	A	hg38	Q8IYT2	ENST00000434935.6	P126L	0.1495	likely_benign	no_data	-	126
16	71285542	G	T	hg38	Q8IYT2	ENST00000434935.6	L127I	0.0694	likely_benign	no_data	-	127
16	71285542	G	A	hg38	Q8IYT2	ENST00000434935.6	L127F	0.3533	ambiguous	no_data	-	127
16	71285542	G	C	hg38	Q8IYT2	ENST00000434935.6	L127V	0.0613	likely_benign	no_data	-	127
16	71285541	A	C	hg38	Q8IYT2	ENST00000434935.6	L127R	0.7952	likely_pathogenic	no_data	-	127
16	71285541	A	T	hg38	Q8IYT2	ENST00000434935.6	L127H	0.7646	likely_pathogenic	no_data	-	127
16	71285541	A	G	hg38	Q8IYT2	ENST00000434935.6	L127P	0.4389	ambiguous	no_data	-	127
16	71285539	T	G	hg38	Q8IYT2	ENST00000434935.6	I128L	0.072	likely_benign	no_data	-	128
16	71285539	T	A	hg38	Q8IYT2	ENST00000434935.6	I128F	0.1834	likely_benign	no_data	-	128
16	71285539	T	C	hg38	Q8IYT2	ENST00000434935.6	I128V	0.1107	likely_benign	no_data	-	128
16	71285538	A	T	hg38	Q8IYT2	ENST00000434935.6	I128N	0.7948	likely_pathogenic	no_data	-	128
16	71285538	A	C	hg38	Q8IYT2	ENST00000434935.6	I128S	0.7883	likely_pathogenic	no_data	-	128
16	71285538	A	G	hg38	Q8IYT2	ENST00000434935.6	I128T	0.7379	likely_pathogenic	no_data	-	128
16	71285537	A	C	hg38	Q8IYT2	ENST00000434935.6	I128M	0.1482	likely_benign	no_data	-	128
16	71285536	G	C	hg38	Q8IYT2	ENST00000434935.6	P129A	0.2518	likely_benign	no_data	-	129
16	71285536	G	A	hg38	Q8IYT2	ENST00000434935.6	P129S	0.2183	likely_benign	no_data	-	129
16	71285536	G	T	hg38	Q8IYT2	ENST00000434935.6	P129T	0.2718	likely_benign	no_data	-	129
16	71285535	G	C	hg38	Q8IYT2	ENST00000434935.6	P129R	0.4054	ambiguous	no_data	-	129
16	71285535	G	T	hg38	Q8IYT2	ENST00000434935.6	P129Q	0.4121	ambiguous	no_data	-	129
16	71285535	G	A	hg38	Q8IYT2	ENST00000434935.6	P129L	0.344	ambiguous	no_data	-	129
16	71285533	G	C	hg38	Q8IYT2	ENST00000434935.6	Q130E	0.0565	likely_benign	no_data	-	130
16	71285533	G	T	hg38	Q8IYT2	ENST00000434935.6	Q130K	0.0609	likely_benign	no_data	-	130
16	71285532	T	C	hg38	Q8IYT2	ENST00000434935.6	Q130R	0.0681	likely_benign	no_data	-	130
16	71285532	T	A	hg38	Q8IYT2	ENST00000434935.6	Q130L	0.0871	likely_benign	no_data	-	130
16	71285532	T	G	hg38	Q8IYT2	ENST00000434935.6	Q130P	0.063	likely_benign	no_data	-	130
16	71285531	C	G	hg38	Q8IYT2	ENST00000434935.6	Q130H	0.1154	likely_benign	no_data	-	130
16	71285531	C	A	hg38	Q8IYT2	ENST00000434935.6	Q130H	0.1154	likely_benign	no_data	-	130
16	71285530	C	G	hg38	Q8IYT2	ENST00000434935.6	E131Q	0.1118	likely_benign	no_data	-	131
16	71285530	C	T	hg38	Q8IYT2	ENST00000434935.6	E131K	0.0948	likely_benign	no_data	-	131
16	71285529	T	G	hg38	Q8IYT2	ENST00000434935.6	E131A	0.1008	likely_benign	no_data	-	131
16	71285529	T	C	hg38	Q8IYT2	ENST00000434935.6	E131G	0.105	likely_benign	no_data	-	131
16	71285529	T	A	hg38	Q8IYT2	ENST00000434935.6	E131V	0.1347	likely_benign	no_data	-	131
16	71285528	T	G	hg38	Q8IYT2	ENST00000434935.6	E131D	0.0976	likely_benign	no_data	-	131
16	71285528	T	A	hg38	Q8IYT2	ENST00000434935.6	E131D	0.0976	likely_benign	no_data	-	131
16	71285527	C	G	hg38	Q8IYT2	ENST00000434935.6	A132P	0.5496	ambiguous	no_data	-	132
16	71285527	C	A	hg38	Q8IYT2	ENST00000434935.6	A132S	0.1259	likely_benign	no_data	-	132
16	71285527	C	T	hg38	Q8IYT2	ENST00000434935.6	A132T	0.1632	likely_benign	no_data	-	132
16	71285526	G	T	hg38	Q8IYT2	ENST00000434935.6	A132D	0.474	ambiguous	no_data	-	132
16	71285526	G	C	hg38	Q8IYT2	ENST00000434935.6	A132G	0.1889	likely_benign	no_data	-	132
16	71285526	G	A	hg38	Q8IYT2	ENST00000434935.6	A132V	0.1486	likely_benign	no_data	-	132
16	71285524	A	T	hg38	Q8IYT2	ENST00000434935.6	F133I	0.1046	likely_benign	no_data	-	133
16	71285524	A	G	hg38	Q8IYT2	ENST00000434935.6	F133L	0.456	ambiguous	no_data	-	133
16	71285524	A	C	hg38	Q8IYT2	ENST00000434935.6	F133V	0.1217	likely_benign	no_data	-	133
16	71285523	A	C	hg38	Q8IYT2	ENST00000434935.6	F133C	0.1635	likely_benign	no_data	-	133
16	71285523	A	G	hg38	Q8IYT2	ENST00000434935.6	F133S	0.2264	likely_benign	no_data	-	133
16	71285523	A	T	hg38	Q8IYT2	ENST00000434935.6	F133Y	0.1325	likely_benign	no_data	-	133
16	71285522	A	T	hg38	Q8IYT2	ENST00000434935.6	F133L	0.456	ambiguous	no_data	-	133
16	71285522	A	C	hg38	Q8IYT2	ENST00000434935.6	F133L	0.456	ambiguous	no_data	-	133
16	71285521	G	C	hg38	Q8IYT2	ENST00000434935.6	Q134E	0.0673	likely_benign	no_data	-	134
16	71285521	G	T	hg38	Q8IYT2	ENST00000434935.6	Q134K	0.0776	likely_benign	no_data	-	134
16	71285520	T	C	hg38	Q8IYT2	ENST00000434935.6	Q134R	0.0683	likely_benign	no_data	-	134
16	71285520	T	A	hg38	Q8IYT2	ENST00000434935.6	Q134L	0.0937	likely_benign	no_data	-	134
16	71285520	T	G	hg38	Q8IYT2	ENST00000434935.6	Q134P	0.1353	likely_benign	no_data	-	134
16	71285519	C	G	hg38	Q8IYT2	ENST00000434935.6	Q134H	0.1112	likely_benign	no_data	-	134
16	71285519	C	A	hg38	Q8IYT2	ENST00000434935.6	Q134H	0.1112	likely_benign	no_data	-	134
16	71285518	T	C	hg38	Q8IYT2	ENST00000434935.6	N135D	0.0748	likely_benign	no_data	-	135
16	71285518	T	G	hg38	Q8IYT2	ENST00000434935.6	N135H	0.0771	likely_benign	no_data	-	135
16	71285518	T	A	hg38	Q8IYT2	ENST00000434935.6	N135Y	0.0917	likely_benign	no_data	-	135
16	71285517	T	A	hg38	Q8IYT2	ENST00000434935.6	N135I	0.1246	likely_benign	no_data	-	135
16	71285517	T	C	hg38	Q8IYT2	ENST00000434935.6	N135S	0.0718	likely_benign	no_data	-	135
16	71285517	T	G	hg38	Q8IYT2	ENST00000434935.6	N135T	0.0854	likely_benign	no_data	-	135
16	71285516	A	T	hg38	Q8IYT2	ENST00000434935.6	N135K	0.1053	likely_benign	no_data	-	135
16	71285516	A	C	hg38	Q8IYT2	ENST00000434935.6	N135K	0.1053	likely_benign	no_data	-	135
16	71285515	C	T	hg38	Q8IYT2	ENST00000434935.6	G136R	0.0913	likely_benign	no_data	-	136
16	71285515	C	G	hg38	Q8IYT2	ENST00000434935.6	G136R	0.0913	likely_benign	no_data	-	136
16	71285514	C	G	hg38	Q8IYT2	ENST00000434935.6	G136A	0.1751	likely_benign	no_data	-	136
16	71285514	C	T	hg38	Q8IYT2	ENST00000434935.6	G136E	0.0982	likely_benign	no_data	-	136
16	71285514	C	A	hg38	Q8IYT2	ENST00000434935.6	G136V	0.3032	likely_benign	no_data	-	136
16	71285512	T	G	hg38	Q8IYT2	ENST00000434935.6	K137Q	0.078	likely_benign	no_data	-	137
16	71285512	T	C	hg38	Q8IYT2	ENST00000434935.6	K137E	0.0699	likely_benign	no_data	-	137
16	71285511	T	C	hg38	Q8IYT2	ENST00000434935.6	K137R	0.0647	likely_benign	no_data	-	137
16	71285511	T	A	hg38	Q8IYT2	ENST00000434935.6	K137I	0.1217	likely_benign	no_data	-	137
16	71285511	T	G	hg38	Q8IYT2	ENST00000434935.6	K137T	0.0819	likely_benign	no_data	-	137
16	71285510	T	G	hg38	Q8IYT2	ENST00000434935.6	K137N	0.1431	likely_benign	no_data	-	137
16	71285510	T	A	hg38	Q8IYT2	ENST00000434935.6	K137N	0.1431	likely_benign	no_data	-	137
16	71285509	G	T	hg38	Q8IYT2	ENST00000434935.6	L138M	0.1637	likely_benign	no_data	-	138
16	71285509	G	C	hg38	Q8IYT2	ENST00000434935.6	L138V	0.1517	likely_benign	no_data	-	138
16	71285508	A	C	hg38	Q8IYT2	ENST00000434935.6	L138R	0.9182	likely_pathogenic	no_data	-	138
16	71285508	A	T	hg38	Q8IYT2	ENST00000434935.6	L138Q	0.9127	likely_pathogenic	no_data	-	138
16	71285508	A	G	hg38	Q8IYT2	ENST00000434935.6	L138P	0.9578	likely_pathogenic	no_data	-	138
16	71285506	T	C	hg38	Q8IYT2	ENST00000434935.6	N139D	0.3007	likely_benign	no_data	-	139
16	71285506	T	G	hg38	Q8IYT2	ENST00000434935.6	N139H	0.0809	likely_benign	no_data	-	139
16	71285506	T	A	hg38	Q8IYT2	ENST00000434935.6	N139Y	0.1156	likely_benign	no_data	-	139
16	71285505	T	A	hg38	Q8IYT2	ENST00000434935.6	N139I	0.1812	likely_benign	no_data	-	139
16	71285505	T	C	hg38	Q8IYT2	ENST00000434935.6	N139S	0.0939	likely_benign	no_data	-	139
16	71285505	T	G	hg38	Q8IYT2	ENST00000434935.6	N139T	0.1449	likely_benign	no_data	-	139
16	71285504	A	T	hg38	Q8IYT2	ENST00000434935.6	N139K	0.4003	ambiguous	no_data	-	139
16	71285504	A	C	hg38	Q8IYT2	ENST00000434935.6	N139K	0.4003	ambiguous	no_data	-	139
16	71285503	A	C	hg38	Q8IYT2	ENST00000434935.6	S140A	0.4918	ambiguous	no_data	-	140
16	71285503	A	G	hg38	Q8IYT2	ENST00000434935.6	S140P	0.9875	likely_pathogenic	no_data	-	140
16	71285503	A	T	hg38	Q8IYT2	ENST00000434935.6	S140T	0.0833	likely_benign	no_data	-	140
16	71285502	G	C	hg38	Q8IYT2	ENST00000434935.6	S140C	0.4019	ambiguous	no_data	-	140
16	71285502	G	A	hg38	Q8IYT2	ENST00000434935.6	S140F	0.9713	likely_pathogenic	no_data	-	140
16	71285502	G	T	hg38	Q8IYT2	ENST00000434935.6	S140Y	0.9692	likely_pathogenic	no_data	-	140
16	71285500	G	T	hg38	Q8IYT2	ENST00000434935.6	L141I	0.068	likely_benign	no_data	-	141
16	71285500	G	C	hg38	Q8IYT2	ENST00000434935.6	L141V	0.0602	likely_benign	no_data	-	141
16	71285499	A	C	hg38	Q8IYT2	ENST00000434935.6	L141R	0.8776	likely_pathogenic	no_data	-	141
16	71285499	A	T	hg38	Q8IYT2	ENST00000434935.6	L141Q	0.8319	likely_pathogenic	no_data	-	141
16	71285499	A	G	hg38	Q8IYT2	ENST00000434935.6	L141P	0.9604	likely_pathogenic	no_data	-	141
16	71285497	G	T	hg38	Q8IYT2	ENST00000434935.6	H142N	0.9177	likely_pathogenic	no_data	-	142
16	71285497	G	C	hg38	Q8IYT2	ENST00000434935.6	H142D	0.9854	likely_pathogenic	no_data	-	142
16	71285497	G	A	hg38	Q8IYT2	ENST00000434935.6	H142Y	0.7523	likely_pathogenic	no_data	-	142
16	71285496	T	C	hg38	Q8IYT2	ENST00000434935.6	H142R	0.9825	likely_pathogenic	no_data	-	142
16	71285496	T	A	hg38	Q8IYT2	ENST00000434935.6	H142L	0.8429	likely_pathogenic	no_data	-	142
16	71285496	T	G	hg38	Q8IYT2	ENST00000434935.6	H142P	0.9531	likely_pathogenic	no_data	-	142
16	71285495	G	T	hg38	Q8IYT2	ENST00000434935.6	H142Q	0.9699	likely_pathogenic	no_data	-	142
16	71285495	G	C	hg38	Q8IYT2	ENST00000434935.6	H142Q	0.9699	likely_pathogenic	no_data	-	142
16	71285494	G	T	hg38	Q8IYT2	ENST00000434935.6	L143I	0.1933	likely_benign	no_data	-	143
16	71285494	G	A	hg38	Q8IYT2	ENST00000434935.6	L143F	0.5177	ambiguous	no_data	-	143
16	71285494	G	C	hg38	Q8IYT2	ENST00000434935.6	L143V	0.2578	likely_benign	no_data	-	143
16	71285493	A	C	hg38	Q8IYT2	ENST00000434935.6	L143R	0.9712	likely_pathogenic	no_data	-	143
16	71285493	A	T	hg38	Q8IYT2	ENST00000434935.6	L143H	0.9655	likely_pathogenic	no_data	-	143
16	71285493	A	G	hg38	Q8IYT2	ENST00000434935.6	L143P	0.9882	likely_pathogenic	no_data	-	143
16	71285491	A	G	hg38	Q8IYT2	ENST00000434935.6	C144R	0.9827	likely_pathogenic	no_data	-	144
16	71285491	A	C	hg38	Q8IYT2	ENST00000434935.6	C144G	0.7979	likely_pathogenic	no_data	-	144
16	71285491	A	T	hg38	Q8IYT2	ENST00000434935.6	C144S	0.8966	likely_pathogenic	no_data	-	144
16	71285490	C	A	hg38	Q8IYT2	ENST00000434935.6	C144F	0.9681	likely_pathogenic	no_data	-	144
16	71285490	C	G	hg38	Q8IYT2	ENST00000434935.6	C144S	0.8966	likely_pathogenic	no_data	-	144
16	71285490	C	T	hg38	Q8IYT2	ENST00000434935.6	C144Y	0.9884	likely_pathogenic	no_data	-	144
16	71285489	A	C	hg38	Q8IYT2	ENST00000434935.6	C144W	0.9928	likely_pathogenic	no_data	-	144
16	71285488	C	G	hg38	Q8IYT2	ENST00000434935.6	E145Q	0.9125	likely_pathogenic	no_data	-	145
16	71285488	C	T	hg38	Q8IYT2	ENST00000434935.6	E145K	0.9376	likely_pathogenic	no_data	-	145
16	71285487	T	G	hg38	Q8IYT2	ENST00000434935.6	E145A	0.9405	likely_pathogenic	no_data	-	145
16	71285487	T	C	hg38	Q8IYT2	ENST00000434935.6	E145G	0.9404	likely_pathogenic	no_data	-	145
16	71285487	T	A	hg38	Q8IYT2	ENST00000434935.6	E145V	0.9857	likely_pathogenic	no_data	-	145
16	71285486	T	G	hg38	Q8IYT2	ENST00000434935.6	E145D	0.976	likely_pathogenic	no_data	-	145
16	71285486	T	A	hg38	Q8IYT2	ENST00000434935.6	E145D	0.976	likely_pathogenic	no_data	-	145
16	71285485	C	G	hg38	Q8IYT2	ENST00000434935.6	A146P	0.9765	likely_pathogenic	no_data	-	146
16	71285485	C	A	hg38	Q8IYT2	ENST00000434935.6	A146S	0.2946	likely_benign	no_data	-	146
16	71285485	C	T	hg38	Q8IYT2	ENST00000434935.6	A146T	0.7938	likely_pathogenic	no_data	-	146
16	71285484	G	T	hg38	Q8IYT2	ENST00000434935.6	A146D	0.9812	likely_pathogenic	no_data	-	146
16	71285484	G	C	hg38	Q8IYT2	ENST00000434935.6	A146G	0.3884	ambiguous	no_data	-	146
16	71285484	G	A	hg38	Q8IYT2	ENST00000434935.6	A146V	0.8274	likely_pathogenic	no_data	-	146
16	71285482	G	C	hg38	Q8IYT2	ENST00000434935.6	P147A	0.8708	likely_pathogenic	no_data	-	147
16	71285482	G	A	hg38	Q8IYT2	ENST00000434935.6	P147S	0.9383	likely_pathogenic	no_data	-	147
16	71285482	G	T	hg38	Q8IYT2	ENST00000434935.6	P147T	0.9413	likely_pathogenic	no_data	-	147
16	71285481	G	C	hg38	Q8IYT2	ENST00000434935.6	P147R	0.9692	likely_pathogenic	no_data	-	147
16	71285481	G	T	hg38	Q8IYT2	ENST00000434935.6	P147Q	0.9795	likely_pathogenic	no_data	-	147
16	71285481	G	A	hg38	Q8IYT2	ENST00000434935.6	P147L	0.965	likely_pathogenic	not clustered	NCC	147
16	71285479	C	T	hg38	Q8IYT2	ENST00000434935.6	G148R	0.9665	likely_pathogenic	no_data	-	148
16	71285479	C	G	hg38	Q8IYT2	ENST00000434935.6	G148R	0.9665	likely_pathogenic	no_data	-	148
16	71285478	C	G	hg38	Q8IYT2	ENST00000434935.6	G148A	0.7454	likely_pathogenic	no_data	-	148
16	71285478	C	T	hg38	Q8IYT2	ENST00000434935.6	G148E	0.9798	likely_pathogenic	no_data	-	148
16	71285478	C	A	hg38	Q8IYT2	ENST00000434935.6	G148V	0.9614	likely_pathogenic	no_data	-	148
16	71285476	C	G	hg38	Q8IYT2	ENST00000434935.6	A149P	0.9614	likely_pathogenic	no_data	-	149
16	71285476	C	A	hg38	Q8IYT2	ENST00000434935.6	A149S	0.2527	likely_benign	no_data	-	149
16	71285476	C	T	hg38	Q8IYT2	ENST00000434935.6	A149T	0.8224	likely_pathogenic	no_data	-	149
16	71285475	G	T	hg38	Q8IYT2	ENST00000434935.6	A149D	0.9617	likely_pathogenic	no_data	-	149
16	71285475	G	C	hg38	Q8IYT2	ENST00000434935.6	A149G	0.2181	likely_benign	no_data	-	149
16	71285475	G	A	hg38	Q8IYT2	ENST00000434935.6	A149V	0.924	likely_pathogenic	no_data	-	149
16	71285473	A	T	hg38	Q8IYT2	ENST00000434935.6	F150I	0.963	likely_pathogenic	no_data	-	150
16	71285473	A	G	hg38	Q8IYT2	ENST00000434935.6	F150L	0.9941	likely_pathogenic	no_data	-	150
16	71285473	A	C	hg38	Q8IYT2	ENST00000434935.6	F150V	0.9375	likely_pathogenic	no_data	-	150
16	71285472	A	C	hg38	Q8IYT2	ENST00000434935.6	F150C	0.9426	likely_pathogenic	no_data	-	150
16	71285472	A	G	hg38	Q8IYT2	ENST00000434935.6	F150S	0.9681	likely_pathogenic	no_data	-	150
16	71285472	A	T	hg38	Q8IYT2	ENST00000434935.6	F150Y	0.7834	likely_pathogenic	no_data	-	150
16	71285471	A	T	hg38	Q8IYT2	ENST00000434935.6	F150L	0.9941	likely_pathogenic	no_data	-	150
16	71285471	A	C	hg38	Q8IYT2	ENST00000434935.6	F150L	0.9941	likely_pathogenic	no_data	-	150
16	71285470	T	G	hg38	Q8IYT2	ENST00000434935.6	I151L	0.3204	likely_benign	no_data	-	151
16	71285470	T	A	hg38	Q8IYT2	ENST00000434935.6	I151L	0.3204	likely_benign	no_data	-	151
16	71285470	T	C	hg38	Q8IYT2	ENST00000434935.6	I151V	0.0852	likely_benign	no_data	-	151
16	71285469	A	C	hg38	Q8IYT2	ENST00000434935.6	I151R	0.9695	likely_pathogenic	no_data	-	151
16	71285469	A	T	hg38	Q8IYT2	ENST00000434935.6	I151K	0.9821	likely_pathogenic	no_data	-	151
16	71285469	A	G	hg38	Q8IYT2	ENST00000434935.6	I151T	0.5276	ambiguous	no_data	-	151
16	71285468	T	C	hg38	Q8IYT2	ENST00000434935.6	I151M	0.3315	likely_benign	no_data	-	151
16	71285467	C	G	hg38	Q8IYT2	ENST00000434935.6	A152P	0.9417	likely_pathogenic	no_data	-	152
16	71285467	C	A	hg38	Q8IYT2	ENST00000434935.6	A152S	0.1187	likely_benign	no_data	-	152
16	71285467	C	T	hg38	Q8IYT2	ENST00000434935.6	A152T	0.1064	likely_benign	no_data	-	152
16	71285466	G	T	hg38	Q8IYT2	ENST00000434935.6	A152D	0.953	likely_pathogenic	no_data	-	152
16	71285466	G	C	hg38	Q8IYT2	ENST00000434935.6	A152G	0.3073	likely_benign	no_data	-	152
16	71285466	G	A	hg38	Q8IYT2	ENST00000434935.6	A152V	0.2969	likely_benign	no_data	-	152
16	71285464	T	G	hg38	Q8IYT2	ENST00000434935.6	S153R	0.9969	likely_pathogenic	no_data	-	153
16	71285464	T	A	hg38	Q8IYT2	ENST00000434935.6	S153C	0.1605	likely_benign	no_data	-	153
16	71285464	T	C	hg38	Q8IYT2	ENST00000434935.6	S153G	0.2932	likely_benign	no_data	-	153
16	71285463	C	T	hg38	Q8IYT2	ENST00000434935.6	S153N	0.9422	likely_pathogenic	no_data	-	153
16	71285463	C	A	hg38	Q8IYT2	ENST00000434935.6	S153I	0.9619	likely_pathogenic	no_data	-	153
16	71285463	C	G	hg38	Q8IYT2	ENST00000434935.6	S153T	0.5716	likely_pathogenic	no_data	-	153
16	71285462	A	T	hg38	Q8IYT2	ENST00000434935.6	S153R	0.9969	likely_pathogenic	no_data	-	153
16	71285462	A	C	hg38	Q8IYT2	ENST00000434935.6	S153R	0.9969	likely_pathogenic	no_data	-	153
16	71285461	G	T	hg38	Q8IYT2	ENST00000434935.6	L154I	0.2423	likely_benign	no_data	-	154
16	71285461	G	A	hg38	Q8IYT2	ENST00000434935.6	L154F	0.2806	likely_benign	no_data	-	154
16	71285461	G	C	hg38	Q8IYT2	ENST00000434935.6	L154V	0.2206	likely_benign	no_data	-	154
16	71285460	A	C	hg38	Q8IYT2	ENST00000434935.6	L154R	0.9611	likely_pathogenic	no_data	-	154
16	71285460	A	T	hg38	Q8IYT2	ENST00000434935.6	L154H	0.9452	likely_pathogenic	no_data	-	154
16	71285460	A	G	hg38	Q8IYT2	ENST00000434935.6	L154P	0.9949	likely_pathogenic	no_data	-	154
16	71285458	T	C	hg38	Q8IYT2	ENST00000434935.6	N155D	0.8196	likely_pathogenic	no_data	-	155
16	71285458	T	G	hg38	Q8IYT2	ENST00000434935.6	N155H	0.5528	ambiguous	no_data	-	155
16	71285458	T	A	hg38	Q8IYT2	ENST00000434935.6	N155Y	0.7959	likely_pathogenic	no_data	-	155
16	71285457	T	A	hg38	Q8IYT2	ENST00000434935.6	N155I	0.8984	likely_pathogenic	not clustered	TCGA	155
16	71285457	T	C	hg38	Q8IYT2	ENST00000434935.6	N155S	0.3207	likely_benign	no_data	-	155
16	71285457	T	G	hg38	Q8IYT2	ENST00000434935.6	N155T	0.7985	likely_pathogenic	no_data	-	155
16	71285456	G	T	hg38	Q8IYT2	ENST00000434935.6	N155K	0.9614	likely_pathogenic	no_data	-	155
16	71285456	G	C	hg38	Q8IYT2	ENST00000434935.6	N155K	0.9614	likely_pathogenic	no_data	-	155
16	71285455	G	T	hg38	Q8IYT2	ENST00000434935.6	H156N	0.7205	likely_pathogenic	no_data	-	156
16	71285455	G	C	hg38	Q8IYT2	ENST00000434935.6	H156D	0.951	likely_pathogenic	no_data	-	156
16	71285455	G	A	hg38	Q8IYT2	ENST00000434935.6	H156Y	0.4901	ambiguous	no_data	-	156
16	71285454	T	C	hg38	Q8IYT2	ENST00000434935.6	H156R	0.9168	likely_pathogenic	no_data	-	156
16	71285454	T	A	hg38	Q8IYT2	ENST00000434935.6	H156L	0.7528	likely_pathogenic	no_data	-	156
16	71285454	T	G	hg38	Q8IYT2	ENST00000434935.6	H156P	0.9646	likely_pathogenic	no_data	-	156
16	71285453	G	T	hg38	Q8IYT2	ENST00000434935.6	H156Q	0.9305	likely_pathogenic	no_data	-	156
16	71285453	G	C	hg38	Q8IYT2	ENST00000434935.6	H156Q	0.9305	likely_pathogenic	no_data	-	156
16	71285452	A	T	hg38	Q8IYT2	ENST00000434935.6	Y157N	0.524	ambiguous	no_data	-	157
16	71285452	A	C	hg38	Q8IYT2	ENST00000434935.6	Y157D	0.7814	likely_pathogenic	no_data	-	157
16	71285452	A	G	hg38	Q8IYT2	ENST00000434935.6	Y157H	0.2307	likely_benign	no_data	-	157
16	71285451	T	C	hg38	Q8IYT2	ENST00000434935.6	Y157C	0.2372	likely_benign	no_data	-	157
16	71285451	T	A	hg38	Q8IYT2	ENST00000434935.6	Y157F	0.093	likely_benign	no_data	-	157
16	71285451	T	G	hg38	Q8IYT2	ENST00000434935.6	Y157S	0.5055	ambiguous	no_data	-	157
16	71285449	A	T	hg38	Q8IYT2	ENST00000434935.6	L158I	0.1162	likely_benign	no_data	-	158
16	71285449	A	C	hg38	Q8IYT2	ENST00000434935.6	L158V	0.131	likely_benign	no_data	-	158
16	71285448	A	G	hg38	Q8IYT2	ENST00000434935.6	L158S	0.867	likely_pathogenic	no_data	-	158
16	71285447	T	G	hg38	Q8IYT2	ENST00000434935.6	L158F	0.3468	ambiguous	no_data	-	158
16	71285447	T	A	hg38	Q8IYT2	ENST00000434935.6	L158F	0.3468	ambiguous	no_data	-	158
16	71285446	T	G	hg38	Q8IYT2	ENST00000434935.6	K159Q	0.1016	likely_benign	no_data	-	159
16	71285446	T	C	hg38	Q8IYT2	ENST00000434935.6	K159E	0.2171	likely_benign	no_data	-	159
16	71285445	T	C	hg38	Q8IYT2	ENST00000434935.6	K159R	0.0796	likely_benign	no_data	-	159
16	71285445	T	A	hg38	Q8IYT2	ENST00000434935.6	K159I	0.2995	likely_benign	no_data	-	159
16	71285445	T	G	hg38	Q8IYT2	ENST00000434935.6	K159T	0.1845	likely_benign	no_data	-	159
16	71285444	T	G	hg38	Q8IYT2	ENST00000434935.6	K159N	0.4154	ambiguous	no_data	-	159
16	71285444	T	A	hg38	Q8IYT2	ENST00000434935.6	K159N	0.4154	ambiguous	no_data	-	159
16	71285443	A	C	hg38	Q8IYT2	ENST00000434935.6	S160A	0.1324	likely_benign	no_data	-	160
16	71285443	A	G	hg38	Q8IYT2	ENST00000434935.6	S160P	0.8914	likely_pathogenic	no_data	-	160
16	71285443	A	T	hg38	Q8IYT2	ENST00000434935.6	S160T	0.0938	likely_benign	no_data	-	160
16	71285442	G	C	hg38	Q8IYT2	ENST00000434935.6	S160C	0.1208	likely_benign	no_data	-	160
16	71285442	G	A	hg38	Q8IYT2	ENST00000434935.6	S160F	0.4549	ambiguous	no_data	-	160
16	71285442	G	T	hg38	Q8IYT2	ENST00000434935.6	S160Y	0.3379	likely_benign	no_data	-	160
16	71285440	G	T	hg38	Q8IYT2	ENST00000434935.6	H161N	0.0912	likely_benign	no_data	-	161
16	71285440	G	C	hg38	Q8IYT2	ENST00000434935.6	H161D	0.2184	likely_benign	no_data	-	161
16	71285440	G	A	hg38	Q8IYT2	ENST00000434935.6	H161Y	0.0913	likely_benign	no_data	-	161
16	71285439	T	C	hg38	Q8IYT2	ENST00000434935.6	H161R	0.0817	likely_benign	no_data	-	161
16	71285439	T	A	hg38	Q8IYT2	ENST00000434935.6	H161L	0.1273	likely_benign	no_data	-	161
16	71285439	T	G	hg38	Q8IYT2	ENST00000434935.6	H161P	0.2563	likely_benign	no_data	-	161
16	71285438	A	T	hg38	Q8IYT2	ENST00000434935.6	H161Q	0.1266	likely_benign	no_data	-	161
16	71285438	A	C	hg38	Q8IYT2	ENST00000434935.6	H161Q	0.1266	likely_benign	no_data	-	161
16	71285437	G	C	hg38	Q8IYT2	ENST00000434935.6	R162G	0.0692	likely_benign	no_data	-	162
16	71285437	G	A	hg38	Q8IYT2	ENST00000434935.6	R162W	0.1013	likely_benign	no_data	-	162
16	71285436	C	T	hg38	Q8IYT2	ENST00000434935.6	R162Q	0.0642	likely_benign	no_data	-	162
16	71285436	C	A	hg38	Q8IYT2	ENST00000434935.6	R162L	0.1108	likely_benign	no_data	-	162
16	71285436	C	G	hg38	Q8IYT2	ENST00000434935.6	R162P	0.1078	likely_benign	no_data	-	162
16	71285434	A	T	hg38	Q8IYT2	ENST00000434935.6	F163I	0.0784	likely_benign	no_data	-	163
16	71285434	A	G	hg38	Q8IYT2	ENST00000434935.6	F163L	0.4112	ambiguous	no_data	-	163
16	71285434	A	C	hg38	Q8IYT2	ENST00000434935.6	F163V	0.1028	likely_benign	no_data	-	163
16	71285433	A	C	hg38	Q8IYT2	ENST00000434935.6	F163C	0.173	likely_benign	no_data	-	163
16	71285433	A	G	hg38	Q8IYT2	ENST00000434935.6	F163S	0.2104	likely_benign	no_data	-	163
16	71285433	A	T	hg38	Q8IYT2	ENST00000434935.6	F163Y	0.1057	likely_benign	no_data	-	163
16	71285432	A	T	hg38	Q8IYT2	ENST00000434935.6	F163L	0.4112	ambiguous	no_data	-	163
16	71285432	A	C	hg38	Q8IYT2	ENST00000434935.6	F163L	0.4112	ambiguous	no_data	-	163
16	71285431	G	C	hg38	Q8IYT2	ENST00000434935.6	P164A	0.0908	likely_benign	no_data	-	164
16	71285431	G	A	hg38	Q8IYT2	ENST00000434935.6	P164S	0.0878	likely_benign	no_data	-	164
16	71285431	G	T	hg38	Q8IYT2	ENST00000434935.6	P164T	0.0954	likely_benign	no_data	-	164
16	71285430	G	C	hg38	Q8IYT2	ENST00000434935.6	P164R	0.1082	likely_benign	no_data	-	164
16	71285430	G	T	hg38	Q8IYT2	ENST00000434935.6	P164H	0.0929	likely_benign	no_data	-	164
16	71285430	G	A	hg38	Q8IYT2	ENST00000434935.6	P164L	0.1104	likely_benign	no_data	-	164
16	71285428	A	G	hg38	Q8IYT2	ENST00000434935.6	C165R	0.4648	ambiguous	no_data	-	165
16	71285428	A	C	hg38	Q8IYT2	ENST00000434935.6	C165G	0.178	likely_benign	no_data	-	165
16	71285428	A	T	hg38	Q8IYT2	ENST00000434935.6	C165S	0.2681	likely_benign	no_data	-	165
16	71285427	C	A	hg38	Q8IYT2	ENST00000434935.6	C165F	0.1974	likely_benign	no_data	-	165
16	71285427	C	G	hg38	Q8IYT2	ENST00000434935.6	C165S	0.2681	likely_benign	no_data	-	165
16	71285427	C	T	hg38	Q8IYT2	ENST00000434935.6	C165Y	0.3082	likely_benign	no_data	-	165
16	71285426	A	C	hg38	Q8IYT2	ENST00000434935.6	C165W	0.5112	ambiguous	no_data	-	165
16	71285425	G	T	hg38	Q8IYT2	ENST00000434935.6	H166N	0.0529	likely_benign	no_data	-	166
16	71285425	G	C	hg38	Q8IYT2	ENST00000434935.6	H166D	0.0453	likely_benign	no_data	-	166
16	71285425	G	A	hg38	Q8IYT2	ENST00000434935.6	H166Y	0.0779	likely_benign	no_data	-	166
16	71285424	T	C	hg38	Q8IYT2	ENST00000434935.6	H166R	0.064	likely_benign	no_data	-	166
16	71285424	T	A	hg38	Q8IYT2	ENST00000434935.6	H166L	0.0841	likely_benign	no_data	-	166
16	71285424	T	G	hg38	Q8IYT2	ENST00000434935.6	H166P	0.0955	likely_benign	no_data	-	166
16	71285423	A	T	hg38	Q8IYT2	ENST00000434935.6	H166Q	0.0737	likely_benign	no_data	-	166
16	71285423	A	C	hg38	Q8IYT2	ENST00000434935.6	H166Q	0.0737	likely_benign	no_data	-	166
16	71285422	A	T	hg38	Q8IYT2	ENST00000434935.6	W167R	0.9828	likely_pathogenic	no_data	-	167
16	71285422	A	G	hg38	Q8IYT2	ENST00000434935.6	W167R	0.9828	likely_pathogenic	no_data	-	167
16	71285422	A	C	hg38	Q8IYT2	ENST00000434935.6	W167G	0.7964	likely_pathogenic	no_data	-	167
16	71285421	C	A	hg38	Q8IYT2	ENST00000434935.6	W167L	0.5618	ambiguous	no_data	-	167
16	71285421	C	G	hg38	Q8IYT2	ENST00000434935.6	W167S	0.8902	likely_pathogenic	no_data	-	167
16	71285420	C	G	hg38	Q8IYT2	ENST00000434935.6	W167C	0.9166	likely_pathogenic	no_data	-	167
16	71285420	C	A	hg38	Q8IYT2	ENST00000434935.6	W167C	0.9166	likely_pathogenic	no_data	-	167
16	71285419	T	G	hg38	Q8IYT2	ENST00000434935.6	S168R	0.1845	likely_benign	no_data	-	168
16	71285419	T	A	hg38	Q8IYT2	ENST00000434935.6	S168C	0.0874	likely_benign	no_data	-	168
16	71285419	T	C	hg38	Q8IYT2	ENST00000434935.6	S168G	0.0931	likely_benign	no_data	-	168
16	71285418	C	T	hg38	Q8IYT2	ENST00000434935.6	S168N	0.0648	likely_benign	no_data	-	168
16	71285418	C	A	hg38	Q8IYT2	ENST00000434935.6	S168I	0.133	likely_benign	no_data	-	168
16	71285418	C	G	hg38	Q8IYT2	ENST00000434935.6	S168T	0.0821	likely_benign	no_data	-	168
16	71285417	A	T	hg38	Q8IYT2	ENST00000434935.6	S168R	0.1845	likely_benign	no_data	-	168
16	71285417	A	C	hg38	Q8IYT2	ENST00000434935.6	S168R	0.1845	likely_benign	no_data	-	168
16	71285416	A	T	hg38	Q8IYT2	ENST00000434935.6	W169R	0.9937	likely_pathogenic	no_data	-	169
16	71285416	A	G	hg38	Q8IYT2	ENST00000434935.6	W169R	0.9937	likely_pathogenic	no_data	-	169
16	71285416	A	C	hg38	Q8IYT2	ENST00000434935.6	W169G	0.888	likely_pathogenic	no_data	-	169
16	71285415	C	A	hg38	Q8IYT2	ENST00000434935.6	W169L	0.8877	likely_pathogenic	no_data	-	169
16	71285415	C	G	hg38	Q8IYT2	ENST00000434935.6	W169S	0.9439	likely_pathogenic	no_data	-	169
16	71285414	C	G	hg38	Q8IYT2	ENST00000434935.6	W169C	0.9729	likely_pathogenic	no_data	-	169
16	71285414	C	A	hg38	Q8IYT2	ENST00000434935.6	W169C	0.9729	likely_pathogenic	no_data	-	169
16	71285413	C	T	hg38	Q8IYT2	ENST00000434935.6	V170I	0.0813	likely_benign	no_data	-	170
16	71285413	C	G	hg38	Q8IYT2	ENST00000434935.6	V170L	0.2205	likely_benign	no_data	-	170
16	71285413	C	A	hg38	Q8IYT2	ENST00000434935.6	V170L	0.2205	likely_benign	no_data	-	170
16	71285412	A	G	hg38	Q8IYT2	ENST00000434935.6	V170A	0.1299	likely_benign	no_data	-	170
16	71285412	A	T	hg38	Q8IYT2	ENST00000434935.6	V170E	0.4928	ambiguous	no_data	-	170
16	71285412	A	C	hg38	Q8IYT2	ENST00000434935.6	V170G	0.2837	likely_benign	no_data	-	170
16	71285410	C	G	hg38	Q8IYT2	ENST00000434935.6	A171P	0.9863	likely_pathogenic	no_data	-	171
16	71285410	C	A	hg38	Q8IYT2	ENST00000434935.6	A171S	0.3267	likely_benign	no_data	-	171
16	71285410	C	T	hg38	Q8IYT2	ENST00000434935.6	A171T	0.8638	likely_pathogenic	no_data	-	171
16	71285409	G	T	hg38	Q8IYT2	ENST00000434935.6	A171E	0.991	likely_pathogenic	no_data	-	171
16	71285409	G	C	hg38	Q8IYT2	ENST00000434935.6	A171G	0.1521	likely_benign	no_data	-	171
16	71285409	G	A	hg38	Q8IYT2	ENST00000434935.6	A171V	0.9503	likely_pathogenic	no_data	-	171
16	71285407	T	C	hg38	Q8IYT2	ENST00000434935.6	N172D	0.7102	likely_pathogenic	no_data	-	172
16	71285407	T	G	hg38	Q8IYT2	ENST00000434935.6	N172H	0.5573	ambiguous	no_data	-	172
16	71285407	T	A	hg38	Q8IYT2	ENST00000434935.6	N172Y	0.7733	likely_pathogenic	no_data	-	172
16	71285406	T	A	hg38	Q8IYT2	ENST00000434935.6	N172I	0.6007	likely_pathogenic	no_data	-	172
16	71285406	T	C	hg38	Q8IYT2	ENST00000434935.6	N172S	0.0811	likely_benign	no_data	-	172
16	71285406	T	G	hg38	Q8IYT2	ENST00000434935.6	N172T	0.1943	likely_benign	no_data	-	172
16	71285405	A	T	hg38	Q8IYT2	ENST00000434935.6	N172K	0.9652	likely_pathogenic	no_data	-	172
16	71285405	A	C	hg38	Q8IYT2	ENST00000434935.6	N172K	0.9652	likely_pathogenic	no_data	-	172
16	71285404	T	C	hg38	Q8IYT2	ENST00000434935.6	T173A	0.7173	likely_pathogenic	no_data	-	173
16	71285404	T	G	hg38	Q8IYT2	ENST00000434935.6	T173P	0.9416	likely_pathogenic	no_data	-	173
16	71285404	T	A	hg38	Q8IYT2	ENST00000434935.6	T173S	0.2483	likely_benign	no_data	-	173
16	71285403	G	T	hg38	Q8IYT2	ENST00000434935.6	T173N	0.8965	likely_pathogenic	no_data	-	173
16	71285403	G	A	hg38	Q8IYT2	ENST00000434935.6	T173I	0.9696	likely_pathogenic	no_data	-	173
16	71285403	G	C	hg38	Q8IYT2	ENST00000434935.6	T173S	0.2483	likely_benign	no_data	-	173
16	71285401	G	T	hg38	Q8IYT2	ENST00000434935.6	L174M	0.4615	ambiguous	no_data	-	174
16	71285401	G	C	hg38	Q8IYT2	ENST00000434935.6	L174V	0.4709	ambiguous	no_data	-	174
16	71285400	A	C	hg38	Q8IYT2	ENST00000434935.6	L174R	0.6169	likely_pathogenic	no_data	-	174
16	71285400	A	T	hg38	Q8IYT2	ENST00000434935.6	L174Q	0.7884	likely_pathogenic	no_data	-	174
16	71285400	A	G	hg38	Q8IYT2	ENST00000434935.6	L174P	0.9484	likely_pathogenic	no_data	-	174
16	71285398	T	C	hg38	Q8IYT2	ENST00000434935.6	N175D	0.9231	likely_pathogenic	no_data	-	175
16	71285398	T	G	hg38	Q8IYT2	ENST00000434935.6	N175H	0.7048	likely_pathogenic	no_data	-	175
16	71285398	T	A	hg38	Q8IYT2	ENST00000434935.6	N175Y	0.8822	likely_pathogenic	no_data	-	175
16	71285397	T	A	hg38	Q8IYT2	ENST00000434935.6	N175I	0.8948	likely_pathogenic	no_data	-	175
16	71285397	T	C	hg38	Q8IYT2	ENST00000434935.6	N175S	0.3882	ambiguous	no_data	-	175
16	71285397	T	G	hg38	Q8IYT2	ENST00000434935.6	N175T	0.9038	likely_pathogenic	no_data	-	175
16	71285396	A	T	hg38	Q8IYT2	ENST00000434935.6	N175K	0.9884	likely_pathogenic	no_data	-	175
16	71285396	A	C	hg38	Q8IYT2	ENST00000434935.6	N175K	0.9884	likely_pathogenic	no_data	-	175
16	71285395	G	C	hg38	Q8IYT2	ENST00000434935.6	P176A	0.6781	likely_pathogenic	no_data	-	176
16	71285395	G	A	hg38	Q8IYT2	ENST00000434935.6	P176S	0.8744	likely_pathogenic	no_data	-	176
16	71285395	G	T	hg38	Q8IYT2	ENST00000434935.6	P176T	0.7848	likely_pathogenic	no_data	-	176
16	71285394	G	C	hg38	Q8IYT2	ENST00000434935.6	P176R	0.9002	likely_pathogenic	no_data	-	176
16	71285394	G	T	hg38	Q8IYT2	ENST00000434935.6	P176Q	0.938	likely_pathogenic	no_data	-	176
16	71285394	G	A	hg38	Q8IYT2	ENST00000434935.6	P176L	0.7235	likely_pathogenic	no_data	-	176
16	71285392	A	T	hg38	Q8IYT2	ENST00000434935.6	Y177N	0.7749	likely_pathogenic	no_data	-	177
16	71285392	A	C	hg38	Q8IYT2	ENST00000434935.6	Y177D	0.945	likely_pathogenic	no_data	-	177
16	71285392	A	G	hg38	Q8IYT2	ENST00000434935.6	Y177H	0.6133	likely_pathogenic	no_data	-	177
16	71285391	T	C	hg38	Q8IYT2	ENST00000434935.6	Y177C	0.5026	ambiguous	no_data	-	177
16	71285391	T	A	hg38	Q8IYT2	ENST00000434935.6	Y177F	0.2062	likely_benign	no_data	-	177
16	71285391	T	G	hg38	Q8IYT2	ENST00000434935.6	Y177S	0.8057	likely_pathogenic	no_data	-	177
16	71285389	G	T	hg38	Q8IYT2	ENST00000434935.6	H178N	0.2289	likely_benign	no_data	-	178
16	71285389	G	C	hg38	Q8IYT2	ENST00000434935.6	H178D	0.7507	likely_pathogenic	no_data	-	178
16	71285389	G	A	hg38	Q8IYT2	ENST00000434935.6	H178Y	0.1261	likely_benign	no_data	-	178
16	71285388	T	C	hg38	Q8IYT2	ENST00000434935.6	H178R	0.5993	likely_pathogenic	no_data	-	178
16	71285388	T	A	hg38	Q8IYT2	ENST00000434935.6	H178L	0.3952	ambiguous	no_data	-	178
16	71285388	T	G	hg38	Q8IYT2	ENST00000434935.6	H178P	0.8736	likely_pathogenic	no_data	-	178
16	71285387	A	T	hg38	Q8IYT2	ENST00000434935.6	H178Q	0.7178	likely_pathogenic	no_data	-	178
16	71285387	A	C	hg38	Q8IYT2	ENST00000434935.6	H178Q	0.7178	likely_pathogenic	no_data	-	178
16	71285386	C	G	hg38	Q8IYT2	ENST00000434935.6	E179Q	0.8992	likely_pathogenic	no_data	-	179
16	71285386	C	T	hg38	Q8IYT2	ENST00000434935.6	E179K	0.9087	likely_pathogenic	no_data	-	179
16	71285385	T	G	hg38	Q8IYT2	ENST00000434935.6	E179A	0.9306	likely_pathogenic	no_data	-	179
16	71285385	T	C	hg38	Q8IYT2	ENST00000434935.6	E179G	0.9209	likely_pathogenic	no_data	-	179
16	71285385	T	A	hg38	Q8IYT2	ENST00000434935.6	E179V	0.9616	likely_pathogenic	no_data	-	179
16	71285384	T	G	hg38	Q8IYT2	ENST00000434935.6	E179D	0.9058	likely_pathogenic	no_data	-	179
16	71285384	T	A	hg38	Q8IYT2	ENST00000434935.6	E179D	0.9058	likely_pathogenic	no_data	-	179
16	71285383	C	G	hg38	Q8IYT2	ENST00000434935.6	A180P	0.9231	likely_pathogenic	no_data	-	180
16	71285383	C	A	hg38	Q8IYT2	ENST00000434935.6	A180S	0.1168	likely_benign	no_data	-	180
16	71285383	C	T	hg38	Q8IYT2	ENST00000434935.6	A180T	0.2502	likely_benign	no_data	-	180
16	71285382	G	T	hg38	Q8IYT2	ENST00000434935.6	A180E	0.3786	ambiguous	no_data	-	180
16	71285382	G	C	hg38	Q8IYT2	ENST00000434935.6	A180G	0.1078	likely_benign	no_data	-	180
16	71285382	G	A	hg38	Q8IYT2	ENST00000434935.6	A180V	0.4583	ambiguous	no_data	-	180
16	71285380	T	C	hg38	Q8IYT2	ENST00000434935.6	N181D	0.6522	likely_pathogenic	no_data	-	181
16	71285380	T	G	hg38	Q8IYT2	ENST00000434935.6	N181H	0.3738	ambiguous	no_data	-	181
16	71285380	T	A	hg38	Q8IYT2	ENST00000434935.6	N181Y	0.5939	likely_pathogenic	no_data	-	181
16	71285379	T	A	hg38	Q8IYT2	ENST00000434935.6	N181I	0.6399	likely_pathogenic	no_data	-	181
16	71285379	T	C	hg38	Q8IYT2	ENST00000434935.6	N181S	0.1447	likely_benign	no_data	-	181
16	71285379	T	G	hg38	Q8IYT2	ENST00000434935.6	N181T	0.4053	ambiguous	no_data	-	181
16	71285378	A	T	hg38	Q8IYT2	ENST00000434935.6	N181K	0.8576	likely_pathogenic	no_data	-	181
16	71285378	A	C	hg38	Q8IYT2	ENST00000434935.6	N181K	0.8576	likely_pathogenic	no_data	-	181
16	71285377	C	T	hg38	Q8IYT2	ENST00000434935.6	D182N	0.0951	likely_benign	no_data	-	182
16	71285377	C	G	hg38	Q8IYT2	ENST00000434935.6	D182H	0.2595	likely_benign	no_data	-	182
16	71285377	C	A	hg38	Q8IYT2	ENST00000434935.6	D182Y	0.2632	likely_benign	no_data	-	182
16	71285376	T	G	hg38	Q8IYT2	ENST00000434935.6	D182A	0.1711	likely_benign	no_data	-	182
16	71285376	T	C	hg38	Q8IYT2	ENST00000434935.6	D182G	0.1221	likely_benign	no_data	-	182
16	71285376	T	A	hg38	Q8IYT2	ENST00000434935.6	D182V	0.2794	likely_benign	no_data	-	182
16	71285375	G	T	hg38	Q8IYT2	ENST00000434935.6	D182E	0.2325	likely_benign	no_data	-	182
16	71285375	G	C	hg38	Q8IYT2	ENST00000434935.6	D182E	0.2325	likely_benign	no_data	-	182
16	71285374	C	T	hg38	Q8IYT2	ENST00000434935.6	D183N	0.0588	likely_benign	no_data	-	183
16	71285374	C	G	hg38	Q8IYT2	ENST00000434935.6	D183H	0.118	likely_benign	no_data	-	183
16	71285374	C	A	hg38	Q8IYT2	ENST00000434935.6	D183Y	0.1099	likely_benign	no_data	-	183
16	71285373	T	G	hg38	Q8IYT2	ENST00000434935.6	D183A	0.1059	likely_benign	no_data	-	183
16	71285373	T	C	hg38	Q8IYT2	ENST00000434935.6	D183G	0.0897	likely_benign	no_data	-	183
16	71285373	T	A	hg38	Q8IYT2	ENST00000434935.6	D183V	0.1293	likely_benign	no_data	-	183
16	71285372	G	T	hg38	Q8IYT2	ENST00000434935.6	D183E	0.1345	likely_benign	no_data	-	183
16	71285372	G	C	hg38	Q8IYT2	ENST00000434935.6	D183E	0.1345	likely_benign	no_data	-	183
16	71285371	G	T	hg38	Q8IYT2	ENST00000434935.6	L184I	0.0803	likely_benign	no_data	-	184
16	71285371	G	A	hg38	Q8IYT2	ENST00000434935.6	L184F	0.0819	likely_benign	no_data	-	184
16	71285371	G	C	hg38	Q8IYT2	ENST00000434935.6	L184V	0.0737	likely_benign	no_data	-	184
16	71285370	A	C	hg38	Q8IYT2	ENST00000434935.6	L184R	0.0991	likely_benign	no_data	-	184
16	71285370	A	T	hg38	Q8IYT2	ENST00000434935.6	L184H	0.1119	likely_benign	no_data	-	184
16	71285370	A	G	hg38	Q8IYT2	ENST00000434935.6	L184P	0.2265	likely_benign	no_data	-	184
16	71285368	T	G	hg38	Q8IYT2	ENST00000434935.6	M185L	0.0886	likely_benign	no_data	-	185
16	71285368	T	A	hg38	Q8IYT2	ENST00000434935.6	M185L	0.0886	likely_benign	no_data	-	185
16	71285368	T	C	hg38	Q8IYT2	ENST00000434935.6	M185V	0.0595	likely_benign	no_data	-	185
16	71285367	A	C	hg38	Q8IYT2	ENST00000434935.6	M185R	0.0518	likely_benign	no_data	-	185
16	71285367	A	T	hg38	Q8IYT2	ENST00000434935.6	M185K	0.0627	likely_benign	no_data	-	185
16	71285367	A	G	hg38	Q8IYT2	ENST00000434935.6	M185T	0.0693	likely_benign	no_data	-	185
16	71285366	C	T	hg38	Q8IYT2	ENST00000434935.6	M185I	0.1588	likely_benign	no_data	-	185
16	71285366	C	G	hg38	Q8IYT2	ENST00000434935.6	M185I	0.1588	likely_benign	no_data	-	185
16	71285366	C	A	hg38	Q8IYT2	ENST00000434935.6	M185I	0.1588	likely_benign	no_data	-	185
16	71285365	T	G	hg38	Q8IYT2	ENST00000434935.6	M186L	0.2913	likely_benign	no_data	-	186
16	71285365	T	A	hg38	Q8IYT2	ENST00000434935.6	M186L	0.2913	likely_benign	no_data	-	186
16	71285365	T	C	hg38	Q8IYT2	ENST00000434935.6	M186V	0.2044	likely_benign	no_data	-	186
16	71285364	A	C	hg38	Q8IYT2	ENST00000434935.6	M186R	0.5391	ambiguous	no_data	-	186
16	71285364	A	T	hg38	Q8IYT2	ENST00000434935.6	M186K	0.5367	ambiguous	no_data	-	186
16	71285364	A	G	hg38	Q8IYT2	ENST00000434935.6	M186T	0.3626	ambiguous	no_data	-	186
16	71285363	C	T	hg38	Q8IYT2	ENST00000434935.6	M186I	0.7933	likely_pathogenic	no_data	-	186
16	71285363	C	G	hg38	Q8IYT2	ENST00000434935.6	M186I	0.7933	likely_pathogenic	no_data	-	186
16	71285363	C	A	hg38	Q8IYT2	ENST00000434935.6	M186I	0.7933	likely_pathogenic	no_data	-	186
16	71285362	T	G	hg38	Q8IYT2	ENST00000434935.6	I187L	0.2817	likely_benign	no_data	-	187
16	71285362	T	A	hg38	Q8IYT2	ENST00000434935.6	I187F	0.5098	ambiguous	no_data	-	187
16	71285362	T	C	hg38	Q8IYT2	ENST00000434935.6	I187V	0.1171	likely_benign	no_data	-	187
16	71285361	A	T	hg38	Q8IYT2	ENST00000434935.6	I187N	0.7816	likely_pathogenic	no_data	-	187
16	71285361	A	C	hg38	Q8IYT2	ENST00000434935.6	I187S	0.8469	likely_pathogenic	no_data	-	187
16	71285361	A	G	hg38	Q8IYT2	ENST00000434935.6	I187T	0.826	likely_pathogenic	no_data	-	187
16	71285360	A	C	hg38	Q8IYT2	ENST00000434935.6	I187M	0.2998	likely_benign	no_data	-	187
16	71285359	T	G	hg38	Q8IYT2	ENST00000434935.6	M188L	0.1148	likely_benign	no_data	-	188
16	71285359	T	A	hg38	Q8IYT2	ENST00000434935.6	M188L	0.1148	likely_benign	no_data	-	188
16	71285359	T	C	hg38	Q8IYT2	ENST00000434935.6	M188V	0.0814	likely_benign	no_data	-	188
16	71285358	A	C	hg38	Q8IYT2	ENST00000434935.6	M188R	0.094	likely_benign	no_data	-	188
16	71285358	A	T	hg38	Q8IYT2	ENST00000434935.6	M188K	0.1061	likely_benign	no_data	-	188
16	71285358	A	G	hg38	Q8IYT2	ENST00000434935.6	M188T	0.0669	likely_benign	no_data	-	188
16	71285357	C	T	hg38	Q8IYT2	ENST00000434935.6	M188I	0.3249	likely_benign	no_data	-	188
16	71285357	C	G	hg38	Q8IYT2	ENST00000434935.6	M188I	0.3249	likely_benign	no_data	-	188
16	71285357	C	A	hg38	Q8IYT2	ENST00000434935.6	M188I	0.3249	likely_benign	no_data	-	188
16	71285356	C	T	hg38	Q8IYT2	ENST00000434935.6	D189N	0.7926	likely_pathogenic	no_data	-	189
16	71285356	C	G	hg38	Q8IYT2	ENST00000434935.6	D189H	0.9715	likely_pathogenic	no_data	-	189
16	71285356	C	A	hg38	Q8IYT2	ENST00000434935.6	D189Y	0.9296	likely_pathogenic	no_data	-	189
16	71285355	T	G	hg38	Q8IYT2	ENST00000434935.6	D189A	0.9364	likely_pathogenic	no_data	-	189
16	71285355	T	C	hg38	Q8IYT2	ENST00000434935.6	D189G	0.8398	likely_pathogenic	no_data	-	189
16	71285355	T	A	hg38	Q8IYT2	ENST00000434935.6	D189V	0.9628	likely_pathogenic	no_data	-	189
16	71285354	A	T	hg38	Q8IYT2	ENST00000434935.6	D189E	0.8995	likely_pathogenic	no_data	-	189
16	71285354	A	C	hg38	Q8IYT2	ENST00000434935.6	D189E	0.8995	likely_pathogenic	no_data	-	189
16	71285353	C	T	hg38	Q8IYT2	ENST00000434935.6	D190N	0.3872	ambiguous	no_data	-	190
16	71285353	C	G	hg38	Q8IYT2	ENST00000434935.6	D190H	0.9044	likely_pathogenic	no_data	-	190
16	71285353	C	A	hg38	Q8IYT2	ENST00000434935.6	D190Y	0.8468	likely_pathogenic	no_data	-	190
16	71285352	T	G	hg38	Q8IYT2	ENST00000434935.6	D190A	0.8903	likely_pathogenic	no_data	-	190
16	71285352	T	C	hg38	Q8IYT2	ENST00000434935.6	D190G	0.7861	likely_pathogenic	no_data	-	190
16	71285352	T	A	hg38	Q8IYT2	ENST00000434935.6	D190V	0.9469	likely_pathogenic	no_data	-	190
16	71285351	G	T	hg38	Q8IYT2	ENST00000434935.6	D190E	0.8724	likely_pathogenic	no_data	-	190
16	71285351	G	C	hg38	Q8IYT2	ENST00000434935.6	D190E	0.8724	likely_pathogenic	no_data	-	190
16	71285350	G	C	hg38	Q8IYT2	ENST00000434935.6	R191G	0.8727	likely_pathogenic	no_data	-	191
16	71285350	G	A	hg38	Q8IYT2	ENST00000434935.6	R191W	0.5975	likely_pathogenic	no_data	-	191
16	71285349	C	T	hg38	Q8IYT2	ENST00000434935.6	R191Q	0.3239	likely_benign	no_data	-	191
16	71285349	C	A	hg38	Q8IYT2	ENST00000434935.6	R191L	0.8648	likely_pathogenic	no_data	-	191
16	71285349	C	G	hg38	Q8IYT2	ENST00000434935.6	R191P	0.9907	likely_pathogenic	no_data	-	191
16	71285347	G	T	hg38	Q8IYT2	ENST00000434935.6	L192I	0.2378	likely_benign	no_data	-	192
16	71285347	G	A	hg38	Q8IYT2	ENST00000434935.6	L192F	0.1491	likely_benign	no_data	-	192
16	71285347	G	C	hg38	Q8IYT2	ENST00000434935.6	L192V	0.2862	likely_benign	no_data	-	192
16	71285346	A	C	hg38	Q8IYT2	ENST00000434935.6	L192R	0.9322	likely_pathogenic	no_data	-	192
16	71285346	A	T	hg38	Q8IYT2	ENST00000434935.6	L192H	0.8931	likely_pathogenic	no_data	-	192
16	71285346	A	G	hg38	Q8IYT2	ENST00000434935.6	L192P	0.9457	likely_pathogenic	no_data	-	192
16	71285344	T	G	hg38	Q8IYT2	ENST00000434935.6	I193L	0.1666	likely_benign	no_data	-	193
16	71285344	T	A	hg38	Q8IYT2	ENST00000434935.6	I193F	0.4451	ambiguous	no_data	-	193
16	71285344	T	C	hg38	Q8IYT2	ENST00000434935.6	I193V	0.1556	likely_benign	no_data	-	193
16	71285343	A	T	hg38	Q8IYT2	ENST00000434935.6	I193N	0.9528	likely_pathogenic	no_data	-	193
16	71285343	A	C	hg38	Q8IYT2	ENST00000434935.6	I193S	0.8811	likely_pathogenic	no_data	-	193
16	71285343	A	G	hg38	Q8IYT2	ENST00000434935.6	I193T	0.7127	likely_pathogenic	no_data	-	193
16	71285342	A	C	hg38	Q8IYT2	ENST00000434935.6	I193M	0.1075	likely_benign	no_data	-	193
16	71285341	C	G	hg38	Q8IYT2	ENST00000434935.6	A194P	0.8836	likely_pathogenic	no_data	-	194
16	71285341	C	A	hg38	Q8IYT2	ENST00000434935.6	A194S	0.1347	likely_benign	no_data	-	194
16	71285341	C	T	hg38	Q8IYT2	ENST00000434935.6	A194T	0.1592	likely_benign	no_data	-	194
16	71285340	G	T	hg38	Q8IYT2	ENST00000434935.6	A194E	0.5193	ambiguous	no_data	-	194
16	71285340	G	C	hg38	Q8IYT2	ENST00000434935.6	A194G	0.2202	likely_benign	no_data	-	194
16	71285340	G	A	hg38	Q8IYT2	ENST00000434935.6	A194V	0.1987	likely_benign	no_data	-	194
16	71285338	T	C	hg38	Q8IYT2	ENST00000434935.6	N195D	0.1421	likely_benign	no_data	-	195
16	71285338	T	G	hg38	Q8IYT2	ENST00000434935.6	N195H	0.0978	likely_benign	no_data	-	195
16	71285338	T	A	hg38	Q8IYT2	ENST00000434935.6	N195Y	0.222	likely_benign	no_data	-	195
16	71285337	T	A	hg38	Q8IYT2	ENST00000434935.6	N195I	0.575	likely_pathogenic	no_data	-	195
16	71285337	T	C	hg38	Q8IYT2	ENST00000434935.6	N195S	0.0821	likely_benign	no_data	-	195
16	71285337	T	G	hg38	Q8IYT2	ENST00000434935.6	N195T	0.2402	likely_benign	no_data	-	195
16	71285336	A	T	hg38	Q8IYT2	ENST00000434935.6	N195K	0.3558	ambiguous	no_data	-	195
16	71285336	A	C	hg38	Q8IYT2	ENST00000434935.6	N195K	0.3558	ambiguous	no_data	-	195
16	71285335	T	C	hg38	Q8IYT2	ENST00000434935.6	T196A	0.5315	ambiguous	no_data	-	196
16	71285335	T	G	hg38	Q8IYT2	ENST00000434935.6	T196P	0.8245	likely_pathogenic	no_data	-	196
16	71285335	T	A	hg38	Q8IYT2	ENST00000434935.6	T196S	0.2812	likely_benign	no_data	-	196
16	71285334	G	T	hg38	Q8IYT2	ENST00000434935.6	T196N	0.5749	likely_pathogenic	no_data	-	196
16	71285334	G	A	hg38	Q8IYT2	ENST00000434935.6	T196I	0.929	likely_pathogenic	no_data	-	196
16	71285334	G	C	hg38	Q8IYT2	ENST00000434935.6	T196S	0.2812	likely_benign	no_data	-	196
16	71285332	A	T	hg38	Q8IYT2	ENST00000434935.6	L197M	0.1473	likely_benign	no_data	-	197
16	71285332	A	C	hg38	Q8IYT2	ENST00000434935.6	L197V	0.1544	likely_benign	no_data	-	197
16	71285331	A	G	hg38	Q8IYT2	ENST00000434935.6	L197S	0.3533	ambiguous	no_data	-	197
16	71285331	A	C	hg38	Q8IYT2	ENST00000434935.6	L197W	0.2992	likely_benign	no_data	-	197
16	71285330	C	G	hg38	Q8IYT2	ENST00000434935.6	L197F	0.1682	likely_benign	no_data	-	197
16	71285330	C	A	hg38	Q8IYT2	ENST00000434935.6	L197F	0.1682	likely_benign	no_data	-	197
16	71285329	G	T	hg38	Q8IYT2	ENST00000434935.6	H198N	0.0659	likely_benign	no_data	-	198
16	71285329	G	C	hg38	Q8IYT2	ENST00000434935.6	H198D	0.0715	likely_benign	no_data	-	198
16	71285329	G	A	hg38	Q8IYT2	ENST00000434935.6	H198Y	0.0909	likely_benign	no_data	-	198
16	71285328	T	C	hg38	Q8IYT2	ENST00000434935.6	H198R	0.0619	likely_benign	no_data	-	198
16	71285328	T	A	hg38	Q8IYT2	ENST00000434935.6	H198L	0.0975	likely_benign	no_data	-	198
16	71285328	T	G	hg38	Q8IYT2	ENST00000434935.6	H198P	0.0522	likely_benign	no_data	-	198
16	71285327	G	T	hg38	Q8IYT2	ENST00000434935.6	H198Q	0.0882	likely_benign	no_data	-	198
16	71285327	G	C	hg38	Q8IYT2	ENST00000434935.6	H198Q	0.0882	likely_benign	no_data	-	198
16	71285326	A	T	hg38	Q8IYT2	ENST00000434935.6	W199R	0.1216	likely_benign	no_data	-	199
16	71285326	A	G	hg38	Q8IYT2	ENST00000434935.6	W199R	0.1216	likely_benign	no_data	-	199
16	71285326	A	C	hg38	Q8IYT2	ENST00000434935.6	W199G	0.0701	likely_benign	no_data	-	199
16	71285325	C	A	hg38	Q8IYT2	ENST00000434935.6	W199L	0.1299	likely_benign	no_data	-	199
16	71285325	C	G	hg38	Q8IYT2	ENST00000434935.6	W199S	0.0737	likely_benign	no_data	-	199
16	71285324	C	G	hg38	Q8IYT2	ENST00000434935.6	W199C	0.085	likely_benign	no_data	-	199
16	71285324	C	A	hg38	Q8IYT2	ENST00000434935.6	W199C	0.085	likely_benign	no_data	-	199
16	71285323	A	T	hg38	Q8IYT2	ENST00000434935.6	W200R	0.9953	likely_pathogenic	no_data	-	200
16	71285323	A	G	hg38	Q8IYT2	ENST00000434935.6	W200R	0.9953	likely_pathogenic	no_data	-	200
16	71285323	A	C	hg38	Q8IYT2	ENST00000434935.6	W200G	0.916	likely_pathogenic	no_data	-	200
16	71285322	C	A	hg38	Q8IYT2	ENST00000434935.6	W200L	0.9382	likely_pathogenic	no_data	-	200
16	71285322	C	G	hg38	Q8IYT2	ENST00000434935.6	W200S	0.9678	likely_pathogenic	no_data	-	200
16	71285321	C	G	hg38	Q8IYT2	ENST00000434935.6	W200C	0.9849	likely_pathogenic	no_data	-	200
16	71285321	C	A	hg38	Q8IYT2	ENST00000434935.6	W200C	0.9849	likely_pathogenic	no_data	-	200
16	71285320	A	T	hg38	Q8IYT2	ENST00000434935.6	Y201N	0.3741	ambiguous	no_data	-	201
16	71285320	A	C	hg38	Q8IYT2	ENST00000434935.6	Y201D	0.6946	likely_pathogenic	no_data	-	201
16	71285320	A	G	hg38	Q8IYT2	ENST00000434935.6	Y201H	0.2711	likely_benign	no_data	-	201
16	71285319	T	C	hg38	Q8IYT2	ENST00000434935.6	Y201C	0.2198	likely_benign	no_data	-	201
16	71285319	T	A	hg38	Q8IYT2	ENST00000434935.6	Y201F	0.1414	likely_benign	no_data	-	201
16	71285319	T	G	hg38	Q8IYT2	ENST00000434935.6	Y201S	0.5283	ambiguous	no_data	-	201
16	71285317	A	T	hg38	Q8IYT2	ENST00000434935.6	F202I	0.9264	likely_pathogenic	no_data	-	202
16	71285317	A	G	hg38	Q8IYT2	ENST00000434935.6	F202L	0.984	likely_pathogenic	no_data	-	202
16	71285317	A	C	hg38	Q8IYT2	ENST00000434935.6	F202V	0.9061	likely_pathogenic	no_data	-	202
16	71285316	A	C	hg38	Q8IYT2	ENST00000434935.6	F202C	0.9025	likely_pathogenic	no_data	-	202
16	71285316	A	G	hg38	Q8IYT2	ENST00000434935.6	F202S	0.9441	likely_pathogenic	no_data	-	202
16	71285316	A	T	hg38	Q8IYT2	ENST00000434935.6	F202Y	0.6069	likely_pathogenic	no_data	-	202
16	71285315	A	T	hg38	Q8IYT2	ENST00000434935.6	F202L	0.984	likely_pathogenic	no_data	-	202
16	71285315	A	C	hg38	Q8IYT2	ENST00000434935.6	F202L	0.984	likely_pathogenic	no_data	-	202
16	71285314	C	G	hg38	Q8IYT2	ENST00000434935.6	G203R	0.9755	likely_pathogenic	no_data	-	203
16	71285314	C	A	hg38	Q8IYT2	ENST00000434935.6	G203C	0.8757	likely_pathogenic	no_data	-	203
16	71285314	C	T	hg38	Q8IYT2	ENST00000434935.6	G203S	0.7587	likely_pathogenic	no_data	-	203
16	71285313	C	G	hg38	Q8IYT2	ENST00000434935.6	G203A	0.8221	likely_pathogenic	no_data	-	203
16	71285313	C	T	hg38	Q8IYT2	ENST00000434935.6	G203D	0.9688	likely_pathogenic	no_data	-	203
16	71285313	C	A	hg38	Q8IYT2	ENST00000434935.6	G203V	0.973	likely_pathogenic	no_data	-	203
16	71285311	G	C	hg38	Q8IYT2	ENST00000434935.6	P204A	0.1068	likely_benign	no_data	-	204
16	71285311	G	A	hg38	Q8IYT2	ENST00000434935.6	P204S	0.154	likely_benign	no_data	-	204
16	71285311	G	T	hg38	Q8IYT2	ENST00000434935.6	P204T	0.1315	likely_benign	no_data	-	204
16	71285310	G	C	hg38	Q8IYT2	ENST00000434935.6	P204R	0.1839	likely_benign	no_data	-	204
16	71285310	G	T	hg38	Q8IYT2	ENST00000434935.6	P204Q	0.1852	likely_benign	no_data	-	204
16	71285310	G	A	hg38	Q8IYT2	ENST00000434935.6	P204L	0.1375	likely_benign	no_data	-	204
16	71285308	C	T	hg38	Q8IYT2	ENST00000434935.6	D205N	0.1428	likely_benign	no_data	-	205
16	71285308	C	G	hg38	Q8IYT2	ENST00000434935.6	D205H	0.512	ambiguous	no_data	-	205
16	71285308	C	A	hg38	Q8IYT2	ENST00000434935.6	D205Y	0.4314	ambiguous	no_data	-	205
16	71285307	T	G	hg38	Q8IYT2	ENST00000434935.6	D205A	0.3407	ambiguous	no_data	-	205
16	71285307	T	C	hg38	Q8IYT2	ENST00000434935.6	D205G	0.2409	likely_benign	no_data	-	205
16	71285307	T	A	hg38	Q8IYT2	ENST00000434935.6	D205V	0.4855	ambiguous	no_data	-	205
16	71285306	A	T	hg38	Q8IYT2	ENST00000434935.6	D205E	0.251	likely_benign	no_data	-	205
16	71285306	A	C	hg38	Q8IYT2	ENST00000434935.6	D205E	0.251	likely_benign	no_data	-	205
16	71285305	T	C	hg38	Q8IYT2	ENST00000434935.6	N206D	0.1093	likely_benign	no_data	-	206
16	71285305	T	G	hg38	Q8IYT2	ENST00000434935.6	N206H	0.2969	likely_benign	no_data	-	206
16	71285305	T	A	hg38	Q8IYT2	ENST00000434935.6	N206Y	0.3194	likely_benign	no_data	-	206
16	71285304	T	A	hg38	Q8IYT2	ENST00000434935.6	N206I	0.7313	likely_pathogenic	no_data	-	206
16	71285304	T	C	hg38	Q8IYT2	ENST00000434935.6	N206S	0.135	likely_benign	no_data	-	206
16	71285304	T	G	hg38	Q8IYT2	ENST00000434935.6	N206T	0.469	ambiguous	no_data	-	206
16	71285303	G	T	hg38	Q8IYT2	ENST00000434935.6	N206K	0.7751	likely_pathogenic	no_data	-	206
16	71285303	G	C	hg38	Q8IYT2	ENST00000434935.6	N206K	0.7751	likely_pathogenic	no_data	-	206
16	71285302	T	C	hg38	Q8IYT2	ENST00000434935.6	T207A	0.3534	ambiguous	no_data	-	207
16	71285302	T	G	hg38	Q8IYT2	ENST00000434935.6	T207P	0.8314	likely_pathogenic	no_data	-	207
16	71285302	T	A	hg38	Q8IYT2	ENST00000434935.6	T207S	0.185	likely_benign	no_data	-	207
16	71285301	G	T	hg38	Q8IYT2	ENST00000434935.6	T207N	0.3714	ambiguous	no_data	-	207
16	71285301	G	A	hg38	Q8IYT2	ENST00000434935.6	T207I	0.8512	likely_pathogenic	no_data	-	207
16	71285301	G	C	hg38	Q8IYT2	ENST00000434935.6	T207S	0.185	likely_benign	no_data	-	207
16	71285299	C	G	hg38	Q8IYT2	ENST00000434935.6	G208R	0.9747	likely_pathogenic	no_data	-	208
16	71285299	C	A	hg38	Q8IYT2	ENST00000434935.6	G208C	0.9717	likely_pathogenic	no_data	-	208
16	71285299	C	T	hg38	Q8IYT2	ENST00000434935.6	G208S	0.9018	likely_pathogenic	no_data	-	208
16	71285298	C	G	hg38	Q8IYT2	ENST00000434935.6	G208A	0.9125	likely_pathogenic	no_data	-	208
16	71285298	C	T	hg38	Q8IYT2	ENST00000434935.6	G208D	0.9895	likely_pathogenic	no_data	-	208
16	71285298	C	A	hg38	Q8IYT2	ENST00000434935.6	G208V	0.9915	likely_pathogenic	no_data	-	208
16	71285296	C	T	hg38	Q8IYT2	ENST00000434935.6	D209N	0.0876	likely_benign	no_data	-	209
16	71285296	C	G	hg38	Q8IYT2	ENST00000434935.6	D209H	0.6883	likely_pathogenic	no_data	-	209
16	71285296	C	A	hg38	Q8IYT2	ENST00000434935.6	D209Y	0.6051	likely_pathogenic	no_data	-	209
16	71285295	T	G	hg38	Q8IYT2	ENST00000434935.6	D209A	0.7059	likely_pathogenic	no_data	-	209
16	71285295	T	C	hg38	Q8IYT2	ENST00000434935.6	D209G	0.765	likely_pathogenic	no_data	-	209
16	71285295	T	A	hg38	Q8IYT2	ENST00000434935.6	D209V	0.7012	likely_pathogenic	no_data	-	209
16	71285294	A	T	hg38	Q8IYT2	ENST00000434935.6	D209E	0.7289	likely_pathogenic	no_data	-	209
16	71285294	A	C	hg38	Q8IYT2	ENST00000434935.6	D209E	0.7289	likely_pathogenic	no_data	-	209
16	71285293	T	G	hg38	Q8IYT2	ENST00000434935.6	I210L	0.1253	likely_benign	no_data	-	210
16	71285293	T	A	hg38	Q8IYT2	ENST00000434935.6	I210F	0.6227	likely_pathogenic	no_data	-	210
16	71285293	T	C	hg38	Q8IYT2	ENST00000434935.6	I210V	0.0744	likely_benign	no_data	-	210
16	71285292	A	T	hg38	Q8IYT2	ENST00000434935.6	I210N	0.7759	likely_pathogenic	no_data	-	210
16	71285292	A	C	hg38	Q8IYT2	ENST00000434935.6	I210S	0.7422	likely_pathogenic	no_data	-	210
16	71285292	A	G	hg38	Q8IYT2	ENST00000434935.6	I210T	0.5852	likely_pathogenic	no_data	-	210
16	71285291	G	C	hg38	Q8IYT2	ENST00000434935.6	I210M	0.1947	likely_benign	no_data	-	210
16	71285290	T	G	hg38	Q8IYT2	ENST00000434935.6	M211L	0.2011	likely_benign	no_data	-	211
16	71285290	T	A	hg38	Q8IYT2	ENST00000434935.6	M211L	0.2011	likely_benign	no_data	-	211
16	71285290	T	C	hg38	Q8IYT2	ENST00000434935.6	M211V	0.2737	likely_benign	no_data	-	211
16	71285289	A	C	hg38	Q8IYT2	ENST00000434935.6	M211R	0.2098	likely_benign	no_data	-	211
16	71285289	A	T	hg38	Q8IYT2	ENST00000434935.6	M211K	0.2527	likely_benign	no_data	-	211
16	71285289	A	G	hg38	Q8IYT2	ENST00000434935.6	M211T	0.2267	likely_benign	no_data	-	211
16	71285288	C	T	hg38	Q8IYT2	ENST00000434935.6	M211I	0.8533	likely_pathogenic	no_data	-	211
16	71285288	C	G	hg38	Q8IYT2	ENST00000434935.6	M211I	0.8533	likely_pathogenic	no_data	-	211
16	71285288	C	A	hg38	Q8IYT2	ENST00000434935.6	M211I	0.8533	likely_pathogenic	no_data	-	211
16	71285287	T	C	hg38	Q8IYT2	ENST00000434935.6	T212A	0.0845	likely_benign	no_data	-	212
16	71285287	T	G	hg38	Q8IYT2	ENST00000434935.6	T212P	0.3319	likely_benign	no_data	-	212
16	71285287	T	A	hg38	Q8IYT2	ENST00000434935.6	T212S	0.0747	likely_benign	no_data	-	212
16	71285286	G	T	hg38	Q8IYT2	ENST00000434935.6	T212N	0.0629	likely_benign	no_data	-	212
16	71285286	G	A	hg38	Q8IYT2	ENST00000434935.6	T212I	0.2055	likely_benign	no_data	-	212
16	71285286	G	C	hg38	Q8IYT2	ENST00000434935.6	T212S	0.0747	likely_benign	no_data	-	212
16	71285284	G	T	hg38	Q8IYT2	ENST00000434935.6	L213M	0.0884	likely_benign	no_data	-	213
16	71285284	G	C	hg38	Q8IYT2	ENST00000434935.6	L213V	0.0751	likely_benign	no_data	-	213
16	71285283	A	C	hg38	Q8IYT2	ENST00000434935.6	L213R	0.094	likely_benign	no_data	-	213
16	71285283	A	T	hg38	Q8IYT2	ENST00000434935.6	L213Q	0.0828	likely_benign	no_data	-	213
16	71285283	A	G	hg38	Q8IYT2	ENST00000434935.6	L213P	0.0704	likely_benign	no_data	-	213
16	71285281	T	G	hg38	Q8IYT2	ENST00000434935.6	K214Q	0.0913	likely_benign	no_data	-	214
16	71285281	T	C	hg38	Q8IYT2	ENST00000434935.6	K214E	0.0898	likely_benign	no_data	-	214
16	71285280	T	C	hg38	Q8IYT2	ENST00000434935.6	K214R	0.0799	likely_benign	no_data	-	214
16	71285280	T	A	hg38	Q8IYT2	ENST00000434935.6	K214I	0.3257	likely_benign	no_data	-	214
16	71285280	T	G	hg38	Q8IYT2	ENST00000434935.6	K214T	0.0987	likely_benign	no_data	-	214
16	71285279	T	G	hg38	Q8IYT2	ENST00000434935.6	K214N	0.1482	likely_benign	no_data	-	214
16	71285279	T	A	hg38	Q8IYT2	ENST00000434935.6	K214N	0.1482	likely_benign	no_data	-	214
16	71285278	A	T	hg38	Q8IYT2	ENST00000434935.6	F215I	0.3277	likely_benign	no_data	-	215
16	71285278	A	G	hg38	Q8IYT2	ENST00000434935.6	F215L	0.7443	likely_pathogenic	no_data	-	215
16	71285278	A	C	hg38	Q8IYT2	ENST00000434935.6	F215V	0.308	likely_benign	no_data	-	215
16	71285277	A	C	hg38	Q8IYT2	ENST00000434935.6	F215C	0.1183	likely_benign	no_data	-	215
16	71285277	A	G	hg38	Q8IYT2	ENST00000434935.6	F215S	0.3121	likely_benign	no_data	-	215
16	71285277	A	T	hg38	Q8IYT2	ENST00000434935.6	F215Y	0.037	likely_benign	no_data	-	215
16	71285276	G	T	hg38	Q8IYT2	ENST00000434935.6	F215L	0.7443	likely_pathogenic	no_data	-	215
16	71285276	G	C	hg38	Q8IYT2	ENST00000434935.6	F215L	0.7443	likely_pathogenic	no_data	-	215
16	71285275	A	T	hg38	Q8IYT2	ENST00000434935.6	L216M	0.1512	likely_benign	no_data	-	216
16	71285275	A	C	hg38	Q8IYT2	ENST00000434935.6	L216V	0.1352	likely_benign	no_data	-	216
16	71285274	A	G	hg38	Q8IYT2	ENST00000434935.6	L216S	0.4544	ambiguous	no_data	-	216
16	71285274	A	C	hg38	Q8IYT2	ENST00000434935.6	L216W	0.3503	ambiguous	no_data	-	216
16	71285273	C	G	hg38	Q8IYT2	ENST00000434935.6	L216F	0.1968	likely_benign	no_data	-	216
16	71285273	C	A	hg38	Q8IYT2	ENST00000434935.6	L216F	0.1968	likely_benign	no_data	-	216
16	71285272	T	C	hg38	Q8IYT2	ENST00000434935.6	T217A	0.07	likely_benign	no_data	-	217
16	71285272	T	G	hg38	Q8IYT2	ENST00000434935.6	T217P	0.1097	likely_benign	no_data	-	217
16	71285272	T	A	hg38	Q8IYT2	ENST00000434935.6	T217S	0.0821	likely_benign	no_data	-	217
16	71285271	G	T	hg38	Q8IYT2	ENST00000434935.6	T217N	0.0806	likely_benign	no_data	-	217
16	71285271	G	A	hg38	Q8IYT2	ENST00000434935.6	T217I	0.1331	likely_benign	no_data	-	217
16	71285271	G	C	hg38	Q8IYT2	ENST00000434935.6	T217S	0.0821	likely_benign	no_data	-	217
16	71285269	C	T	hg38	Q8IYT2	ENST00000434935.6	G218R	0.4827	ambiguous	no_data	-	218
16	71285269	C	G	hg38	Q8IYT2	ENST00000434935.6	G218R	0.4827	ambiguous	no_data	-	218
16	71285268	C	G	hg38	Q8IYT2	ENST00000434935.6	G218A	0.1737	likely_benign	no_data	-	218
16	71285268	C	T	hg38	Q8IYT2	ENST00000434935.6	G218E	0.2794	likely_benign	no_data	-	218
16	71285268	C	A	hg38	Q8IYT2	ENST00000434935.6	G218V	0.4796	ambiguous	no_data	-	218
16	71285266	G	T	hg38	Q8IYT2	ENST00000434935.6	L219I	0.1444	likely_benign	no_data	-	219
16	71285266	G	A	hg38	Q8IYT2	ENST00000434935.6	L219F	0.2631	likely_benign	no_data	-	219
16	71285266	G	C	hg38	Q8IYT2	ENST00000434935.6	L219V	0.1881	likely_benign	no_data	-	219
16	71285265	A	C	hg38	Q8IYT2	ENST00000434935.6	L219R	0.8457	likely_pathogenic	no_data	-	219
16	71285265	A	T	hg38	Q8IYT2	ENST00000434935.6	L219H	0.8125	likely_pathogenic	no_data	-	219
16	71285265	A	G	hg38	Q8IYT2	ENST00000434935.6	L219P	0.9667	likely_pathogenic	no_data	-	219
16	71285263	G	C	hg38	Q8IYT2	ENST00000434935.6	Q220E	0.0644	likely_benign	no_data	-	220
16	71285263	G	T	hg38	Q8IYT2	ENST00000434935.6	Q220K	0.073	likely_benign	no_data	-	220
16	71285262	T	C	hg38	Q8IYT2	ENST00000434935.6	Q220R	0.0778	likely_benign	no_data	-	220
16	71285262	T	A	hg38	Q8IYT2	ENST00000434935.6	Q220L	0.1725	likely_benign	no_data	-	220
16	71285262	T	G	hg38	Q8IYT2	ENST00000434935.6	Q220P	0.1827	likely_benign	no_data	-	220
16	71285261	C	G	hg38	Q8IYT2	ENST00000434935.6	Q220H	0.1953	likely_benign	no_data	-	220
16	71285261	C	A	hg38	Q8IYT2	ENST00000434935.6	Q220H	0.1953	likely_benign	no_data	-	220
16	71285260	T	C	hg38	Q8IYT2	ENST00000434935.6	N221D	0.063	likely_benign	no_data	-	221
16	71285260	T	G	hg38	Q8IYT2	ENST00000434935.6	N221H	0.0638	likely_benign	no_data	-	221
16	71285260	T	A	hg38	Q8IYT2	ENST00000434935.6	N221Y	0.0839	likely_benign	no_data	-	221
16	71285259	T	A	hg38	Q8IYT2	ENST00000434935.6	N221I	0.1208	likely_benign	no_data	-	221
16	71285259	T	C	hg38	Q8IYT2	ENST00000434935.6	N221S	0.071	likely_benign	no_data	-	221
16	71285259	T	G	hg38	Q8IYT2	ENST00000434935.6	N221T	0.0824	likely_benign	no_data	-	221
16	71285258	A	T	hg38	Q8IYT2	ENST00000434935.6	N221K	0.1039	likely_benign	no_data	-	221
16	71285258	A	C	hg38	Q8IYT2	ENST00000434935.6	N221K	0.1039	likely_benign	no_data	-	221
16	71285257	A	T	hg38	Q8IYT2	ENST00000434935.6	F222I	0.1706	likely_benign	no_data	-	222
16	71285257	A	G	hg38	Q8IYT2	ENST00000434935.6	F222L	0.6842	likely_pathogenic	no_data	-	222
16	71285257	A	C	hg38	Q8IYT2	ENST00000434935.6	F222V	0.1673	likely_benign	no_data	-	222
16	71285256	A	C	hg38	Q8IYT2	ENST00000434935.6	F222C	0.216	likely_benign	no_data	-	222
16	71285256	A	G	hg38	Q8IYT2	ENST00000434935.6	F222S	0.2736	likely_benign	no_data	-	222
16	71285256	A	T	hg38	Q8IYT2	ENST00000434935.6	F222Y	0.1113	likely_benign	no_data	-	222
16	71285255	G	T	hg38	Q8IYT2	ENST00000434935.6	F222L	0.6842	likely_pathogenic	no_data	-	222
16	71285255	G	C	hg38	Q8IYT2	ENST00000434935.6	F222L	0.6842	likely_pathogenic	no_data	-	222
16	71285254	T	G	hg38	Q8IYT2	ENST00000434935.6	I223L	0.0538	likely_benign	no_data	-	223
16	71285254	T	A	hg38	Q8IYT2	ENST00000434935.6	I223L	0.0538	likely_benign	no_data	-	223
16	71285254	T	C	hg38	Q8IYT2	ENST00000434935.6	I223V	0.0637	likely_benign	no_data	-	223
16	71285253	A	C	hg38	Q8IYT2	ENST00000434935.6	I223R	0.2324	likely_benign	no_data	-	223
16	71285253	A	T	hg38	Q8IYT2	ENST00000434935.6	I223K	0.3287	likely_benign	no_data	-	223
16	71285253	A	G	hg38	Q8IYT2	ENST00000434935.6	I223T	0.1096	likely_benign	no_data	-	223
16	71285252	T	C	hg38	Q8IYT2	ENST00000434935.6	I223M	0.0899	likely_benign	no_data	-	223
16	71285251	T	G	hg38	Q8IYT2	ENST00000434935.6	S224R	0.1951	likely_benign	no_data	-	224
16	71285251	T	A	hg38	Q8IYT2	ENST00000434935.6	S224C	0.0809	likely_benign	no_data	-	224
16	71285251	T	C	hg38	Q8IYT2	ENST00000434935.6	S224G	0.0647	likely_benign	no_data	-	224
16	71285250	C	T	hg38	Q8IYT2	ENST00000434935.6	S224N	0.0889	likely_benign	no_data	-	224
16	71285250	C	A	hg38	Q8IYT2	ENST00000434935.6	S224I	0.1596	likely_benign	no_data	-	224
16	71285250	C	G	hg38	Q8IYT2	ENST00000434935.6	S224T	0.0816	likely_benign	no_data	-	224
16	71285249	G	T	hg38	Q8IYT2	ENST00000434935.6	S224R	0.1951	likely_benign	no_data	-	224
16	71285249	G	C	hg38	Q8IYT2	ENST00000434935.6	S224R	0.1951	likely_benign	no_data	-	224
16	71285248	T	G	hg38	Q8IYT2	ENST00000434935.6	S225R	0.138	likely_benign	no_data	-	225
16	71285248	T	A	hg38	Q8IYT2	ENST00000434935.6	S225C	0.0786	likely_benign	no_data	-	225
16	71285248	T	C	hg38	Q8IYT2	ENST00000434935.6	S225G	0.0566	likely_benign	no_data	-	225
16	71285247	C	T	hg38	Q8IYT2	ENST00000434935.6	S225N	0.0586	likely_benign	no_data	-	225
16	71285247	C	A	hg38	Q8IYT2	ENST00000434935.6	S225I	0.1484	likely_benign	no_data	-	225
16	71285247	C	G	hg38	Q8IYT2	ENST00000434935.6	S225T	0.0752	likely_benign	no_data	-	225
16	71285246	G	T	hg38	Q8IYT2	ENST00000434935.6	S225R	0.138	likely_benign	no_data	-	225
16	71285246	G	C	hg38	Q8IYT2	ENST00000434935.6	S225R	0.138	likely_benign	no_data	-	225
16	71285245	T	G	hg38	Q8IYT2	ENST00000434935.6	M226L	0.1096	likely_benign	no_data	-	226
16	71285245	T	A	hg38	Q8IYT2	ENST00000434935.6	M226L	0.1096	likely_benign	no_data	-	226
16	71285245	T	C	hg38	Q8IYT2	ENST00000434935.6	M226V	0.0752	likely_benign	no_data	-	226
16	71285244	A	C	hg38	Q8IYT2	ENST00000434935.6	M226R	0.1172	likely_benign	no_data	-	226
16	71285244	A	T	hg38	Q8IYT2	ENST00000434935.6	M226K	0.1151	likely_benign	no_data	-	226
16	71285244	A	G	hg38	Q8IYT2	ENST00000434935.6	M226T	0.1026	likely_benign	no_data	-	226
16	71285243	C	T	hg38	Q8IYT2	ENST00000434935.6	M226I	0.2503	likely_benign	no_data	-	226
16	71285243	C	G	hg38	Q8IYT2	ENST00000434935.6	M226I	0.2503	likely_benign	no_data	-	226
16	71285243	C	A	hg38	Q8IYT2	ENST00000434935.6	M226I	0.2503	likely_benign	no_data	-	226
16	71285242	C	G	hg38	Q8IYT2	ENST00000434935.6	A227P	0.0827	likely_benign	no_data	-	227
16	71285242	C	A	hg38	Q8IYT2	ENST00000434935.6	A227S	0.0697	likely_benign	no_data	-	227
16	71285242	C	T	hg38	Q8IYT2	ENST00000434935.6	A227T	0.0685	likely_benign	no_data	-	227
16	71285241	G	T	hg38	Q8IYT2	ENST00000434935.6	A227D	0.0754	likely_benign	no_data	-	227
16	71285241	G	C	hg38	Q8IYT2	ENST00000434935.6	A227G	0.0761	likely_benign	no_data	-	227
16	71285241	G	A	hg38	Q8IYT2	ENST00000434935.6	A227V	0.1015	likely_benign	no_data	-	227
16	71285239	T	C	hg38	Q8IYT2	ENST00000434935.6	T228A	0.0631	likely_benign	no_data	-	228
16	71285239	T	G	hg38	Q8IYT2	ENST00000434935.6	T228P	0.0759	likely_benign	no_data	-	228
16	71285239	T	A	hg38	Q8IYT2	ENST00000434935.6	T228S	0.0888	likely_benign	no_data	-	228
16	71285238	G	T	hg38	Q8IYT2	ENST00000434935.6	T228N	0.0878	likely_benign	no_data	-	228
16	71285238	G	A	hg38	Q8IYT2	ENST00000434935.6	T228I	0.1258	likely_benign	no_data	-	228
16	71285238	G	C	hg38	Q8IYT2	ENST00000434935.6	T228S	0.0888	likely_benign	no_data	-	228
16	71285236	C	T	hg38	Q8IYT2	ENST00000434935.6	V229I	0.0626	likely_benign	no_data	-	229
16	71285236	C	G	hg38	Q8IYT2	ENST00000434935.6	V229L	0.165	likely_benign	no_data	-	229
16	71285236	C	A	hg38	Q8IYT2	ENST00000434935.6	V229F	0.2396	likely_benign	no_data	-	229
16	71285235	A	G	hg38	Q8IYT2	ENST00000434935.6	V229A	0.3243	likely_benign	no_data	-	229
16	71285235	A	T	hg38	Q8IYT2	ENST00000434935.6	V229D	0.7944	likely_pathogenic	no_data	-	229
16	71285235	A	C	hg38	Q8IYT2	ENST00000434935.6	V229G	0.4672	ambiguous	no_data	-	229
16	71285233	G	T	hg38	Q8IYT2	ENST00000434935.6	H230N	0.103	likely_benign	no_data	-	230
16	71285233	G	C	hg38	Q8IYT2	ENST00000434935.6	H230D	0.1223	likely_benign	no_data	-	230
16	71285233	G	A	hg38	Q8IYT2	ENST00000434935.6	H230Y	0.1777	likely_benign	no_data	-	230
16	71285232	T	C	hg38	Q8IYT2	ENST00000434935.6	H230R	0.3907	ambiguous	no_data	-	230
16	71285232	T	A	hg38	Q8IYT2	ENST00000434935.6	H230L	0.2529	likely_benign	no_data	-	230
16	71285232	T	G	hg38	Q8IYT2	ENST00000434935.6	H230P	0.3684	ambiguous	no_data	-	230
16	71285231	G	T	hg38	Q8IYT2	ENST00000434935.6	H230Q	0.2716	likely_benign	no_data	-	230
16	71285231	G	C	hg38	Q8IYT2	ENST00000434935.6	H230Q	0.2716	likely_benign	no_data	-	230
16	71285230	A	T	hg38	Q8IYT2	ENST00000434935.6	L231M	0.1446	likely_benign	no_data	-	231
16	71285230	A	C	hg38	Q8IYT2	ENST00000434935.6	L231V	0.1016	likely_benign	no_data	-	231
16	71285229	A	G	hg38	Q8IYT2	ENST00000434935.6	L231S	0.9268	likely_pathogenic	no_data	-	231
16	71285229	A	C	hg38	Q8IYT2	ENST00000434935.6	L231W	0.8237	likely_pathogenic	no_data	-	231
16	71285228	C	G	hg38	Q8IYT2	ENST00000434935.6	L231F	0.2925	likely_benign	no_data	-	231
16	71285228	C	A	hg38	Q8IYT2	ENST00000434935.6	L231F	0.2925	likely_benign	no_data	-	231
16	71285227	C	T	hg38	Q8IYT2	ENST00000434935.6	V232I	0.0691	likely_benign	no_data	-	232
16	71285227	C	G	hg38	Q8IYT2	ENST00000434935.6	V232L	0.3514	ambiguous	no_data	-	232
16	71285227	C	A	hg38	Q8IYT2	ENST00000434935.6	V232F	0.6578	likely_pathogenic	no_data	-	232
16	71285226	A	G	hg38	Q8IYT2	ENST00000434935.6	V232A	0.628	likely_pathogenic	no_data	-	232
16	71285226	A	T	hg38	Q8IYT2	ENST00000434935.6	V232D	0.981	likely_pathogenic	no_data	-	232
16	71285226	A	C	hg38	Q8IYT2	ENST00000434935.6	V232G	0.8155	likely_pathogenic	no_data	-	232
16	71285224	T	C	hg38	Q8IYT2	ENST00000434935.6	T233A	0.7426	likely_pathogenic	no_data	-	233
16	71285224	T	G	hg38	Q8IYT2	ENST00000434935.6	T233P	0.9453	likely_pathogenic	no_data	-	233
16	71285224	T	A	hg38	Q8IYT2	ENST00000434935.6	T233S	0.6293	likely_pathogenic	no_data	-	233
16	71285223	G	T	hg38	Q8IYT2	ENST00000434935.6	T233N	0.9524	likely_pathogenic	no_data	-	233
16	71285223	G	A	hg38	Q8IYT2	ENST00000434935.6	T233I	0.9372	likely_pathogenic	no_data	-	233
16	71285223	G	C	hg38	Q8IYT2	ENST00000434935.6	T233S	0.6293	likely_pathogenic	no_data	-	233
16	71285221	C	G	hg38	Q8IYT2	ENST00000434935.6	A234P	0.9976	likely_pathogenic	no_data	-	234
16	71285221	C	A	hg38	Q8IYT2	ENST00000434935.6	A234S	0.2114	likely_benign	no_data	-	234
16	71285221	C	T	hg38	Q8IYT2	ENST00000434935.6	A234T	0.6707	likely_pathogenic	no_data	-	234
16	71285220	G	T	hg38	Q8IYT2	ENST00000434935.6	A234E	0.9909	likely_pathogenic	no_data	-	234
16	71285220	G	C	hg38	Q8IYT2	ENST00000434935.6	A234G	0.3187	likely_benign	no_data	-	234
16	71285220	G	A	hg38	Q8IYT2	ENST00000434935.6	A234V	0.8969	likely_pathogenic	no_data	-	234
16	71285218	C	T	hg38	Q8IYT2	ENST00000434935.6	D235N	0.9391	likely_pathogenic	no_data	-	235
16	71285218	C	G	hg38	Q8IYT2	ENST00000434935.6	D235H	0.9885	likely_pathogenic	no_data	-	235
16	71285218	C	A	hg38	Q8IYT2	ENST00000434935.6	D235Y	0.9744	likely_pathogenic	no_data	-	235
16	71285217	T	G	hg38	Q8IYT2	ENST00000434935.6	D235A	0.9809	likely_pathogenic	no_data	-	235
16	71285217	T	C	hg38	Q8IYT2	ENST00000434935.6	D235G	0.978	likely_pathogenic	no_data	-	235
16	71285217	T	A	hg38	Q8IYT2	ENST00000434935.6	D235V	0.9947	likely_pathogenic	not clustered	NCC	235
16	71285216	A	T	hg38	Q8IYT2	ENST00000434935.6	D235E	0.9923	likely_pathogenic	no_data	-	235
16	71285216	A	C	hg38	Q8IYT2	ENST00000434935.6	D235E	0.9923	likely_pathogenic	no_data	-	235
16	71285215	C	T	hg38	Q8IYT2	ENST00000434935.6	G236R	0.9746	likely_pathogenic	no_data	-	236
16	71285215	C	G	hg38	Q8IYT2	ENST00000434935.6	G236R	0.9746	likely_pathogenic	no_data	-	236
16	71285215	C	A	hg38	Q8IYT2	ENST00000434935.6	G236W	0.9915	likely_pathogenic	no_data	-	236
16	71285214	C	G	hg38	Q8IYT2	ENST00000434935.6	G236A	0.8611	likely_pathogenic	no_data	-	236
16	71285214	C	T	hg38	Q8IYT2	ENST00000434935.6	G236E	0.9924	likely_pathogenic	no_data	-	236
16	71285214	C	A	hg38	Q8IYT2	ENST00000434935.6	G236V	0.98	likely_pathogenic	no_data	-	236
16	71285212	T	G	hg38	Q8IYT2	ENST00000434935.6	S237R	0.9964	likely_pathogenic	no_data	-	237
16	71285212	T	A	hg38	Q8IYT2	ENST00000434935.6	S237C	0.6344	likely_pathogenic	no_data	-	237
16	71285212	T	C	hg38	Q8IYT2	ENST00000434935.6	S237G	0.4597	ambiguous	no_data	-	237
16	71285211	C	T	hg38	Q8IYT2	ENST00000434935.6	S237N	0.9543	likely_pathogenic	no_data	-	237
16	71285211	C	A	hg38	Q8IYT2	ENST00000434935.6	S237I	0.9624	likely_pathogenic	no_data	-	237
16	71285211	C	G	hg38	Q8IYT2	ENST00000434935.6	S237T	0.7486	likely_pathogenic	no_data	-	237
16	71285210	A	T	hg38	Q8IYT2	ENST00000434935.6	S237R	0.9964	likely_pathogenic	no_data	-	237
16	71285210	A	C	hg38	Q8IYT2	ENST00000434935.6	S237R	0.9964	likely_pathogenic	no_data	-	237
16	71285209	A	T	hg38	Q8IYT2	ENST00000434935.6	F238I	0.1275	likely_benign	no_data	-	238
16	71285209	A	G	hg38	Q8IYT2	ENST00000434935.6	F238L	0.8198	likely_pathogenic	no_data	-	238
16	71285209	A	C	hg38	Q8IYT2	ENST00000434935.6	F238V	0.1343	likely_benign	no_data	-	238
16	71285208	A	C	hg38	Q8IYT2	ENST00000434935.6	F238C	0.3181	likely_benign	no_data	-	238
16	71285208	A	G	hg38	Q8IYT2	ENST00000434935.6	F238S	0.6263	likely_pathogenic	no_data	-	238
16	71285208	A	T	hg38	Q8IYT2	ENST00000434935.6	F238Y	0.3067	likely_benign	no_data	-	238
16	71285207	A	T	hg38	Q8IYT2	ENST00000434935.6	F238L	0.8198	likely_pathogenic	no_data	-	238
16	71285207	A	C	hg38	Q8IYT2	ENST00000434935.6	F238L	0.8198	likely_pathogenic	no_data	-	238
16	71285206	C	T	hg38	Q8IYT2	ENST00000434935.6	D239N	0.2701	likely_benign	no_data	-	239
16	71285206	C	G	hg38	Q8IYT2	ENST00000434935.6	D239H	0.8377	likely_pathogenic	no_data	-	239
16	71285206	C	A	hg38	Q8IYT2	ENST00000434935.6	D239Y	0.6254	likely_pathogenic	no_data	-	239
16	71285205	T	G	hg38	Q8IYT2	ENST00000434935.6	D239A	0.7478	likely_pathogenic	no_data	-	239
16	71285205	T	C	hg38	Q8IYT2	ENST00000434935.6	D239G	0.7796	likely_pathogenic	no_data	-	239
16	71285205	T	A	hg38	Q8IYT2	ENST00000434935.6	D239V	0.8191	likely_pathogenic	no_data	-	239
16	71285204	A	T	hg38	Q8IYT2	ENST00000434935.6	D239E	0.9074	likely_pathogenic	no_data	-	239
16	71285204	A	C	hg38	Q8IYT2	ENST00000434935.6	D239E	0.9074	likely_pathogenic	no_data	-	239
16	71285203	A	G	hg38	Q8IYT2	ENST00000434935.6	C240R	0.9736	likely_pathogenic	no_data	-	240
16	71285203	A	C	hg38	Q8IYT2	ENST00000434935.6	C240G	0.7752	likely_pathogenic	no_data	-	240
16	71285203	A	T	hg38	Q8IYT2	ENST00000434935.6	C240S	0.8468	likely_pathogenic	no_data	-	240
16	71285202	C	A	hg38	Q8IYT2	ENST00000434935.6	C240F	0.8714	likely_pathogenic	no_data	-	240
16	71285202	C	G	hg38	Q8IYT2	ENST00000434935.6	C240S	0.8468	likely_pathogenic	no_data	-	240
16	71285202	C	T	hg38	Q8IYT2	ENST00000434935.6	C240Y	0.9571	likely_pathogenic	no_data	-	240
16	71285201	G	C	hg38	Q8IYT2	ENST00000434935.6	C240W	0.9758	likely_pathogenic	no_data	-	240
16	71285200	G	C	hg38	Q8IYT2	ENST00000434935.6	Q241E	0.2038	likely_benign	no_data	-	241
16	71285200	G	T	hg38	Q8IYT2	ENST00000434935.6	Q241K	0.3085	likely_benign	no_data	-	241
16	71285199	T	C	hg38	Q8IYT2	ENST00000434935.6	Q241R	0.2855	likely_benign	no_data	-	241
16	71285199	T	A	hg38	Q8IYT2	ENST00000434935.6	Q241L	0.2579	likely_benign	no_data	-	241
16	71285199	T	G	hg38	Q8IYT2	ENST00000434935.6	Q241P	0.815	likely_pathogenic	no_data	-	241
16	71285198	T	G	hg38	Q8IYT2	ENST00000434935.6	Q241H	0.7485	likely_pathogenic	no_data	-	241
16	71285198	T	A	hg38	Q8IYT2	ENST00000434935.6	Q241H	0.7485	likely_pathogenic	no_data	-	241
16	71285197	C	T	hg38	Q8IYT2	ENST00000434935.6	G242R	0.3254	likely_benign	no_data	-	242
16	71285197	C	G	hg38	Q8IYT2	ENST00000434935.6	G242R	0.3254	likely_benign	no_data	-	242
16	71285196	C	G	hg38	Q8IYT2	ENST00000434935.6	G242A	0.1883	likely_benign	no_data	-	242
16	71285196	C	T	hg38	Q8IYT2	ENST00000434935.6	G242E	0.1883	likely_benign	no_data	-	242
16	71285196	C	A	hg38	Q8IYT2	ENST00000434935.6	G242V	0.255	likely_benign	not clustered	NCC	242
16	71285194	T	C	hg38	Q8IYT2	ENST00000434935.6	N243D	0.0949	likely_benign	no_data	-	243
16	71285194	T	G	hg38	Q8IYT2	ENST00000434935.6	N243H	0.1794	likely_benign	no_data	-	243
16	71285194	T	A	hg38	Q8IYT2	ENST00000434935.6	N243Y	0.2339	likely_benign	no_data	-	243
16	71285193	T	A	hg38	Q8IYT2	ENST00000434935.6	N243I	0.276	likely_benign	no_data	-	243
16	71285193	T	C	hg38	Q8IYT2	ENST00000434935.6	N243S	0.1515	likely_benign	no_data	-	243
16	71285193	T	G	hg38	Q8IYT2	ENST00000434935.6	N243T	0.2914	likely_benign	no_data	-	243
16	71285192	G	T	hg38	Q8IYT2	ENST00000434935.6	N243K	0.4559	ambiguous	no_data	-	243
16	71285192	G	C	hg38	Q8IYT2	ENST00000434935.6	N243K	0.4559	ambiguous	no_data	-	243
16	71285191	G	C	hg38	Q8IYT2	ENST00000434935.6	P244A	0.5767	likely_pathogenic	no_data	-	244
16	71285191	G	A	hg38	Q8IYT2	ENST00000434935.6	P244S	0.8954	likely_pathogenic	no_data	-	244
16	71285191	G	T	hg38	Q8IYT2	ENST00000434935.6	P244T	0.8071	likely_pathogenic	no_data	-	244
16	71285190	G	C	hg38	Q8IYT2	ENST00000434935.6	P244R	0.868	likely_pathogenic	no_data	-	244
16	71285190	G	T	hg38	Q8IYT2	ENST00000434935.6	P244Q	0.9294	likely_pathogenic	no_data	-	244
16	71285190	G	A	hg38	Q8IYT2	ENST00000434935.6	P244L	0.701	likely_pathogenic	no_data	-	244
16	71285188	C	G	hg38	Q8IYT2	ENST00000434935.6	G245R	0.678	likely_pathogenic	no_data	-	245
16	71285188	C	A	hg38	Q8IYT2	ENST00000434935.6	G245C	0.4137	ambiguous	no_data	-	245
16	71285188	C	T	hg38	Q8IYT2	ENST00000434935.6	G245S	0.1755	likely_benign	no_data	-	245
16	71285187	C	G	hg38	Q8IYT2	ENST00000434935.6	G245A	0.1452	likely_benign	no_data	-	245
16	71285187	C	T	hg38	Q8IYT2	ENST00000434935.6	G245D	0.45	ambiguous	no_data	-	245
16	71285187	C	A	hg38	Q8IYT2	ENST00000434935.6	G245V	0.6092	likely_pathogenic	no_data	-	245
16	71285185	C	G	hg38	Q8IYT2	ENST00000434935.6	E246Q	0.295	likely_benign	no_data	-	246
16	71285185	C	T	hg38	Q8IYT2	ENST00000434935.6	E246K	0.4204	ambiguous	no_data	-	246
16	71285184	T	G	hg38	Q8IYT2	ENST00000434935.6	E246A	0.4952	ambiguous	no_data	-	246
16	71285184	T	C	hg38	Q8IYT2	ENST00000434935.6	E246G	0.5443	ambiguous	no_data	-	246
16	71285184	T	A	hg38	Q8IYT2	ENST00000434935.6	E246V	0.6933	likely_pathogenic	no_data	-	246
16	71285183	T	G	hg38	Q8IYT2	ENST00000434935.6	E246D	0.4724	ambiguous	no_data	-	246
16	71285183	T	A	hg38	Q8IYT2	ENST00000434935.6	E246D	0.4724	ambiguous	not clustered	TCGA	246
16	71285182	G	C	hg38	Q8IYT2	ENST00000434935.6	Q247E	0.55	ambiguous	no_data	-	247
16	71285182	G	T	hg38	Q8IYT2	ENST00000434935.6	Q247K	0.8588	likely_pathogenic	no_data	-	247
16	71285181	T	C	hg38	Q8IYT2	ENST00000434935.6	Q247R	0.9518	likely_pathogenic	no_data	-	247
16	71285181	T	A	hg38	Q8IYT2	ENST00000434935.6	Q247L	0.9075	likely_pathogenic	no_data	-	247
16	71285181	T	G	hg38	Q8IYT2	ENST00000434935.6	Q247P	0.9245	likely_pathogenic	no_data	-	247
16	71285180	T	G	hg38	Q8IYT2	ENST00000434935.6	Q247H	0.9963	likely_pathogenic	no_data	-	247
16	71285180	T	A	hg38	Q8IYT2	ENST00000434935.6	Q247H	0.9963	likely_pathogenic	no_data	-	247
16	71285179	C	G	hg38	Q8IYT2	ENST00000434935.6	E248Q	0.9744	likely_pathogenic	no_data	-	248
16	71285179	C	T	hg38	Q8IYT2	ENST00000434935.6	E248K	0.9814	likely_pathogenic	no_data	-	248
16	71285178	T	G	hg38	Q8IYT2	ENST00000434935.6	E248A	0.9718	likely_pathogenic	no_data	-	248
16	71285178	T	C	hg38	Q8IYT2	ENST00000434935.6	E248G	0.9672	likely_pathogenic	no_data	-	248
16	71285178	T	A	hg38	Q8IYT2	ENST00000434935.6	E248V	0.9922	likely_pathogenic	no_data	-	248
16	71285177	T	G	hg38	Q8IYT2	ENST00000434935.6	E248D	0.9818	likely_pathogenic	no_data	-	248
16	71285177	T	A	hg38	Q8IYT2	ENST00000434935.6	E248D	0.9818	likely_pathogenic	no_data	-	248
16	71285176	C	G	hg38	Q8IYT2	ENST00000434935.6	A249P	0.662	likely_pathogenic	no_data	-	249
16	71285176	C	A	hg38	Q8IYT2	ENST00000434935.6	A249S	0.0811	likely_benign	no_data	-	249
16	71285176	C	T	hg38	Q8IYT2	ENST00000434935.6	A249T	0.0737	likely_benign	no_data	-	249
16	71285175	G	T	hg38	Q8IYT2	ENST00000434935.6	A249D	0.1876	likely_benign	no_data	-	249
16	71285175	G	C	hg38	Q8IYT2	ENST00000434935.6	A249G	0.1249	likely_benign	no_data	-	249
16	71285175	G	A	hg38	Q8IYT2	ENST00000434935.6	A249V	0.1161	likely_benign	no_data	-	249
16	71285173	A	T	hg38	Q8IYT2	ENST00000434935.6	L250I	0.1004	likely_benign	no_data	-	250
16	71285173	A	C	hg38	Q8IYT2	ENST00000434935.6	L250V	0.097	likely_benign	no_data	-	250
16	71285172	A	G	hg38	Q8IYT2	ENST00000434935.6	L250S	0.2756	likely_benign	no_data	-	250
16	71285171	T	G	hg38	Q8IYT2	ENST00000434935.6	L250F	0.1816	likely_benign	no_data	-	250
16	71285171	T	A	hg38	Q8IYT2	ENST00000434935.6	L250F	0.1816	likely_benign	no_data	-	250
16	71285170	C	T	hg38	Q8IYT2	ENST00000434935.6	V251I	0.2029	likely_benign	no_data	-	251
16	71285170	C	G	hg38	Q8IYT2	ENST00000434935.6	V251L	0.6756	likely_pathogenic	no_data	-	251
16	71285170	C	A	hg38	Q8IYT2	ENST00000434935.6	V251F	0.8173	likely_pathogenic	no_data	-	251
16	71285169	A	G	hg38	Q8IYT2	ENST00000434935.6	V251A	0.7547	likely_pathogenic	no_data	-	251
16	71285169	A	T	hg38	Q8IYT2	ENST00000434935.6	V251D	0.9759	likely_pathogenic	no_data	-	251
16	71285169	A	C	hg38	Q8IYT2	ENST00000434935.6	V251G	0.7352	likely_pathogenic	no_data	-	251
16	71285167	A	C	hg38	Q8IYT2	ENST00000434935.6	S252A	0.0698	likely_benign	no_data	-	252
16	71285167	A	G	hg38	Q8IYT2	ENST00000434935.6	S252P	0.8914	likely_pathogenic	no_data	-	252
16	71285167	A	T	hg38	Q8IYT2	ENST00000434935.6	S252T	0.157	likely_benign	no_data	-	252
16	71285166	G	C	hg38	Q8IYT2	ENST00000434935.6	S252C	0.1063	likely_benign	no_data	-	252
16	71285166	G	A	hg38	Q8IYT2	ENST00000434935.6	S252F	0.3066	likely_benign	no_data	-	252
16	71285166	G	T	hg38	Q8IYT2	ENST00000434935.6	S252Y	0.3016	likely_benign	no_data	-	252
16	71285164	A	C	hg38	Q8IYT2	ENST00000434935.6	S253A	0.0735	likely_benign	no_data	-	253
16	71285164	A	G	hg38	Q8IYT2	ENST00000434935.6	S253P	0.0683	likely_benign	no_data	-	253
16	71285164	A	T	hg38	Q8IYT2	ENST00000434935.6	S253T	0.1028	likely_benign	no_data	-	253
16	71285163	G	C	hg38	Q8IYT2	ENST00000434935.6	S253C	0.0857	likely_benign	no_data	-	253
16	71285163	G	A	hg38	Q8IYT2	ENST00000434935.6	S253F	0.1877	likely_benign	no_data	-	253
16	71285163	G	T	hg38	Q8IYT2	ENST00000434935.6	S253Y	0.1592	likely_benign	no_data	-	253
16	71285161	A	T	hg38	Q8IYT2	ENST00000434935.6	L254M	0.5301	ambiguous	no_data	-	254
16	71285161	A	C	hg38	Q8IYT2	ENST00000434935.6	L254V	0.4101	ambiguous	no_data	-	254
16	71285160	A	G	hg38	Q8IYT2	ENST00000434935.6	L254S	0.974	likely_pathogenic	no_data	-	254
16	71285160	A	C	hg38	Q8IYT2	ENST00000434935.6	L254W	0.933	likely_pathogenic	no_data	-	254
16	71285159	C	G	hg38	Q8IYT2	ENST00000434935.6	L254F	0.7811	likely_pathogenic	no_data	-	254
16	71285159	C	A	hg38	Q8IYT2	ENST00000434935.6	L254F	0.7811	likely_pathogenic	no_data	-	254
16	71285158	G	T	hg38	Q8IYT2	ENST00000434935.6	H255N	0.2893	likely_benign	no_data	-	255
16	71285158	G	C	hg38	Q8IYT2	ENST00000434935.6	H255D	0.8113	likely_pathogenic	no_data	-	255
16	71285158	G	A	hg38	Q8IYT2	ENST00000434935.6	H255Y	0.2005	likely_benign	no_data	-	255
16	71285157	T	C	hg38	Q8IYT2	ENST00000434935.6	H255R	0.3376	likely_benign	no_data	-	255
16	71285157	T	A	hg38	Q8IYT2	ENST00000434935.6	H255L	0.0758	likely_benign	no_data	-	255
16	71285157	T	G	hg38	Q8IYT2	ENST00000434935.6	H255P	0.5839	likely_pathogenic	no_data	-	255
16	71285156	A	T	hg38	Q8IYT2	ENST00000434935.6	H255Q	0.3401	ambiguous	no_data	-	255
16	71285156	A	C	hg38	Q8IYT2	ENST00000434935.6	H255Q	0.3401	ambiguous	no_data	-	255
16	71285155	A	T	hg38	Q8IYT2	ENST00000434935.6	Y256N	0.4777	ambiguous	no_data	-	256
16	71285155	A	C	hg38	Q8IYT2	ENST00000434935.6	Y256D	0.7274	likely_pathogenic	no_data	-	256
16	71285155	A	G	hg38	Q8IYT2	ENST00000434935.6	Y256H	0.4022	ambiguous	no_data	-	256
16	71285154	T	C	hg38	Q8IYT2	ENST00000434935.6	Y256C	0.1791	likely_benign	no_data	-	256
16	71285154	T	A	hg38	Q8IYT2	ENST00000434935.6	Y256F	0.09	likely_benign	no_data	-	256
16	71285154	T	G	hg38	Q8IYT2	ENST00000434935.6	Y256S	0.4304	ambiguous	no_data	-	256
16	71285152	A	G	hg38	Q8IYT2	ENST00000434935.6	C257R	0.9093	likely_pathogenic	no_data	-	257
16	71285152	A	C	hg38	Q8IYT2	ENST00000434935.6	C257G	0.3752	ambiguous	no_data	-	257
16	71285152	A	T	hg38	Q8IYT2	ENST00000434935.6	C257S	0.4435	ambiguous	no_data	-	257
16	71285151	C	A	hg38	Q8IYT2	ENST00000434935.6	C257F	0.8185	likely_pathogenic	no_data	-	257
16	71285151	C	G	hg38	Q8IYT2	ENST00000434935.6	C257S	0.4435	ambiguous	no_data	-	257
16	71285151	C	T	hg38	Q8IYT2	ENST00000434935.6	C257Y	0.9058	likely_pathogenic	no_data	-	257
16	71285150	A	C	hg38	Q8IYT2	ENST00000434935.6	C257W	0.9399	likely_pathogenic	no_data	-	257
16	71285149	C	G	hg38	Q8IYT2	ENST00000434935.6	E258Q	0.675	likely_pathogenic	no_data	-	258
16	71285149	C	T	hg38	Q8IYT2	ENST00000434935.6	E258K	0.877	likely_pathogenic	no_data	-	258
16	71285148	T	G	hg38	Q8IYT2	ENST00000434935.6	E258A	0.8483	likely_pathogenic	no_data	-	258
16	71285148	T	C	hg38	Q8IYT2	ENST00000434935.6	E258G	0.917	likely_pathogenic	no_data	-	258
16	71285148	T	A	hg38	Q8IYT2	ENST00000434935.6	E258V	0.9496	likely_pathogenic	no_data	-	258
16	71285147	T	G	hg38	Q8IYT2	ENST00000434935.6	E258D	0.9808	likely_pathogenic	no_data	-	258
16	71285147	T	A	hg38	Q8IYT2	ENST00000434935.6	E258D	0.9808	likely_pathogenic	no_data	-	258
16	71285146	C	T	hg38	Q8IYT2	ENST00000434935.6	V259I	0.1157	likely_benign	no_data	-	259
16	71285146	C	G	hg38	Q8IYT2	ENST00000434935.6	V259L	0.3845	ambiguous	no_data	-	259
16	71285146	C	A	hg38	Q8IYT2	ENST00000434935.6	V259F	0.4344	ambiguous	no_data	-	259
16	71285145	A	G	hg38	Q8IYT2	ENST00000434935.6	V259A	0.076	likely_benign	no_data	-	259
16	71285145	A	T	hg38	Q8IYT2	ENST00000434935.6	V259D	0.8768	likely_pathogenic	no_data	-	259
16	71285145	A	C	hg38	Q8IYT2	ENST00000434935.6	V259G	0.2622	likely_benign	no_data	-	259
16	71285143	C	T	hg38	Q8IYT2	ENST00000434935.6	V260I	0.0758	likely_benign	no_data	-	260
16	71285143	C	G	hg38	Q8IYT2	ENST00000434935.6	V260L	0.2279	likely_benign	no_data	-	260
16	71285143	C	A	hg38	Q8IYT2	ENST00000434935.6	V260F	0.2688	likely_benign	no_data	-	260
16	71285142	A	G	hg38	Q8IYT2	ENST00000434935.6	V260A	0.3117	likely_benign	no_data	-	260
16	71285142	A	T	hg38	Q8IYT2	ENST00000434935.6	V260D	0.9331	likely_pathogenic	no_data	-	260
16	71285142	A	C	hg38	Q8IYT2	ENST00000434935.6	V260G	0.556	ambiguous	no_data	-	260
16	71285140	T	C	hg38	Q8IYT2	ENST00000434935.6	T261A	0.0823	likely_benign	no_data	-	261
16	71285140	T	G	hg38	Q8IYT2	ENST00000434935.6	T261P	0.787	likely_pathogenic	no_data	-	261
16	71285140	T	A	hg38	Q8IYT2	ENST00000434935.6	T261S	0.1799	likely_benign	no_data	-	261
16	71285139	G	T	hg38	Q8IYT2	ENST00000434935.6	T261N	0.4545	ambiguous	no_data	-	261
16	71285139	G	A	hg38	Q8IYT2	ENST00000434935.6	T261I	0.2973	likely_benign	no_data	-	261
16	71285139	G	C	hg38	Q8IYT2	ENST00000434935.6	T261S	0.1799	likely_benign	no_data	-	261
16	71285137	C	G	hg38	Q8IYT2	ENST00000434935.6	A262P	0.9778	likely_pathogenic	no_data	-	262
16	71285137	C	A	hg38	Q8IYT2	ENST00000434935.6	A262S	0.1756	likely_benign	no_data	-	262
16	71285137	C	T	hg38	Q8IYT2	ENST00000434935.6	A262T	0.3283	likely_benign	no_data	-	262
16	71285136	G	T	hg38	Q8IYT2	ENST00000434935.6	A262D	0.986	likely_pathogenic	no_data	-	262
16	71285136	G	C	hg38	Q8IYT2	ENST00000434935.6	A262G	0.219	likely_benign	no_data	-	262
16	71285136	G	A	hg38	Q8IYT2	ENST00000434935.6	A262V	0.4331	ambiguous	no_data	-	262
16	71285134	G	T	hg38	Q8IYT2	ENST00000434935.6	L263M	0.1317	likely_benign	no_data	-	263
16	71285134	G	C	hg38	Q8IYT2	ENST00000434935.6	L263V	0.1448	likely_benign	no_data	-	263
16	71285133	A	C	hg38	Q8IYT2	ENST00000434935.6	L263R	0.9248	likely_pathogenic	no_data	-	263
16	71285133	A	T	hg38	Q8IYT2	ENST00000434935.6	L263Q	0.8598	likely_pathogenic	no_data	-	263
16	71285133	A	G	hg38	Q8IYT2	ENST00000434935.6	L263P	0.9798	likely_pathogenic	no_data	-	263
16	71285131	T	C	hg38	Q8IYT2	ENST00000434935.6	T264A	0.0758	likely_benign	no_data	-	264
16	71285131	T	G	hg38	Q8IYT2	ENST00000434935.6	T264P	0.4402	ambiguous	no_data	-	264
16	71285131	T	A	hg38	Q8IYT2	ENST00000434935.6	T264S	0.0968	likely_benign	no_data	-	264
16	71285130	G	T	hg38	Q8IYT2	ENST00000434935.6	T264N	0.1046	likely_benign	no_data	-	264
16	71285130	G	A	hg38	Q8IYT2	ENST00000434935.6	T264I	0.0929	likely_benign	no_data	-	264
16	71285130	G	C	hg38	Q8IYT2	ENST00000434935.6	T264S	0.0968	likely_benign	no_data	-	264
16	71285128	T	C	hg38	Q8IYT2	ENST00000434935.6	T265A	0.0734	likely_benign	no_data	-	265
16	71285128	T	G	hg38	Q8IYT2	ENST00000434935.6	T265P	0.5754	likely_pathogenic	no_data	-	265
16	71285128	T	A	hg38	Q8IYT2	ENST00000434935.6	T265S	0.1205	likely_benign	no_data	-	265
16	71285127	G	T	hg38	Q8IYT2	ENST00000434935.6	T265N	0.1919	likely_benign	no_data	-	265
16	71285127	G	A	hg38	Q8IYT2	ENST00000434935.6	T265I	0.0886	likely_benign	no_data	-	265
16	71285127	G	C	hg38	Q8IYT2	ENST00000434935.6	T265S	0.1205	likely_benign	no_data	-	265
16	71285125	G	T	hg38	Q8IYT2	ENST00000434935.6	L266I	0.2092	likely_benign	no_data	-	266
16	71285125	G	A	hg38	Q8IYT2	ENST00000434935.6	L266F	0.8205	likely_pathogenic	no_data	-	266
16	71285125	G	C	hg38	Q8IYT2	ENST00000434935.6	L266V	0.1878	likely_benign	no_data	-	266
16	71285124	A	C	hg38	Q8IYT2	ENST00000434935.6	L266R	0.9138	likely_pathogenic	no_data	-	266
16	71285124	A	T	hg38	Q8IYT2	ENST00000434935.6	L266H	0.96	likely_pathogenic	no_data	-	266
16	71285124	A	G	hg38	Q8IYT2	ENST00000434935.6	L266P	0.9665	likely_pathogenic	no_data	-	266
16	71285122	C	T	hg38	Q8IYT2	ENST00000434935.6	G267R	0.2128	likely_benign	no_data	-	267
16	71285122	C	G	hg38	Q8IYT2	ENST00000434935.6	G267R	0.2128	likely_benign	no_data	-	267
16	71285121	C	G	hg38	Q8IYT2	ENST00000434935.6	G267A	0.1067	likely_benign	no_data	-	267
16	71285121	C	T	hg38	Q8IYT2	ENST00000434935.6	G267E	0.1834	likely_benign	no_data	-	267
16	71285121	C	A	hg38	Q8IYT2	ENST00000434935.6	G267V	0.2599	likely_benign	no_data	-	267
16	71285119	T	C	hg38	Q8IYT2	ENST00000434935.6	N268D	0.0636	likely_benign	no_data	-	268
16	71285119	T	G	hg38	Q8IYT2	ENST00000434935.6	N268H	0.0665	likely_benign	no_data	-	268
16	71285119	T	A	hg38	Q8IYT2	ENST00000434935.6	N268Y	0.0817	likely_benign	no_data	-	268
16	71285118	T	A	hg38	Q8IYT2	ENST00000434935.6	N268I	0.0854	likely_benign	no_data	-	268
16	71285118	T	C	hg38	Q8IYT2	ENST00000434935.6	N268S	0.0604	likely_benign	no_data	-	268
16	71285118	T	G	hg38	Q8IYT2	ENST00000434935.6	N268T	0.0747	likely_benign	no_data	-	268
16	71285117	G	T	hg38	Q8IYT2	ENST00000434935.6	N268K	0.0856	likely_benign	no_data	-	268
16	71285117	G	C	hg38	Q8IYT2	ENST00000434935.6	N268K	0.0856	likely_benign	no_data	-	268
16	71285116	C	G	hg38	Q8IYT2	ENST00000434935.6	G269R	0.1402	likely_benign	no_data	-	269
16	71285116	C	A	hg38	Q8IYT2	ENST00000434935.6	G269C	0.1814	likely_benign	no_data	-	269
16	71285116	C	T	hg38	Q8IYT2	ENST00000434935.6	G269S	0.1048	likely_benign	no_data	-	269
16	71285115	C	G	hg38	Q8IYT2	ENST00000434935.6	G269A	0.1755	likely_benign	no_data	-	269
16	71285115	C	T	hg38	Q8IYT2	ENST00000434935.6	G269D	0.1347	likely_benign	no_data	-	269
16	71285115	C	A	hg38	Q8IYT2	ENST00000434935.6	G269V	0.3953	ambiguous	no_data	-	269
16	71285113	C	G	hg38	Q8IYT2	ENST00000434935.6	G270R	0.8298	likely_pathogenic	no_data	-	270
16	71285113	C	A	hg38	Q8IYT2	ENST00000434935.6	G270C	0.6128	likely_pathogenic	no_data	-	270
16	71285113	C	T	hg38	Q8IYT2	ENST00000434935.6	G270S	0.3096	likely_benign	no_data	-	270
16	71285112	C	G	hg38	Q8IYT2	ENST00000434935.6	G270A	0.3955	ambiguous	no_data	-	270
16	71285112	C	T	hg38	Q8IYT2	ENST00000434935.6	G270D	0.899	likely_pathogenic	no_data	-	270
16	71285112	C	A	hg38	Q8IYT2	ENST00000434935.6	G270V	0.8889	likely_pathogenic	no_data	-	270
16	71285110	A	C	hg38	Q8IYT2	ENST00000434935.6	S271A	0.1545	likely_benign	no_data	-	271
16	71285110	A	G	hg38	Q8IYT2	ENST00000434935.6	S271P	0.9403	likely_pathogenic	no_data	-	271
16	71285110	A	T	hg38	Q8IYT2	ENST00000434935.6	S271T	0.1591	likely_benign	no_data	-	271
16	71285109	G	C	hg38	Q8IYT2	ENST00000434935.6	S271C	0.0874	likely_benign	no_data	-	271
16	71285109	G	A	hg38	Q8IYT2	ENST00000434935.6	S271F	0.5802	likely_pathogenic	no_data	-	271
16	71285109	G	T	hg38	Q8IYT2	ENST00000434935.6	S271Y	0.5142	ambiguous	no_data	-	271
16	71285107	A	T	hg38	Q8IYT2	ENST00000434935.6	F272I	0.4363	ambiguous	no_data	-	272
16	71285107	A	G	hg38	Q8IYT2	ENST00000434935.6	F272L	0.6198	likely_pathogenic	no_data	-	272
16	71285107	A	C	hg38	Q8IYT2	ENST00000434935.6	F272V	0.3817	ambiguous	no_data	-	272
16	71285106	A	C	hg38	Q8IYT2	ENST00000434935.6	F272C	0.4606	ambiguous	no_data	-	272
16	71285106	A	G	hg38	Q8IYT2	ENST00000434935.6	F272S	0.8986	likely_pathogenic	no_data	-	272
16	71285106	A	T	hg38	Q8IYT2	ENST00000434935.6	F272Y	0.4747	ambiguous	no_data	-	272
16	71285105	A	T	hg38	Q8IYT2	ENST00000434935.6	F272L	0.6198	likely_pathogenic	no_data	-	272
16	71285105	A	C	hg38	Q8IYT2	ENST00000434935.6	F272L	0.6198	likely_pathogenic	no_data	-	272
16	71285104	C	T	hg38	Q8IYT2	ENST00000434935.6	V273I	0.0958	likely_benign	no_data	-	273
16	71285104	C	G	hg38	Q8IYT2	ENST00000434935.6	V273L	0.2863	likely_benign	no_data	-	273
16	71285104	C	A	hg38	Q8IYT2	ENST00000434935.6	V273F	0.7287	likely_pathogenic	no_data	-	273
16	71285103	A	G	hg38	Q8IYT2	ENST00000434935.6	V273A	0.6941	likely_pathogenic	no_data	-	273
16	71285103	A	T	hg38	Q8IYT2	ENST00000434935.6	V273D	0.9939	likely_pathogenic	no_data	-	273
16	71285103	A	C	hg38	Q8IYT2	ENST00000434935.6	V273G	0.8661	likely_pathogenic	no_data	-	273
16	71285101	G	T	hg38	Q8IYT2	ENST00000434935.6	L274I	0.109	likely_benign	no_data	-	274
16	71285101	G	C	hg38	Q8IYT2	ENST00000434935.6	L274V	0.1167	likely_benign	no_data	-	274
16	71285100	A	C	hg38	Q8IYT2	ENST00000434935.6	L274R	0.8635	likely_pathogenic	no_data	-	274
16	71285100	A	T	hg38	Q8IYT2	ENST00000434935.6	L274Q	0.687	likely_pathogenic	no_data	-	274
16	71285100	A	G	hg38	Q8IYT2	ENST00000434935.6	L274P	0.9769	likely_pathogenic	no_data	-	274
16	71285098	T	G	hg38	Q8IYT2	ENST00000434935.6	K275Q	0.9872	likely_pathogenic	no_data	-	275
16	71285098	T	C	hg38	Q8IYT2	ENST00000434935.6	K275E	0.9935	likely_pathogenic	no_data	-	275
16	71285097	T	C	hg38	Q8IYT2	ENST00000434935.6	K275R	0.8345	likely_pathogenic	no_data	-	275
16	71285097	T	A	hg38	Q8IYT2	ENST00000434935.6	K275M	0.9911	likely_pathogenic	no_data	-	275
16	71285097	T	G	hg38	Q8IYT2	ENST00000434935.6	K275T	0.9936	likely_pathogenic	no_data	-	275
16	71285096	C	G	hg38	Q8IYT2	ENST00000434935.6	K275N	0.9967	likely_pathogenic	clustered	NCC	275
16	71285096	C	A	hg38	Q8IYT2	ENST00000434935.6	K275N	0.9967	likely_pathogenic	no_data	-	275
16	71285095	T	G	hg38	Q8IYT2	ENST00000434935.6	M276L	0.2284	likely_benign	no_data	-	276
16	71285095	T	A	hg38	Q8IYT2	ENST00000434935.6	M276L	0.2284	likely_benign	no_data	-	276
16	71285095	T	C	hg38	Q8IYT2	ENST00000434935.6	M276V	0.231	likely_benign	no_data	-	276
16	71285094	A	C	hg38	Q8IYT2	ENST00000434935.6	M276R	0.7458	likely_pathogenic	no_data	-	276
16	71285094	A	T	hg38	Q8IYT2	ENST00000434935.6	M276K	0.6459	likely_pathogenic	no_data	-	276
16	71285094	A	G	hg38	Q8IYT2	ENST00000434935.6	M276T	0.534	ambiguous	no_data	-	276
16	71285093	C	T	hg38	Q8IYT2	ENST00000434935.6	M276I	0.6111	likely_pathogenic	no_data	-	276
16	71285093	C	G	hg38	Q8IYT2	ENST00000434935.6	M276I	0.6111	likely_pathogenic	no_data	-	276
16	71285093	C	A	hg38	Q8IYT2	ENST00000434935.6	M276I	0.6111	likely_pathogenic	no_data	-	276
16	71285092	A	T	hg38	Q8IYT2	ENST00000434935.6	F277I	0.989	likely_pathogenic	no_data	-	277
16	71285092	A	G	hg38	Q8IYT2	ENST00000434935.6	F277L	0.9985	likely_pathogenic	no_data	-	277
16	71285092	A	C	hg38	Q8IYT2	ENST00000434935.6	F277V	0.9858	likely_pathogenic	no_data	-	277
16	71285091	A	C	hg38	Q8IYT2	ENST00000434935.6	F277C	0.9869	likely_pathogenic	no_data	-	277
16	71285091	A	G	hg38	Q8IYT2	ENST00000434935.6	F277S	0.9893	likely_pathogenic	no_data	-	277
16	71285091	A	T	hg38	Q8IYT2	ENST00000434935.6	F277Y	0.7638	likely_pathogenic	no_data	-	277
16	71285090	A	T	hg38	Q8IYT2	ENST00000434935.6	F277L	0.9985	likely_pathogenic	no_data	-	277
16	71285090	A	C	hg38	Q8IYT2	ENST00000434935.6	F277L	0.9985	likely_pathogenic	no_data	-	277
16	71285089	T	C	hg38	Q8IYT2	ENST00000434935.6	T278A	0.6818	likely_pathogenic	no_data	-	278
16	71285089	T	G	hg38	Q8IYT2	ENST00000434935.6	T278P	0.7214	likely_pathogenic	no_data	-	278
16	71285089	T	A	hg38	Q8IYT2	ENST00000434935.6	T278S	0.4886	ambiguous	no_data	-	278
16	71285088	G	T	hg38	Q8IYT2	ENST00000434935.6	T278N	0.7822	likely_pathogenic	no_data	-	278
16	71285088	G	A	hg38	Q8IYT2	ENST00000434935.6	T278I	0.9292	likely_pathogenic	no_data	-	278
16	71285088	G	C	hg38	Q8IYT2	ENST00000434935.6	T278S	0.4886	ambiguous	no_data	-	278
16	71285086	T	G	hg38	Q8IYT2	ENST00000434935.6	M279L	0.066	likely_benign	no_data	-	279
16	71285086	T	A	hg38	Q8IYT2	ENST00000434935.6	M279L	0.066	likely_benign	no_data	-	279
16	71285086	T	C	hg38	Q8IYT2	ENST00000434935.6	M279V	0.1151	likely_benign	no_data	-	279
16	71285085	A	C	hg38	Q8IYT2	ENST00000434935.6	M279R	0.8575	likely_pathogenic	no_data	-	279
16	71285085	A	T	hg38	Q8IYT2	ENST00000434935.6	M279K	0.8636	likely_pathogenic	no_data	-	279
16	71285085	A	G	hg38	Q8IYT2	ENST00000434935.6	M279T	0.2711	likely_benign	no_data	-	279
16	71285084	C	T	hg38	Q8IYT2	ENST00000434935.6	M279I	0.3112	likely_benign	no_data	-	279
16	71285084	C	G	hg38	Q8IYT2	ENST00000434935.6	M279I	0.3112	likely_benign	no_data	-	279
16	71285084	C	A	hg38	Q8IYT2	ENST00000434935.6	M279I	0.3112	likely_benign	no_data	-	279
16	71285083	A	T	hg38	Q8IYT2	ENST00000434935.6	F280I	0.7781	likely_pathogenic	no_data	-	280
16	71285083	A	G	hg38	Q8IYT2	ENST00000434935.6	F280L	0.8552	likely_pathogenic	no_data	-	280
16	71285083	A	C	hg38	Q8IYT2	ENST00000434935.6	F280V	0.7228	likely_pathogenic	no_data	-	280
16	71285082	A	C	hg38	Q8IYT2	ENST00000434935.6	F280C	0.7777	likely_pathogenic	no_data	-	280
16	71285082	A	G	hg38	Q8IYT2	ENST00000434935.6	F280S	0.8419	likely_pathogenic	no_data	-	280
16	71285082	A	T	hg38	Q8IYT2	ENST00000434935.6	F280Y	0.2033	likely_benign	no_data	-	280
16	71285081	A	T	hg38	Q8IYT2	ENST00000434935.6	F280L	0.8552	likely_pathogenic	no_data	-	280
16	71285081	A	C	hg38	Q8IYT2	ENST00000434935.6	F280L	0.8552	likely_pathogenic	no_data	-	280
16	71285080	C	G	hg38	Q8IYT2	ENST00000434935.6	E281Q	0.3314	likely_benign	no_data	-	281
16	71285080	C	T	hg38	Q8IYT2	ENST00000434935.6	E281K	0.7391	likely_pathogenic	no_data	-	281
16	71285079	T	G	hg38	Q8IYT2	ENST00000434935.6	E281A	0.7752	likely_pathogenic	no_data	-	281
16	71285079	T	C	hg38	Q8IYT2	ENST00000434935.6	E281G	0.711	likely_pathogenic	no_data	-	281
16	71285079	T	A	hg38	Q8IYT2	ENST00000434935.6	E281V	0.8983	likely_pathogenic	no_data	-	281
16	71285078	T	G	hg38	Q8IYT2	ENST00000434935.6	E281D	0.8002	likely_pathogenic	no_data	-	281
16	71285078	T	A	hg38	Q8IYT2	ENST00000434935.6	E281D	0.8002	likely_pathogenic	no_data	-	281
16	71285077	G	T	hg38	Q8IYT2	ENST00000434935.6	H282N	0.1513	likely_benign	no_data	-	282
16	71285077	G	C	hg38	Q8IYT2	ENST00000434935.6	H282D	0.3159	likely_benign	no_data	-	282
16	71285077	G	A	hg38	Q8IYT2	ENST00000434935.6	H282Y	0.1775	likely_benign	no_data	-	282
16	71285076	T	C	hg38	Q8IYT2	ENST00000434935.6	H282R	0.419	ambiguous	no_data	-	282
16	71285076	T	A	hg38	Q8IYT2	ENST00000434935.6	H282L	0.2976	likely_benign	no_data	-	282
16	71285076	T	G	hg38	Q8IYT2	ENST00000434935.6	H282P	0.2436	likely_benign	no_data	-	282
16	71285075	A	T	hg38	Q8IYT2	ENST00000434935.6	H282Q	0.4831	ambiguous	no_data	-	282
16	71285075	A	C	hg38	Q8IYT2	ENST00000434935.6	H282Q	0.4831	ambiguous	no_data	-	282
16	71285074	A	G	hg38	Q8IYT2	ENST00000434935.6	C283R	0.2547	likely_benign	no_data	-	283
16	71285074	A	C	hg38	Q8IYT2	ENST00000434935.6	C283G	0.0816	likely_benign	no_data	-	283
16	71285074	A	T	hg38	Q8IYT2	ENST00000434935.6	C283S	0.094	likely_benign	no_data	-	283
16	71285073	C	A	hg38	Q8IYT2	ENST00000434935.6	C283F	0.163	likely_benign	no_data	-	283
16	71285073	C	G	hg38	Q8IYT2	ENST00000434935.6	C283S	0.094	likely_benign	no_data	-	283
16	71285073	C	T	hg38	Q8IYT2	ENST00000434935.6	C283Y	0.2064	likely_benign	no_data	-	283
16	71285072	A	C	hg38	Q8IYT2	ENST00000434935.6	C283W	0.3842	ambiguous	no_data	-	283
16	71285071	A	C	hg38	Q8IYT2	ENST00000434935.6	S284A	0.2504	likely_benign	no_data	-	284
16	71285071	A	G	hg38	Q8IYT2	ENST00000434935.6	S284P	0.9248	likely_pathogenic	no_data	-	284
16	71285071	A	T	hg38	Q8IYT2	ENST00000434935.6	S284T	0.1263	likely_benign	no_data	-	284
16	71285070	G	C	hg38	Q8IYT2	ENST00000434935.6	S284C	0.3501	ambiguous	no_data	-	284
16	71285070	G	A	hg38	Q8IYT2	ENST00000434935.6	S284F	0.8993	likely_pathogenic	no_data	-	284
16	71285070	G	T	hg38	Q8IYT2	ENST00000434935.6	S284Y	0.9059	likely_pathogenic	no_data	-	284
16	71285068	T	G	hg38	Q8IYT2	ENST00000434935.6	I285L	0.1265	likely_benign	no_data	-	285
16	71285068	T	A	hg38	Q8IYT2	ENST00000434935.6	I285L	0.1265	likely_benign	no_data	-	285
16	71285068	T	C	hg38	Q8IYT2	ENST00000434935.6	I285V	0.0575	likely_benign	no_data	-	285
16	71285067	A	C	hg38	Q8IYT2	ENST00000434935.6	I285R	0.5792	likely_pathogenic	no_data	-	285
16	71285067	A	T	hg38	Q8IYT2	ENST00000434935.6	I285K	0.6939	likely_pathogenic	no_data	-	285
16	71285067	A	G	hg38	Q8IYT2	ENST00000434935.6	I285T	0.2977	likely_benign	no_data	-	285
16	71285066	T	C	hg38	Q8IYT2	ENST00000434935.6	I285M	0.1273	likely_benign	no_data	-	285
16	71285065	T	C	hg38	Q8IYT2	ENST00000434935.6	N286D	0.3047	likely_benign	no_data	-	286
16	71285065	T	G	hg38	Q8IYT2	ENST00000434935.6	N286H	0.3165	likely_benign	no_data	-	286
16	71285065	T	A	hg38	Q8IYT2	ENST00000434935.6	N286Y	0.5755	likely_pathogenic	no_data	-	286
16	71285064	T	A	hg38	Q8IYT2	ENST00000434935.6	N286I	0.5989	likely_pathogenic	no_data	-	286
16	71285064	T	C	hg38	Q8IYT2	ENST00000434935.6	N286S	0.0737	likely_benign	no_data	-	286
16	71285064	T	G	hg38	Q8IYT2	ENST00000434935.6	N286T	0.2546	likely_benign	no_data	-	286
16	71285063	G	T	hg38	Q8IYT2	ENST00000434935.6	N286K	0.9035	likely_pathogenic	no_data	-	286
16	71285063	G	C	hg38	Q8IYT2	ENST00000434935.6	N286K	0.9035	likely_pathogenic	no_data	-	286
16	71285062	A	T	hg38	Q8IYT2	ENST00000434935.6	L287M	0.1296	likely_benign	no_data	-	287
16	71285062	A	C	hg38	Q8IYT2	ENST00000434935.6	L287V	0.1403	likely_benign	no_data	-	287
16	71285061	A	G	hg38	Q8IYT2	ENST00000434935.6	L287S	0.6152	likely_pathogenic	no_data	-	287
16	71285061	A	C	hg38	Q8IYT2	ENST00000434935.6	L287W	0.6227	likely_pathogenic	no_data	-	287
16	71285060	C	G	hg38	Q8IYT2	ENST00000434935.6	L287F	0.3108	likely_benign	no_data	-	287
16	71285060	C	A	hg38	Q8IYT2	ENST00000434935.6	L287F	0.3108	likely_benign	no_data	-	287
16	71285059	T	G	hg38	Q8IYT2	ENST00000434935.6	M288L	0.0832	likely_benign	no_data	-	288
16	71285059	T	A	hg38	Q8IYT2	ENST00000434935.6	M288L	0.0832	likely_benign	no_data	-	288
16	71285059	T	C	hg38	Q8IYT2	ENST00000434935.6	M288V	0.1454	likely_benign	no_data	-	288
16	71285058	A	C	hg38	Q8IYT2	ENST00000434935.6	M288R	0.9139	likely_pathogenic	no_data	-	288
16	71285058	A	T	hg38	Q8IYT2	ENST00000434935.6	M288K	0.8996	likely_pathogenic	no_data	-	288
16	71285058	A	G	hg38	Q8IYT2	ENST00000434935.6	M288T	0.5469	ambiguous	no_data	-	288
16	71285057	C	T	hg38	Q8IYT2	ENST00000434935.6	M288I	0.3798	ambiguous	no_data	-	288
16	71285057	C	G	hg38	Q8IYT2	ENST00000434935.6	M288I	0.3798	ambiguous	no_data	-	288
16	71285057	C	A	hg38	Q8IYT2	ENST00000434935.6	M288I	0.3798	ambiguous	no_data	-	288
16	71285056	A	T	hg38	Q8IYT2	ENST00000434935.6	Y289N	0.822	likely_pathogenic	no_data	-	289
16	71285056	A	C	hg38	Q8IYT2	ENST00000434935.6	Y289D	0.9742	likely_pathogenic	no_data	-	289
16	71285056	A	G	hg38	Q8IYT2	ENST00000434935.6	Y289H	0.7534	likely_pathogenic	no_data	-	289
16	71285055	T	C	hg38	Q8IYT2	ENST00000434935.6	Y289C	0.5477	ambiguous	no_data	-	289
16	71285055	T	A	hg38	Q8IYT2	ENST00000434935.6	Y289F	0.085	likely_benign	no_data	-	289
16	71285055	T	G	hg38	Q8IYT2	ENST00000434935.6	Y289S	0.8629	likely_pathogenic	no_data	-	289
16	71285053	G	T	hg38	Q8IYT2	ENST00000434935.6	L290M	0.1554	likely_benign	no_data	-	290
16	71285053	G	C	hg38	Q8IYT2	ENST00000434935.6	L290V	0.1464	likely_benign	no_data	-	290
16	71285052	A	C	hg38	Q8IYT2	ENST00000434935.6	L290R	0.8989	likely_pathogenic	no_data	-	290
16	71285052	A	T	hg38	Q8IYT2	ENST00000434935.6	L290Q	0.8248	likely_pathogenic	no_data	-	290
16	71285052	A	G	hg38	Q8IYT2	ENST00000434935.6	L290P	0.9831	likely_pathogenic	no_data	-	290
16	71285050	G	T	hg38	Q8IYT2	ENST00000434935.6	L291I	0.2647	likely_benign	no_data	-	291
16	71285050	G	C	hg38	Q8IYT2	ENST00000434935.6	L291V	0.2901	likely_benign	no_data	-	291
16	71285049	A	C	hg38	Q8IYT2	ENST00000434935.6	L291R	0.9667	likely_pathogenic	clustered	NCC	291
16	71285049	A	T	hg38	Q8IYT2	ENST00000434935.6	L291Q	0.9412	likely_pathogenic	no_data	-	291
16	71285049	A	G	hg38	Q8IYT2	ENST00000434935.6	L291P	0.983	likely_pathogenic	no_data	-	291
16	71285047	T	C	hg38	Q8IYT2	ENST00000434935.6	N292D	0.5833	likely_pathogenic	no_data	-	292
16	71285047	T	G	hg38	Q8IYT2	ENST00000434935.6	N292H	0.2469	likely_benign	no_data	-	292
16	71285047	T	A	hg38	Q8IYT2	ENST00000434935.6	N292Y	0.3726	ambiguous	no_data	-	292
16	71285046	T	A	hg38	Q8IYT2	ENST00000434935.6	N292I	0.2505	likely_benign	no_data	-	292
16	71285046	T	C	hg38	Q8IYT2	ENST00000434935.6	N292S	0.0809	likely_benign	no_data	-	292
16	71285046	T	G	hg38	Q8IYT2	ENST00000434935.6	N292T	0.1723	likely_benign	no_data	-	292
16	71285045	G	T	hg38	Q8IYT2	ENST00000434935.6	N292K	0.8055	likely_pathogenic	no_data	-	292
16	71285045	G	C	hg38	Q8IYT2	ENST00000434935.6	N292K	0.8055	likely_pathogenic	no_data	-	292
16	71285044	A	G	hg38	Q8IYT2	ENST00000434935.6	C293R	0.6307	likely_pathogenic	no_data	-	293
16	71285044	A	C	hg38	Q8IYT2	ENST00000434935.6	C293G	0.2693	likely_benign	no_data	-	293
16	71285044	A	T	hg38	Q8IYT2	ENST00000434935.6	C293S	0.312	likely_benign	no_data	-	293
16	71285043	C	A	hg38	Q8IYT2	ENST00000434935.6	C293F	0.4066	ambiguous	no_data	-	293
16	71285043	C	G	hg38	Q8IYT2	ENST00000434935.6	C293S	0.312	likely_benign	no_data	-	293
16	71285043	C	T	hg38	Q8IYT2	ENST00000434935.6	C293Y	0.5255	ambiguous	no_data	-	293
16	71285042	A	C	hg38	Q8IYT2	ENST00000434935.6	C293W	0.7545	likely_pathogenic	no_data	-	293
16	71285041	A	G	hg38	Q8IYT2	ENST00000434935.6	C294R	0.842	likely_pathogenic	no_data	-	294
16	71285041	A	C	hg38	Q8IYT2	ENST00000434935.6	C294G	0.1238	likely_benign	no_data	-	294
16	71285041	A	T	hg38	Q8IYT2	ENST00000434935.6	C294S	0.0764	likely_benign	no_data	-	294
16	71285040	C	A	hg38	Q8IYT2	ENST00000434935.6	C294F	0.2447	likely_benign	no_data	-	294
16	71285040	C	G	hg38	Q8IYT2	ENST00000434935.6	C294S	0.0764	likely_benign	no_data	-	294
16	71285040	C	T	hg38	Q8IYT2	ENST00000434935.6	C294Y	0.4438	ambiguous	no_data	-	294
16	71285039	A	C	hg38	Q8IYT2	ENST00000434935.6	C294W	0.66	likely_pathogenic	no_data	-	294
16	71285038	A	T	hg38	Q8IYT2	ENST00000434935.6	F295I	0.968	likely_pathogenic	no_data	-	295
16	71285038	A	G	hg38	Q8IYT2	ENST00000434935.6	F295L	0.9918	likely_pathogenic	no_data	-	295
16	71285038	A	C	hg38	Q8IYT2	ENST00000434935.6	F295V	0.9364	likely_pathogenic	no_data	-	295
16	71285037	A	C	hg38	Q8IYT2	ENST00000434935.6	F295C	0.9216	likely_pathogenic	no_data	-	295
16	71285037	A	G	hg38	Q8IYT2	ENST00000434935.6	F295S	0.9672	likely_pathogenic	no_data	-	295
16	71285037	A	T	hg38	Q8IYT2	ENST00000434935.6	F295Y	0.7371	likely_pathogenic	no_data	-	295
[truncated: 3,171 more rows]

## Sheet: Figure 3
Figure 3b
Splice_type	Annotation_status	WT	RBM10	U2AF1	CMTR2
A3SS	known	97	106	158	143
A3SS	novel	258	320	404	359
A5SS	known	86	103	93	124
A5SS	novel	190	203	258	272
MXE	known	113	111	122	157
MXE	novel	1021	1056	1234	1636
RI	known	231	311	272	348
RI	novel	244	260	266	269
SE	known	846	809	1176	1307
SE	novel	1185	1377	1770	1816
Figure 3c
Samples	Gene	Exon_usage	Number of events	AS_event
NCC	U2AF1	Increased	834	SE
NCC	U2AF1	Decreased	1355	SE
NCC	U2AF1	Increased	46	A5SS
NCC	U2AF1	Decreased	283	A5SS
NCC	U2AF1	Increased	62	A3SS
NCC	U2AF1	Decreased	544	A3SS
NCC	U2AF1	Increased	325	MXE
NCC	U2AF1	Decreased	260	MXE
NCC	U2AF1	Increased	89	RI
NCC	U2AF1	Decreased	510	RI
Figure 3d
Samples	Gene	Exon_usage	Number of events	AS_event
NCC	CMTR2	Increased	951	SE
NCC	CMTR2	Decreased	1666	SE
NCC	CMTR2	Increased	86	A5SS
NCC	CMTR2	Decreased	314	A5SS
NCC	CMTR2	Increased	72	A3SS
NCC	CMTR2	Decreased	318	A3SS
NCC	CMTR2	Increased	351	MXE
NCC	CMTR2	Decreased	331	MXE
NCC	CMTR2	Increased	108	RI
NCC	CMTR2	Decreased	341	RI
Figure 3e
Samples	Gene	Exon_usage	Number of events	AS_event
A549	CMTR2	Increased	2018	SE
A549	CMTR2	Decreased	1700	SE
A549	CMTR2	Increased	182	A5SS
A549	CMTR2	Decreased	204	A5SS
A549	CMTR2	Increased	175	A3SS
A549	CMTR2	Decreased	205	A3SS
A549	CMTR2	Increased	695	MXE
A549	CMTR2	Decreased	675	MXE
A549	CMTR2	Increased	138	RI
A549	CMTR2	Decreased	257	RI

## Sheet: Figure 4
Figure 4f									Figure 4i, 4j
Clone	Gene	Replicate	Exclusion_Size[bp]	Inclusion_Size[bp]	Exclusion_%Integrated_Area	Inclusion_%Integrated_Area	PSI		TCGA_spladder_ID	cancer_type	SPPL2A_exon_skip_127090_PSI	SMARCA1_exon_skip_516641_PSI	CMTR2_truncating	protein_change	mutation_type
control	SPPL2A	1st	141	197	78.91	11.58	0.12797		TCGA-64-1680-01A-02R-0946-07.1cade122-820d-4d68-8508-7a6c0f2b4852.aligned	LADC	0.039	0.485	no mutation	-	-
control	SPPL2A	2nd	145	197	79.66	11.31	0.124327		TCGA-99-7458-01A-11R-2039-07.38574f35-5845-4a7d-8657-da3d8757a0eb.aligned	LADC	0.099	0.591	no mutation	-	-
control	SPPL2A	3rd	144	196	80.78	10.84	0.118315		TCGA-05-4397-01A-01R-1206-07.e8fb125c-3249-44f4-9bc7-5cd086011d89.aligned	LADC	0.104	0.783	no mutation	-	-
KO#1	SPPL2A	1st	142	195	50.72	34.91	0.407684		TCGA-50-5942-01A-21R-1755-07.43a90c23-bff9-45ae-a5b5-c65f343d1cdc.aligned	LADC	0.107	0.778	no mutation	-	-
KO#1	SPPL2A	2nd	149	198	52.17	34.91	0.400896		TCGA-49-6744-01A-11R-1858-07.d4b90c1d-0d33-4845-bec2-ceedcace2dcb.aligned	LADC	0.108	0.66	no mutation	-	-
KO#1	SPPL2A	3rd	147	196	53.46	34.23	0.390352		TCGA-93-A4JP-01A-11R-A24X-07.51705e9c-8423-4eb8-8839-09206d4d115b.aligned	LADC	0.109	0.791	no mutation	-	-
KO#2	SPPL2A	1st	140	194	48.6	37.78	0.43737		TCGA-55-A494-01A-11R-A24X-07.5e532c06-5ffc-4f37-9792-2ce23146d15e.aligned	LADC	0.128	0.746	no mutation	-	-
KO#2	SPPL2A	2nd	141	194	50.86	37.67	0.425505		TCGA-55-7903-01A-11R-2170-07.514e90fa-113f-48d7-9166-41096e0ad209.aligned	LADC	0.13	0.667	no mutation	-	-
KO#2	SPPL2A	3rd	140	193	48.66	40.04	0.451409		TCGA-44-6147-01A-11R-1755-07.29af0307-5d76-462d-beee-18e8c4f179b8.aligned	LADC	0.135	0.898	no mutation	-	-
KO#3	SPPL2A	1st	143	193	29.95	60.53	0.668988		TCGA-44-2666-01B-02R-A277-07.b789e85b-efeb-46e2-9376-c6898018e46b.aligned	LADC	0.136	0.793	no mutation	-	-
KO#3	SPPL2A	2nd	141	193	29.91	58.28	0.660846		TCGA-49-4488-01A-01R-1755-07.94a591be-8b32-4680-b2ad-fc856f3f0c8e.aligned	LADC	0.137	0.524	no mutation	-	-
KO#3	SPPL2A	3rd	140	193	29.09	58.36	0.667353		TCGA-62-8395-01A-11R-2326-07.69b5d608-a290-4534-ada5-59055c352fac.aligned	LADC	0.137	0.863	no mutation	-	-
control	SMARCA1	1st	127	168	33.74	51.88	0.605933		TCGA-78-8655-01A-11R-2403-07.a0e0a895-ce81-44a6-a21e-453e727acdbb.aligned	LADC	0.139	0.333	no mutation	-	-
control	SMARCA1	2nd	124	160	36.08	48.67	0.574277		TCGA-99-AA5R-01A-11R-A39D-07.07f7b453-5716-466f-affd-74a24c4d5c53.aligned	LADC	0.143	0.827	no mutation	-	-
control	SMARCA1	3rd	125	161	34.31	51.55	0.600396		TCGA-86-7714-01A-12R-2170-07.a6af2ef5-6774-422c-99d1-826a686334d0.aligned	LADC	0.145	0.852	no mutation	-	-
KO#1	SMARCA1	1st	127	167	47.06	37.46	0.443209		TCGA-95-7947-01A-11R-2187-07.5893078d-d8cd-4c74-b0e2-d412e367710b.aligned	LADC	0.149	0.772	no mutation	-	-
KO#1	SMARCA1	2nd	121	160	49.18	35.12	0.416607		TCGA-50-8460-01A-11R-2326-07.42a4a133-ec9d-4f5a-8b95-be83cbddb148.aligned	LADC	0.151	0.644	no mutation	-	-
KO#1	SMARCA1	3rd	118	159	48.26	36.14	0.428199		TCGA-71-8520-01A-11R-2403-07.2fe33b61-8a00-424b-b881-e2808b099022.aligned	LADC	0.154	0.865	no mutation	-	-
KO#2	SMARCA1	1st	127	167	49.43	35.84	0.420312		TCGA-80-5607-01A-31R-1949-07.0ddf256d-70a4-4dfc-ade0-1f51a4c115a3.aligned	LADC	0.156	0.768	no mutation	-	-
KO#2	SMARCA1	2nd	125	163	51.97	33.65	0.393016		TCGA-55-A4DF-01A-11R-A24H-07.bf1fd845-aa87-49e7-8bd9-1443d6a3799c.aligned	LADC	0.157	0.756	no mutation	-	-
KO#2	SMARCA1	3rd	122	162	49.3	36.07	0.422514		TCGA-44-5645-01A-01R-1628-07.b4bbc93a-5460-476d-a663-61299fddfab2.aligned	LADC	0.159	0.824	no mutation	-	-
KO#3	SMARCA1	1st	129	165	41.28	46.64	0.530482		TCGA-55-7283-01A-11R-2039-07.91449ec2-a03f-4cc8-8738-4819564d9dae.aligned	LADC	0.159	0.653	no mutation	-	-
KO#3	SMARCA1	2nd	126	162	41.32	46.89	0.531572		TCGA-62-8394-01A-11R-2326-07.9713f322-bae0-47aa-88d5-e2c50a7bd687.aligned	LADC	0.159	0.833	no mutation	-	-
KO#3	SMARCA1	3rd	125	162	39.75	48.79	0.55105		TCGA-75-6207-01A-11R-1755-07.4b57bac2-6b38-435f-b935-8eb6a3369d1c.aligned	LADC	0.161	0.467	no mutation	-	-
									TCGA-55-7570-01A-11R-2039-07.56982118-0f10-47b2-af05-18b037c73f22.aligned	LADC	0.162	0.381	no mutation	-	-
									TCGA-L9-A444-01A-21R-A24H-07.a3b81644-c1b8-4d12-b6f8-6160533758cc.aligned	LADC	0.162	0.707	no mutation	-	-
									TCGA-75-6203-01A-11R-1755-07.ccf84703-a5c7-4995-a1c2-b3e4e15d99b7.aligned	LADC	0.164	0.807	no mutation	-	-
									TCGA-44-6775-01A-11R-1858-07.6a4b7295-a738-4d4a-a264-72fba462e60c.aligned	LADC	0.166	0.8	no mutation	-	-
									TCGA-44-6774-01A-21R-1858-07.7d27cfbf-870f-45e8-80a9-7e3848f414dc.aligned	LADC	0.17	0.736	no mutation	-	-
									TCGA-91-6835-01A-11R-1858-07.4502921a-1650-4721-b814-c9435fe6042d.aligned	LADC	0.17	0.862	no mutation	-	-
									TCGA-97-7547-01A-11R-2039-07.2680c851-cb71-4c87-a789-6448b1f66faf.aligned	LADC	0.17	0.735	no mutation	-	-
									TCGA-55-7816-01A-11R-2170-07.94beac77-4ba2-4465-9f42-813e7de4df3e.aligned	LADC	0.171	0.695	no mutation	-	-
									TCGA-44-6775-01A-11R-A278-07.d94b0706-5462-4382-8e57-13420c7e8e7b.aligned	LADC	0.172	0.721	no mutation	-	-
									TCGA-50-5941-01A-11R-1755-07.84138ee7-b120-4201-95b1-ccdc1c82ebda.aligned	LADC	0.172	0.772	no mutation	-	-
									TCGA-50-5931-01A-11R-1755-07.e2a7336c-5262-433a-ad52-8834eaee2e1e.aligned	LADC	0.173	0.704	no mutation	-	-
									TCGA-91-6829-01A-21R-1858-07.b4e31dbe-0923-401e-a664-e779914254b8.aligned	LADC	0.174	0.679	no mutation	-	-
									TCGA-97-8174-01A-11R-2287-07.076c0fa3-ca40-4362-9ba4-5d31fc27af41.aligned	LADC	0.174	0.765	no mutation	-	-
									TCGA-44-3919-01A-02R-1107-07.fa3183f2-b71c-4837-8b1e-5e29336caf62.aligned	LADC	0.176	0.927	no mutation	-	-
									TCGA-78-7154-01A-11R-2039-07.dbe8b05d-9b51-4d93-9e04-9609a5dd4cb8.aligned	LADC	0.176	0.745	no mutation	-	-
									TCGA-86-A4D0-01A-11R-A24H-07.ae82fe73-dc4c-403b-af98-1d01ad87e732.aligned	LADC	0.176	0.659	no mutation	-	-
									TCGA-91-6848-01A-11R-1949-07.0cfbefba-24ff-474b-8bfa-b44a1f71b48c.aligned	LADC	0.176	0.415	no mutation	-	-
									TCGA-53-7626-01A-12R-2066-07.f3196cf4-2cda-4377-9089-e29434cbd4d4.aligned	LADC	0.18	0.755	no mutation	-	-
									TCGA-05-4415-01A-22R-1858-07.7f9f381e-edb1-4a5e-b5f7-c31b2a769912.aligned	LADC	0.181	0.629	no mutation	-	-
									TCGA-50-6591-01A-11R-1755-07.92321ab5-8c77-4208-9daf-e6fcb01cc7a1.aligned	LADC	0.181	0.65	no mutation	-	-
									TCGA-75-5122-01A-01R-1755-07.7540edef-3853-4293-bb00-41f790f27840.aligned	LADC	0.182	0.942	no mutation	-	-
									TCGA-05-5429-01A-01R-1628-07.33f213fa-6fa4-48ed-bd7e-a63ed8c3a8da.aligned	LADC	0.185	0.577	no mutation	-	-
									TCGA-44-2655-01A-01R-0946-07.785a76b0-7ae7-44ed-a8a6-519fe6e15f04.aligned	LADC	0.186	0.816	no mutation	-	-
									TCGA-44-6147-01A-11R-A278-07.1a95972b-00b5-47df-931d-9a7630d568bc.aligned	LADC	0.187	0.843	no mutation	-	-
									TCGA-NJ-A4YI-01A-11R-A262-07.628fb2b6-09b2-4460-8815-fda9b89ac0c2.aligned	LADC	0.188	0.823	no mutation	-	-
									TCGA-50-5045-01A-01R-1628-07.7a4e94fa-09fb-4483-8816-f3ff2f1b2a6f.aligned	LADC	0.19	0.821	no mutation	-	-
									TCGA-97-7546-01A-11R-2039-07.46ba6b5d-e758-4c4d-bbbf-8ec31fdd24e7.aligned	LADC	0.19	0.774	no mutation	-	-
									TCGA-93-7347-01A-11R-2187-07.2cb8a95d-20c3-4623-9b4d-b06b2a494b18.aligned	LADC	0.191	0.859	no mutation	-	-
									TCGA-44-5645-01A-01R-A278-07.42d6cbaf-c79c-4189-a25c-8e439d73daf1.aligned	LADC	0.192	0.849	no mutation	-	-
									TCGA-44-3396-01A-01R-1206-07.8b0a1ab6-e7ea-45f9-9e3a-bd98b3f59972.aligned	LADC	0.193	0.707	no mutation	-	-
									TCGA-55-8091-01A-11R-2241-07.40adb8fd-ac1d-4f5d-98a4-3bb5256626c4.aligned	LADC	0.193	0.766	no mutation	-	-
									TCGA-J2-8192-01A-11R-2241-07.54e59fdb-a377-4f69-84aa-8aa21312d270.aligned	LADC	0.193	0.775	no mutation	-	-
									TCGA-75-5147-01A-01R-1628-07.dea6072e-021d-4984-87ba-2c624e07fa18.aligned	LADC	0.194	0.921	no mutation	-	-
									TCGA-44-6777-01A-11R-1858-07.25f0eee1-8f38-4e75-accf-7e7bb686405c.aligned	LADC	0.195	0.867	no mutation	-	-
									TCGA-05-4434-01A-01R-1206-07.49511397-f9b7-4946-98b7-d26f9a2ec0c2.aligned	LADC	0.199	0.778	no mutation	-	-
									TCGA-55-8096-01A-11R-2241-07.22366c3f-bf63-421e-b086-0ffb87945bf9.aligned	LADC	0.199	0.774	no mutation	-	-
									TCGA-67-3773-01A-01R-0946-07.17a5a6af-dca6-47dc-912a-7ac0c226da89.aligned	LADC	0.2	0.812	no mutation	-	-
									TCGA-73-7498-01A-12R-2187-07.71772580-ecde-4cbb-a3b5-d58b50b496c5.aligned	LADC	0.2	0.744	no mutation	-	-
									TCGA-86-8358-01A-11R-2326-07.6addf668-7b4d-4e3d-9086-b95818648be2.aligned	LADC	0.2	0.621	no mutation	-	-
									TCGA-44-3918-01A-01R-A278-07.0057584d-94d8-4522-9396-00e2ba39368c.aligned	LADC	0.201	0.656	no mutation	-	-
									TCGA-78-7156-01A-11R-2039-07.e6aecb65-29f2-48de-a8a0-55b25fbafef1.aligned	LADC	0.202	NA	no mutation	-	-
									TCGA-86-A4P7-01A-11R-A24X-07.3a401a11-c977-45b6-9900-87c6adb7dc09.aligned	LADC	0.202	0.804	no mutation	-	-
									TCGA-05-4425-01A-01R-1755-07.ac9dd948-4352-4869-85a1-639151a4bffb.aligned	LADC	0.203	0.786	no mutation	-	-
									TCGA-50-6595-01A-12R-1858-07.cb72fb22-d492-432c-8188-82fce70c071c.aligned	LADC	0.203	0.76	no mutation	-	-
									TCGA-55-7995-01A-11R-2187-07.956590e9-4962-497b-a59f-81ee0a1c0caf.aligned	LADC	0.203	0.759	no mutation	-	-
									TCGA-73-4659-01A-01R-1206-07.dc1b5145-85ca-4e21-9896-2216924019bb.aligned	LADC	0.203	0.805	no mutation	-	-
									TCGA-73-4666-01A-01R-1206-07.f66bb574-487a-426d-9b17-799718300e1e.aligned	LADC	0.203	0.699	no mutation	-	-
									TCGA-44-7661-01A-11R-2066-07.d037d7f2-3277-4dc3-954b-503f906bc467.aligned	LADC	0.205	0.78	no mutation	-	-
									TCGA-49-AARR-01A-11R-A41B-07.367f7d8f-d11e-4cec-8df8-ab4e23e1ed0c.aligned	LADC	0.205	0.871	no mutation	-	-
									TCGA-86-A456-01A-11R-A24H-07.46749725-ef75-479b-9af9-1cb898682e1c.aligned	LADC	0.205	0.747	no mutation	-	-
									TCGA-55-6712-01A-11R-1858-07.f5a01f2f-247a-42a0-a713-ba6f8bb8d03e.aligned	LADC	0.207	NA	no mutation	-	-
									TCGA-86-7953-01A-11R-2187-07.90865a55-659d-409f-a865-bae9e46c4a7c.aligned	LADC	0.207	0.718	no mutation	-	-
									TCGA-91-6828-01A-11R-1858-07.e3958992-3206-4cdd-8bc9-38fd43853800.aligned	LADC	0.208	0.851	no mutation	-	-
									TCGA-91-6831-01A-11R-1858-07.860fa33f-75d9-480d-92e7-2a5a45b35433.aligned	LADC	0.208	0.397	no mutation	-	-
									TCGA-05-4430-01A-02R-1206-07.bda96534-9900-4f6f-ab17-a09f52dfada4.aligned	LADC	0.209	0.554	no mutation	-	-
									TCGA-67-3770-01A-01R-0946-07.69180b6c-8fef-4453-812d-212730a35ea7.aligned	LADC	0.209	0.949	no mutation	-	-
									TCGA-86-8278-01A-11R-2287-07.8719f9af-0876-4ec6-a4dc-4178ad964349.aligned	LADC	0.209	0.78	no mutation	-	-
									TCGA-97-7553-01A-21R-2039-07.4af52410-54ab-4307-96a0-b80579d18e0b.aligned	LADC	0.209	0.771	no mutation	-	-
									TCGA-97-A4LX-01A-11R-A24X-07.7d313d92-13f0-49f2-bff6-20e4fdd09337.aligned	LADC	0.209	0.859	no mutation	-	-
									TCGA-49-4505-01A-01R-1206-07.cb06be5e-7c1d-49a4-9818-e1cbc52de9b6.aligned	LADC	0.21	0.779	no mutation	-	-
									TCGA-05-4433-01A-22R-1858-07.013f7a4f-eec9-4ba8-8473-6515cdc9be68.aligned	LADC	0.211	0.786	no mutation	-	-
									TCGA-55-7576-01A-11R-2066-07.829b31ba-7ab2-475e-bad9-1d1a9b6ab13f.aligned	LADC	0.211	0.731	no mutation	-	-
									TCGA-55-A491-01A-11R-A24H-07.768f6ac0-d742-4dda-a695-c75070a5511a.aligned	LADC	0.212	0.467	no mutation	-	Missense_Mutation
									TCGA-55-7725-01A-11R-2170-07.8b1695b3-8abd-4bfc-98e4-7d0ad20a5acc.aligned	LADC	0.213	0.662	no mutation	-	-
									TCGA-73-7499-01A-11R-2187-07.0d423ac2-0d64-4956-a897-d7bc6e1293c2.aligned	LADC	0.213	0.86	no mutation	-	-
									TCGA-93-7348-01A-21R-2039-07.6d1614e8-67cb-4551-a447-ae3b94990d70.aligned	LADC	0.213	0.81	no mutation	-	-
									TCGA-49-4486-01A-01R-1206-07.0c0cfdfb-107b-4a20-bfda-7922453c041e.aligned	LADC	0.214	0.875	no mutation	-	-
									TCGA-55-8512-01A-11R-2403-07.e776b3c7-2afe-4f44-8596-4c0de62fd46d.aligned	LADC	0.215	0.884	no mutation	-	-
									TCGA-86-8668-01A-11R-2403-07.ae6e4491-f510-41b0-9279-d4887504a637.aligned	LADC	0.215	0.837	no mutation	-	-
									TCGA-44-6778-01A-11R-1858-07.ee90d7cd-4ac9-4be0-b9a8-49329890f69d.aligned	LADC	0.216	0.504	no mutation	-	-
									TCGA-55-6986-01A-11R-1949-07.c2711074-5019-4c8f-a5d7-7bf4654f5647.aligned	LADC	0.216	0.736	no mutation	-	-
									TCGA-97-8552-01A-11R-2403-07.7d16518c-7da4-4b50-ae77-a708eccf5db0.aligned	LADC	0.216	0.889	no mutation	-	-
									TCGA-NJ-A55A-01A-11R-A262-07.b964538d-a322-4632-8b32-b64b9ee66244.aligned	LADC	0.216	0.838	no mutation	-	-
									TCGA-O1-A52J-01A-11R-A262-07.ca467949-9170-4c3f-8e67-5b7762d31d4a.aligned	LADC	0.216	0.888	no mutation	-	-
									TCGA-44-7660-01A-11R-2066-07.bbf1f651-44f0-42c9-a519-64f3d47b42dc.aligned	LADC	0.217	0.585	no mutation	-	-
									TCGA-50-5049-01A-01R-1628-07.299d2ad8-b54d-4ddb-b6c5-b80d8baf39f2.aligned	LADC	0.217	0.837	no mutation	-	-
									TCGA-50-5935-01A-11R-1755-07.bf999d4c-d1e6-4e8b-8aa3-becb7b734037.aligned	LADC	0.217	0.669	no mutation	-	-
									TCGA-55-7727-01A-11R-2170-07.d4349207-30b1-44ad-b460-14db8ea58cc4.aligned	LADC	0.217	0.781	no mutation	-	-
									TCGA-05-5715-01A-01R-1628-07.a9c81a18-bc29-4fac-83b2-bbd8047599bd.aligned	LADC	0.218	0.647	no mutation	-	-
									TCGA-55-7724-01A-11R-2170-07.4be7594c-c6ff-47c3-bb57-22ba6489b0f4.aligned	LADC	0.219	0.538	no mutation	-	-
									TCGA-62-8402-01A-11R-2326-07.21e0230a-8314-4d80-afca-9326c34d1299.aligned	LADC	0.22	0.714	no mutation	-	-
									TCGA-78-7153-01A-11R-2039-07.e1bbe3cc-e58e-45d6-82a7-57e8d202e7e6.aligned	LADC	0.22	0.471	no mutation	-	-
									TCGA-38-7271-01A-11R-2039-07.8d895d3d-9598-459b-813e-3fc84dd3efe8.aligned	LADC	0.221	0.775	no mutation	-	-
									TCGA-44-A479-01A-31R-A24H-07.9de618ee-04ff-49da-830a-f82eff981616.aligned	LADC	0.221	0.618	no mutation	-	-
									TCGA-55-6971-01A-11R-1949-07.50b1d328-57c8-44ab-9c1a-a2bdbc40c6a4.aligned	LADC	0.221	0.823	no mutation	-	-
									TCGA-75-7030-01A-11R-1949-07.aa1dfe29-6e97-4b20-b439-1d06455dfc56.aligned	LADC	0.221	0.818	no mutation	-	-
									TCGA-97-7554-01A-11R-2039-07.db278ebc-bf83-43c0-8a60-a863786ea973.aligned	LADC	0.221	0.791	no mutation	-	-
									TCGA-97-8177-01A-11R-2287-07.61e0c561-bf01-400c-843a-7c63e5a74b9f.aligned	LADC	0.221	0.915	no mutation	-	-
									TCGA-55-6982-01A-11R-1949-07.681fbd5b-5bff-434d-8ff4-d995fc517e93.aligned	LADC	0.224	0.77	no mutation	-	-
									TCGA-86-6562-01A-11R-1755-07.a0c2dedc-803a-4097-8225-653262fbf394.aligned	LADC	0.224	0.781	no mutation	-	-
									TCGA-86-8074-01A-11R-2241-07.13549fc9-6145-4853-88a6-39c78cb3ab0a.aligned	LADC	0.224	0.807	no mutation	-	-
									TCGA-78-7633-01A-11R-2066-07.006eb1bc-b058-49b9-8c2d-3c50f2427d95.aligned	LADC	0.225	0.834	no mutation	-	-
									TCGA-86-8075-01A-11R-2241-07.fa3d0703-ce5e-49a9-96a6-0777f8e81cd3.aligned	LADC	0.225	0.714	no mutation	-	-
									TCGA-44-2668-01A-01R-A278-07.67ae72cb-fde7-4c65-842a-c52a9c762ad6.aligned	LADC	0.227	0.883	no mutation	-	-
									TCGA-86-8056-01A-11R-2241-07.8684c13a-9445-45a8-b37f-ce2b04b218bf.aligned	LADC	0.227	0.776	no mutation	-	-
									TCGA-69-7765-01A-11R-2170-07.a660dca3-d4cd-4d7e-93fd-6be7a622cc59.aligned	LADC	0.23	0.825	no mutation	-	-
									TCGA-95-7948-01A-11R-2187-07.a5e6acbf-7027-4837-85d7-aacfe707900d.aligned	LADC	0.23	0.869	no mutation	-	-
									TCGA-78-7158-01A-11R-2039-07.cc748956-075e-4433-9640-274ee42bdba8.aligned	LADC	0.232	0.805	no mutation	-	-
									TCGA-86-8055-01A-11R-2241-07.b0b8fd4b-d725-417b-b17b-4cb6a7136459.aligned	LADC	0.233	0.804	no mutation	-	-
									TCGA-44-3918-01A-01R-1107-07.d9f5e680-b72e-4a64-942b-191154d8012a.aligned	LADC	0.235	0.75	no mutation	-	-
									TCGA-05-4384-01A-01R-1755-07.7d6cf896-b04a-431a-a192-aaf540eeaf77.aligned	LADC	0.236	0.797	no mutation	-	-
									TCGA-44-6148-01A-11R-1755-07.472518f5-c62b-4e50-9ea9-077a44a8f117.aligned	LADC	0.236	0.747	no mutation	-	-
									TCGA-55-8089-01A-11R-2241-07.671a4dd5-cb2a-4d9b-aec7-c5963d50f2ab.aligned	LADC	0.236	0.743	no mutation	-	-
									TCGA-99-8028-01A-11R-2241-07.e4ac001e-f87e-4c46-8e0e-cee8a4f80965.aligned	LADC	0.236	0.871	no mutation	-	-
									TCGA-S2-AA1A-01A-12R-A39D-07.b129c3f7-a2ff-40ba-91b0-a9c96f1e2b00.aligned	LADC	0.236	0.849	no mutation	-	-
									TCGA-44-2657-01A-01R-1107-07.e1a6b655-0a09-4a79-b86b-8ff65b2bbceb.aligned	LADC	0.237	0.723	no mutation	-	-
									TCGA-49-4501-01A-01R-1206-07.f118c45b-544d-45eb-8acd-a4c8cfcab3fd.aligned	LADC	0.237	0.878	no mutation	-	-
									TCGA-86-6851-01A-11R-1949-07.9214caa3-2ad2-41ff-ab77-cf22c4ccce97.aligned	LADC	0.237	0.866	no mutation	-	-
									TCGA-55-6968-01A-11R-1949-07.09fba9fa-29d2-41a1-b3aa-4bfd97be3fc8.aligned	LADC	0.238	0.44	no mutation	-	-
									TCGA-67-4679-01B-01R-1755-07.2613a946-0689-4c1b-99f6-30cfaa0ac3f9.aligned	LADC	0.238	0.783	no mutation	-	-
									TCGA-73-4677-01A-01R-1206-07.0f8cdcd1-bcf6-4591-97f1-43202071326b.aligned	LADC	0.238	0.879	no mutation	-	-
									TCGA-55-1594-01A-01R-0946-07.63b6924e-921f-4fac-9866-dd97e996d7ac.aligned	LADC	0.239	0.81	no mutation	-	-
									TCGA-55-6543-01A-11R-1755-07.991a6ea6-32cf-479b-87a6-cc930baeddfa.aligned	LADC	0.239	0.609	no mutation	-	-
									TCGA-78-7536-01A-11R-2066-07.9334a61d-eb4f-4504-9f4d-b9d55a8733de.aligned	LADC	0.239	0.396	no mutation	-	-
									TCGA-44-2666-01A-01R-A278-07.4b5b01c8-6080-4354-af1d-20035f19f9fd.aligned	LADC	0.241	0.652	no mutation	-	-
									TCGA-44-7670-01A-11R-2066-07.0b8ef0be-c6fb-4ca9-9da0-f97dd22767bf.aligned	LADC	0.241	0.791	no mutation	-	-
									TCGA-50-5051-01A-21R-1858-07.ebbb3b0d-c092-4af4-919a-25fcb49eac69.aligned	LADC	0.241	0.703	no mutation	-	-
									TCGA-55-8511-01A-11R-2403-07.db0a4e20-b5ad-4034-ae70-1e3747cdaa1f.aligned	LADC	0.241	0.75	no mutation	-	Missense_Mutation
									TCGA-64-5779-01A-01R-1628-07.0f61b005-3643-4a6b-a075-bffb7320a2f3.aligned	LADC	0.241	0.468	no mutation	-	-
									TCGA-05-4405-01A-21R-1858-07.a1510fc9-aff1-4cc2-8d8e-9aafce9319f7.aligned	LADC	0.242	0.579	no mutation	-	-
									TCGA-50-6590-01A-12R-1858-07.12fdf681-a6f5-4dfe-b556-d7e7f7e4d58a.aligned	LADC	0.242	0.575	no mutation	-	-
									TCGA-55-1592-01A-01R-0946-07.f215665e-3c8d-4746-a18a-859ac95b2fdb.aligned	LADC	0.243	0.899	no mutation	-	-
									TCGA-97-A4M5-01A-11R-A24X-07.a9b0abf6-d818-4aa0-a1bc-3e3c1cf2ff59.aligned	LADC	0.243	0.923	no mutation	-	-
									TCGA-05-4403-01A-01R-1206-07.89059faf-e38c-49d0-890e-47c455f19dc7.aligned	LADC	0.244	0.763	no mutation	-	-
									TCGA-44-8119-01A-11R-2241-07.b524809c-72a5-4e46-a3d9-7a838fbc4f02.aligned	LADC	0.244	0.746	no mutation	-	-
									TCGA-44-A47A-01A-21R-A24H-07.99268491-1400-4982-8aa4-7b8c3c815727.aligned	LADC	0.244	0.741	no mutation	-	-
									TCGA-55-8513-01A-11R-2403-07.518328ff-5705-456f-b71a-a194fc526653.aligned	LADC	0.244	0.607	no mutation	-	-
									TCGA-55-8621-01A-11R-2403-07.7eb83c83-31e0-435b-8866-9d2764098800.aligned	LADC	0.244	0.778	no mutation	-	-
									TCGA-75-6214-01A-41R-1949-07.f398c31b-c947-4ba7-84c0-6d3b36daaf3f.aligned	LADC	0.244	0.701	no mutation	-	-
									TCGA-49-AARN-01A-21R-A41B-07.b58ffa95-5a94-4b18-b149-8a0095c53bb8.aligned	LADC	0.245	1	no mutation	-	-
									TCGA-64-1676-01A-01R-0946-07.6447a7cf-ae7a-4896-b00f-10c357eb8c8b.aligned	LADC	0.245	NA	no mutation	-	-
									TCGA-91-6830-01A-11R-1949-07.f61ba831-745d-468c-a3b0-0229000926f5.aligned	LADC	0.245	0.772	no mutation	-	-
									TCGA-55-6642-01A-11R-1858-07.891aefa4-e7f1-482f-a2f5-b2d5c7d9e179.aligned	LADC	0.246	0.716	no mutation	-	-
									TCGA-55-6979-01A-11R-1949-07.a7a6d133-a7d0-44ea-bac5-3a8b7ddd9cd8.aligned	LADC	0.246	0.733	no mutation	-	-
									TCGA-55-8097-01A-11R-2241-07.6191a9e8-7ed1-49d0-b582-e38b29c61649.aligned	LADC	0.247	0.914	no mutation	-	-
									TCGA-91-8499-01A-11R-2403-07.9cf68c53-c1a5-4102-aeba-a2083335954e.aligned	LADC	0.248	NA	no mutation	-	-
									TCGA-97-8547-01A-11R-2403-07.c11b849f-04dd-4599-8073-e2431bd68dd1.aligned	LADC	0.248	0.78	no mutation	-	-
									TCGA-MP-A5C7-01A-11R-A262-07.d793a609-add1-4029-87fe-1e5c8cf0e173.aligned	LADC	0.248	0.883	no mutation	-	-
									TCGA-50-6673-01A-11R-1949-07.5655a240-2ed7-469e-af17-9997547ea119.aligned	LADC	0.249	0.922	no mutation	-	-
									TCGA-75-5125-01A-01R-1755-07.dbe34afe-ea16-4faa-adab-9106a92dfde6.aligned	LADC	0.249	0.847	no mutation	-	-
									TCGA-97-7938-01A-11R-2170-07.3163dcdb-7a0f-428d-94be-9fc140cca0ca.aligned	LADC	0.249	0.877	no mutation	-	-
									TCGA-97-8172-01A-11R-2287-07.9b1118f0-743f-4186-b6cb-571ddb72bc74.aligned	LADC	0.249	0.624	no mutation	-	-
									TCGA-55-8208-01A-11R-2241-07.dbeac9fe-cb6a-464c-9a96-d586797b1da0.aligned	LADC	0.25	0.832	no mutation	-	-
									TCGA-75-6212-01A-11R-1755-07.69d106c0-b3e7-4918-a442-d142dce3adab.aligned	LADC	0.25	0.879	no mutation	-	-
									TCGA-44-2668-01A-01R-0946-07.4c5c1c05-b9d1-4073-9d91-5c4e552928ae.aligned	LADC	0.251	0.831	no mutation	-	-
									TCGA-44-2661-01A-01R-1107-07.847f00ce-5f09-4e12-90c5-ebdf7612d707.aligned	LADC	0.252	0.863	no mutation	-	-
									TCGA-55-7281-01A-11R-2039-07.b4a82c9e-4b14-42ed-8d33-6494ec475827.aligned	LADC	0.254	0.642	no mutation	-	-
									TCGA-69-7973-01A-11R-2187-07.47b76d43-afa5-4540-b129-64c997d726b4.aligned	LADC	0.254	0.578	no mutation	-	-
									TCGA-78-7540-01A-11R-2066-07.193873d4-f0ad-4e8d-918b-9beb83965483.aligned	LADC	0.254	0.541	no mutation	-	-
									TCGA-NJ-A55R-01A-11R-A262-07.71937412-13b3-4584-8b61-8a83e762e2d7.aligned	LADC	0.254	0.766	no mutation	-	-
									TCGA-05-5423-01A-01R-1628-07.44d80508-53d8-4ba3-b263-8c31e4b58096.aligned	LADC	0.255	0.817	no mutation	-	-
									TCGA-55-6985-01A-11R-1949-07.fc852193-d692-4a36-83bd-30f49df5f973.aligned	LADC	0.255	0.701	no mutation	-	-
									TCGA-75-5126-01A-01R-1755-07.6047b848-8fe8-4aab-81a7-2df3f31f7392.aligned	LADC	0.255	0.5	no mutation	-	-
									TCGA-75-5146-01A-01R-1628-07.aa7b5f63-ac8e-45bf-80e9-be4a576426a5.aligned	LADC	0.255	0.86	no mutation	-	-
									TCGA-86-8671-01A-11R-2403-07.00c7a308-6add-457c-9003-784d4e65c318.aligned	LADC	0.257	0.551	no mutation	-	-
									TCGA-44-3398-01A-01R-1107-07.c63e6cf3-936d-4d14-ab87-11aa4ef51242.aligned	LADC	0.258	0.577	no mutation	-	Missense_Mutation
									TCGA-50-5932-01A-11R-1755-07.80032260-febc-4069-9897-e36cf1118e68.aligned	LADC	0.258	0.741	no mutation	-	-
									TCGA-78-7145-01A-11R-2039-07.29f0cffb-22a7-40a7-964d-9b84d7c5b442.aligned	LADC	0.258	0.869	no mutation	-	-
									TCGA-55-6981-01A-11R-1949-07.af2f26d9-617a-42f3-a083-352d5e576460.aligned	LADC	0.259	0.781	no mutation	-	-
									TCGA-78-7162-01A-21R-2066-07.01a75809-bb4e-42f3-a3ca-25e4d1ca37a3.aligned	LADC	0.259	0.835	no mutation	-	-
									TCGA-86-A4P8-01A-11R-A24X-07.fe82fe98-0116-4657-acb0-36b2093fb639.aligned	LADC	0.259	0.839	no mutation	-	-
									TCGA-67-6215-01A-11R-1755-07.d4f590d7-626c-4c70-b170-1ad19d2ff6eb.aligned	LADC	0.26	0.829	no mutation	-	-
									TCGA-49-AAR0-01A-21R-A39D-07.a90eef12-777c-4a46-b90e-1385807269f8.aligned	LADC	0.261	0.736	no mutation	-	-
									TCGA-86-8281-01A-11R-2287-07.f9e17a94-37a3-4bac-bbfe-0128fc3a644b.aligned	LADC	0.261	0.738	no mutation	-	-
									TCGA-97-7552-01A-11R-2039-07.a8873600-a0a6-4880-b933-2cbcfb274233.aligned	LADC	0.262	0.817	no mutation	-	-
									TCGA-38-4626-01A-01R-1206-07.abc25621-f98e-4bce-968b-df64793b2daf.aligned	LADC	0.263	0.765	no mutation	-	-
									TCGA-49-4512-01A-21R-1858-07.c1796b57-c5e4-45dd-931d-bf533dcb9e1a.aligned	LADC	0.263	NA	no mutation	-	-
									TCGA-49-6745-01A-11R-1858-07.5969b621-a81e-42aa-ac40-4849df285060.aligned	LADC	0.264	0.809	no mutation	-	-
									TCGA-55-8087-01A-11R-2241-07.ce03cab8-df0a-433b-bc39-96203ab061a1.aligned	LADC	0.264	0.875	no mutation	-	-
									TCGA-55-A48Z-01A-12R-A24X-07.6499ffb8-c649-4881-8ca1-95d84842083b.aligned	LADC	0.264	0.822	no mutation	-	-
									TCGA-69-7978-01A-11R-2187-07.c2972973-dec9-4723-8fc6-af9db22e1cde.aligned	LADC	0.264	0.789	no mutation	-	-
									TCGA-J2-A4AE-01A-21R-A24H-07.25b7445f-2f62-4303-b983-cdde19c12256.aligned	LADC	0.264	0.816	no mutation	-	-
									TCGA-44-5643-01A-01R-1628-07.a8ef928f-7321-4355-b136-cec50ebd9481.aligned	LADC	0.265	0.74	no mutation	-	-
									TCGA-44-A47B-01A-11R-A24H-07.ec29675b-7379-44ee-981b-458fe9aca616.aligned	LADC	0.265	0.76	no mutation	-	-
									TCGA-55-6980-01A-11R-1949-07.5eae1d0f-5ca1-499b-963f-2fce4807ccc6.aligned	LADC	0.265	0.845	no mutation	-	-
									TCGA-49-6742-01A-11R-1858-07.6e3df59e-5d52-4ced-b9dd-785df1952339.aligned	LADC	0.267	0.81	no mutation	-	-
									TCGA-38-4629-01A-02R-1206-07.6ed236e4-faf1-4d23-bccd-341688b034c3.aligned	LADC	0.268	0.798	no mutation	-	-
									TCGA-50-6594-01A-11R-1755-07.7326b41e-46e0-47fb-895d-43ef08c91b97.aligned	LADC	0.268	0.939	no mutation	-	-
									TCGA-55-8206-01A-11R-2241-07.e6817dfb-7634-4321-9627-ce94feb46011.aligned	LADC	0.268	0.896	no mutation	-	Missense_Mutation
									TCGA-62-A46V-01A-11R-A24H-07.fc475e1d-25de-46e4-9191-9e5ee16f0371.aligned	LADC	0.268	0.878	no mutation	-	-
									TCGA-55-5899-01A-11R-1628-07.f51ff2e2-bc0a-4cdd-b008-933a8f7fa8fc.aligned	LADC	0.269	0.556	no mutation	-	-
									TCGA-83-5908-01A-21R-2287-07.772f9a82-9a03-4bf0-b7ce-877b15e3d017.aligned	LADC	0.269	0.86	no mutation	-	-
									TCGA-95-8494-01A-11R-2326-07.af100535-eaf2-49a6-b4bb-5a2b85a2d2c9.aligned	LADC	0.271	0.89	no mutation	-	-
									TCGA-44-2659-01A-01R-0946-07.6f748364-2a6a-4fd4-af87-3de643719577.aligned	LADC	0.273	0.914	no mutation	-	-
									TCGA-44-2665-01A-01R-0946-07.9a6962a2-0a32-44d5-a2bf-c28c5f1a9cd0.aligned	LADC	0.273	0.825	no mutation	-	-
									TCGA-44-2666-01A-01R-0946-07.bfad522f-6130-424d-8497-99cac9714966.aligned	LADC	0.273	0.783	no mutation	-	-
									TCGA-50-5939-01A-11R-1628-07.3cafb1e5-9de0-4ced-8b87-d2299a207b97.aligned	LADC	0.273	0.742	no mutation	-	-
									TCGA-L9-A743-01A-43R-A39D-07.a16a9fdf-3aa3-431b-a680-082e1bde6aab.aligned	LADC	0.273	0.906	no mutation	-	-
									TCGA-05-4402-01A-01R-1206-07.86973b83-4077-414a-ad8d-dbf32b6707d1.aligned	LADC	0.274	0.729	no mutation	-	-
									TCGA-44-7667-01A-31R-2066-07.7dcc9d07-9af9-405e-b75a-c0e7ffdff5c0.aligned	LADC	0.274	0.66	no mutation	-	-
									TCGA-97-A4M0-01A-11R-A24X-07.91128d24-c61a-47cf-938b-00ff80e4d0e7.aligned	LADC	0.277	0.872	no mutation	-	-
									TCGA-55-7227-01A-11R-2039-07.987c7eea-648f-4feb-8239-0b9151a74331.aligned	LADC	0.278	0.816	no mutation	-	-
									TCGA-69-8254-01A-11R-2287-07.8fabb97c-5921-4156-98c0-86bdd642c612.aligned	LADC	0.278	0.714	no mutation	-	-
									TCGA-62-A46P-01A-11R-A24H-07.ddf657f3-c764-4003-9de5-3384931c711b.aligned	LADC	0.279	0.509	no mutation	-	-
									TCGA-78-7152-01A-11R-2039-07.5a775e87-c4e5-4875-bc64-e2e2a59376e8.aligned	LADC	0.279	0.783	no mutation	-	-
									TCGA-86-7954-01A-11R-2187-07.f84c748d-1296-44aa-b7b1-0795939a88fe.aligned	LADC	0.279	0.855	no mutation	-	-
									TCGA-44-2656-01A-02R-0946-07.7b9dc578-8869-4322-a705-bfb9942d9b65.aligned	LADC	0.28	0.719	no mutation	-	-
									TCGA-67-3774-01A-01R-0946-07.0621fd32-18bd-4720-846b-4bf47453d296.aligned	LADC	0.28	0.86	no mutation	-	-
									TCGA-86-8674-01A-21R-2403-07.81be01d3-ad98-495f-910c-c33a7b100b53.aligned	LADC	0.28	0.722	no mutation	-	-
									TCGA-97-7941-01A-11R-2187-07.8f52d9f9-9077-4203-ac3a-d64b6589b536.aligned	LADC	0.28	0.744	no mutation	-	-
									TCGA-05-4382-01A-01R-1206-07.e4177b01-6898-4bb7-b38d-0c09f85c5668.aligned	LADC	0.281	0.766	no mutation	-	-
									TCGA-91-8496-01A-11R-2403-07.0a85f2bd-d169-44e4-bde3-c92ff92ddc94.aligned	LADC	0.281	1	no mutation	-	-
									TCGA-50-5944-01A-11R-1755-07.c1859475-12fd-47f6-887d-136d334399cd.aligned	LADC	0.282	0.881	no mutation	-	-
									TCGA-55-8204-01A-11R-2241-07.cfa04d49-cec6-4454-b10e-8b4600485f12.aligned	LADC	0.282	0.692	no mutation	-	-
									TCGA-55-8207-01A-11R-2241-07.7f0fe109-7153-46a8-81d7-2f132ee513f5.aligned	LADC	0.282	0.836	no mutation	-	-
									TCGA-50-5936-01A-11R-1628-07.3bb181ee-960f-488b-b04b-c2acb7cfb127.aligned	LADC	0.284	0.862	no mutation	-	-
									TCGA-78-7163-01A-12R-2066-07.5deb51ff-a271-4fc4-90b6-3bdb0c508967.aligned	LADC	0.284	0.878	no mutation	-	-
									TCGA-78-7539-01A-11R-2066-07.479528a6-12ed-4e7b-8ca6-cf9fe6baa6de.aligned	LADC	0.284	0.831	no mutation	-	-
									TCGA-86-8669-01A-11R-2403-07.b363949d-cc43-4480-8afd-9f4693fe43cc.aligned	LADC	0.284	0.529	no mutation	-	-
									TCGA-95-A4VK-01A-11R-A262-07.f1a2ff30-bc18-4a82-b1a6-69f4b827fddd.aligned	LADC	0.284	0.81	no mutation	-	-
									TCGA-50-5066-02A-11R-2090-07.f274e34b-e111-47e0-8fff-5c338d387d76.aligned	LADC	0.285	0.679	no mutation	-	-
									TCGA-MP-A4TI-01A-21R-A24X-07.a117b181-a01e-49a7-a82b-13f4a385dd45.aligned	LADC	0.285	0.898	no mutation	-	-
									TCGA-38-4627-01A-01R-1206-07.ca296fb4-2d1e-4ce9-acc8-81bd4cd11e58.aligned	LADC	0.286	0.682	no mutation	-	-
									TCGA-55-8205-01A-11R-2241-07.96b3c91a-389e-48cc-9347-ed65fa70f3de.aligned	LADC	0.286	0.86	no mutation	-	-
									TCGA-44-6146-01A-11R-1755-07.c18d4714-5af9-4370-8b6d-f86b0c43b285.aligned	LADC	0.287	0.773	no mutation	-	-
									TCGA-53-7624-01A-11R-2066-07.50d03646-1082-4ae3-9853-f5295006f11a.aligned	LADC	0.288	0.855	no mutation	-	-
									TCGA-50-8459-01A-11R-2326-07.defb83d5-ba61-435f-a8bf-98daaa1c546f.aligned	LADC	0.289	0.852	no mutation	-	-
									TCGA-55-7913-01B-11R-2241-07.168efb85-ed48-4e77-ba13-90674218c506.aligned	LADC	0.289	0.522	no mutation	-	-
									TCGA-91-6847-01A-11R-1949-07.0c96bb0f-11f1-421c-b2c5-55458ba95d97.aligned	LADC	0.289	0.805	no mutation	-	-
									TCGA-05-4410-01A-21R-1858-07.149e2d5d-3d6c-410e-b435-7e37b3f96661.aligned	LADC	0.29	0.729	no mutation	-	-
									TCGA-05-4422-01A-01R-1206-07.2662f59e-0959-4fbf-a8bf-6ad639e44005.aligned	LADC	0.29	0.829	no mutation	-	-
									TCGA-05-5420-01A-01R-1628-07.8d78dad5-81bc-41d5-83db-10bec2cf114e.aligned	LADC	0.29	0.7	no mutation	-	-
									TCGA-05-4250-01A-01R-1107-07.bba9333a-09f7-4585-b22e-e4ae4049f7da.aligned	LADC	0.291	0.782	no mutation	-	-
									TCGA-69-8253-01A-11R-2287-07.2acc6f62-4829-4c3d-a813-951ec8136ae7.aligned	LADC	0.291	0.741	no mutation	-	-
									TCGA-69-8255-01A-11R-2287-07.ea0be0ea-2959-435e-a1c6-c5a3b4c52f51.aligned	LADC	0.292	0.815	no mutation	-	-
									TCGA-38-A44F-01A-11R-A24H-07.c8762ae1-49de-496d-a00f-4cde20bbd3af.aligned	LADC	0.293	0.702	no mutation	-	-
									TCGA-62-A46S-01A-11R-A24H-07.cc85d7b0-8421-4ea1-b647-92d3d0bbe550.aligned	LADC	0.293	0.632	no mutation	-	-
									TCGA-69-7763-01A-11R-2170-07.c9376fb2-9938-4516-88da-3fc03deeb6ee.aligned	LADC	0.293	0.789	no mutation	-	-
									TCGA-69-8453-01A-12R-2326-07.c58f01fe-6249-49fe-93ab-dd0f7af94df3.aligned	LADC	0.293	0.824	no mutation	-	-
									TCGA-75-6205-01A-11R-1755-07.2e8a5454-24d7-4059-ac17-595dcfccaf0b.aligned	LADC	0.293	NA	no mutation	-	-
									TCGA-44-2656-01A-02R-A278-07.bdb0340d-da29-440a-8f4e-7d1fac2d59ac.aligned	LADC	0.294	0.835	no mutation	-	-
									TCGA-L9-A8F4-01A-11R-A39D-07.8fa61a97-acaa-4d5d-bc19-b1767afa356a.aligned	LADC	0.294	0.825	no mutation	-	-
									TCGA-MP-A4SY-01A-21R-A24X-07.b695df40-ae14-490c-9d67-acda17494a35.aligned	LADC	0.294	0.88	no mutation	-	-
									TCGA-64-5775-01A-01R-1628-07.6cf7d085-d60c-4456-9266-5031628f687c.aligned	LADC	0.296	0.744	no mutation	-	-
									TCGA-L9-A50W-01A-12R-A39D-07.717093f1-916b-4d01-a74c-18af938563c0.aligned	LADC	0.296	0.913	no mutation	-	-
									TCGA-MP-A4TJ-01A-51R-A262-07.eaf5ff83-0419-4f44-bec0-93f8517a56c9.aligned	LADC	0.296	0.452	no mutation	-	-
									TCGA-05-5425-01A-02R-1628-07.46b786be-8c30-4025-aa29-708c76bb4bcf.aligned	LADC	0.297	0.846	no mutation	-	-
									TCGA-55-8085-01A-11R-2241-07.04104d50-dcf7-4e77-9038-8fed73db6a12.aligned	LADC	0.297	0.808	no mutation	-	-
									TCGA-62-A46R-01A-11R-A24H-07.fae54004-1d4e-414e-a85e-667fc2cb89b5.aligned	LADC	0.297	0.957	no mutation	-	-
									TCGA-91-6840-01A-11R-1949-07.64f425a9-2260-4cd3-8ddd-c43ac410b1a4.aligned	LADC	0.297	0.905	no mutation	-	-
									TCGA-64-5774-01A-01R-1628-07.9ea59622-ed8d-48aa-aa45-665a670928a0.aligned	LADC	0.298	0.462	no mutation	-	-
									TCGA-44-2668-01B-02R-A277-07.5dbb154c-dc6b-4217-afb2-e6339171bad3.aligned	LADC	0.299	0.771	no mutation	-	-
									TCGA-49-AAR9-01A-21R-A41B-07.c3a5aa9d-5b4d-4c3a-9e4c-656f174e2a6e.aligned	LADC	0.299	0.913	no mutation	-	-
									TCGA-55-7914-01A-11R-2170-07.5bfe179e-eae2-4d2a-9f2a-b4af4602a2b5.aligned	LADC	0.299	0.853	no mutation	-	-
									TCGA-67-6217-01A-11R-1755-07.5a47770e-3ebf-4390-ab03-e128fd9ac507.aligned	LADC	0.299	0.673	no mutation	-	-
									TCGA-44-6779-01A-11R-1858-07.57f72fed-dcb9-4bba-8810-30c254f4635c.aligned	LADC	0.3	NA	no mutation	-	-
									TCGA-55-8301-01A-11R-2287-07.aca30642-6479-4cfb-bcac-b9b5e45c5686.aligned	LADC	0.3	0.702	no mutation	-	-
									TCGA-55-8299-01A-11R-2287-07.f835bdde-2b5e-4013-a8d4-0074f66c9317.aligned	LADC	0.301	0.853	no mutation	-	-
									TCGA-93-A4JN-01A-11R-A24X-07.b31f6ff5-bd06-43d7-966e-426b787222e8.aligned	LADC	0.301	0.825	no mutation	-	-
									TCGA-97-A4M6-01A-11R-A24X-07.39408ce7-3fca-4e7e-8016-e8586b7bafad.aligned	LADC	0.301	0.902	no mutation	-	-
									TCGA-55-A48X-01A-11R-A24H-07.439804ec-6110-4628-b3ea-fa807c346846.aligned	LADC	0.302	0.818	no mutation	-	-
									TCGA-80-5611-01A-01R-1628-07.7f12f566-ca68-4528-b704-b3ef4cb9ba09.aligned	LADC	0.302	0.857	no mutation	-	-
									TCGA-44-7669-01A-21R-2066-07.109f2b77-1742-4afa-bcba-b763746fe080.aligned	LADC	0.303	0.587	no mutation	-	-
									TCGA-J2-A4AD-01A-11R-A24H-07.2d6005de-b9ad-48ab-bfc9-60995838a002.aligned	LADC	0.303	0.815	no mutation	-	-
									TCGA-MP-A4T9-01A-11R-A24X-07.da2c0992-74c0-4380-8c6c-c9ffa73767f6.aligned	LADC	0.303	0.769	no mutation	-	-
									TCGA-05-4249-01A-01R-1107-07.d1a8d88d-1708-4959-9695-6f2e67853bd5.aligned	LADC	0.304	0.903	no mutation	-	-
									TCGA-38-4628-01A-01R-1206-07.20c29e50-f961-465c-aa22-12e9ab187e71.aligned	LADC	0.304	0.873	no mutation	-	-
									TCGA-49-AAR3-01A-11R-A41B-07.5c7d1e9d-56b8-4e54-a573-f7bd91f2afee.aligned	LADC	0.304	NA	no mutation	-	Missense_Mutation
									TCGA-78-7147-01A-11R-2039-07.8c957960-d5a3-4d07-a3aa-6c13b16fff0e.aligned	LADC	0.306	0.724	no mutation	-	-
									TCGA-44-2662-01A-01R-A278-07.0ff4e605-24f6-4b88-8176-37085d189cc9.aligned	LADC	0.308	0.857	no mutation	-	-
									TCGA-78-7167-01A-11R-2066-07.30642287-a06f-46e0-8e37-839935a2d3dc.aligned	LADC	0.308	0.798	no mutation	-	-
									TCGA-78-8648-01A-11R-2403-07.42ab0bc6-16cb-43e4-9729-9b947f2e6432.aligned	LADC	0.308	0.731	no mutation	-	-
									TCGA-86-8279-01A-11R-2287-07.87e51ccb-9ded-43c6-bb1a-a8a85d2d9fa6.aligned	LADC	0.308	0.825	no mutation	-	-
									TCGA-L9-A5IP-01A-21R-A39D-07.07cf4544-6ba1-4535-8bf5-18d5bf9e4123.aligned	LADC	0.309	0.735	no mutation	-	-
									TCGA-49-AAQV-01A-11R-A39D-07.a32fcc87-5473-43d5-9e4b-bad78719156c.aligned	LADC	0.311	0.86	no mutation	-	-
									TCGA-93-A4JQ-01A-11R-A24X-07.7c22c18e-b357-4f5d-a3c0-d947d9b95c15.aligned	LADC	0.311	0.878	no mutation	-	-
									TCGA-55-6978-01A-11R-1949-07.7a25f591-c475-4bc4-a0ad-85f41e072608.aligned	LADC	0.312	0.764	no mutation	-	-
									TCGA-55-7284-01B-11R-2241-07.43d4cf00-5ed1-4f50-a2a4-31ee7c387eb9.aligned	LADC	0.312	0.732	no mutation	-	-
									TCGA-73-4676-01A-01R-1755-07.c54cd39c-c7fc-4a0c-9d33-9c1f78c80871.aligned	LADC	0.312	0.915	no mutation	-	-
									TCGA-55-8615-01A-11R-2403-07.50d1ad39-3545-422e-b8fa-440e68eeebf3.aligned	LADC	0.313	0.747	no mutation	-	-
									TCGA-69-7764-01A-11R-2170-07.6deb91e8-110b-444d-93c8-72cd04e4746a.aligned	LADC	0.313	0.866	no mutation	-	-
									TCGA-44-A4SU-01A-11R-A24X-07.5f83fb8f-01d8-4deb-89d1-2fe9fb69255e.aligned	LADC	0.315	0.733	no mutation	-	-
									TCGA-50-5055-01A-01R-1628-07.15be34fa-d099-42d0-98ca-e66c83a16790.aligned	LADC	0.315	0.689	no mutation	-	-
									TCGA-91-6836-01A-21R-1858-07.8ccc7a37-a9a4-4d77-9126-c8513c20bb29.aligned	LADC	0.315	NA	no mutation	-	-
									TCGA-78-7542-01A-21R-2066-07.ff74b4c6-e938-4a40-ab1a-84525349a62e.aligned	LADC	0.316	0.617	no mutation	-	-
									TCGA-69-7980-01A-11R-2187-07.16b48e8d-f339-45b2-8182-fe27212bc8da.aligned	LADC	0.317	0.821	no mutation	-	-
									TCGA-86-8076-01A-31R-2241-07.c9cf5f5f-30de-4062-99c3-dcb9cfd55870.aligned	LADC	0.317	0.889	no mutation	-	-
									TCGA-55-7907-01A-11R-2170-07.0168f22b-6d11-4492-9aea-5ffa451bff3e.aligned	LADC	0.32	0.891	no mutation	-	-
									TCGA-78-7159-01A-11R-2039-07.cc6ff65b-c9fe-4992-971c-3c9a61caeec1.aligned	LADC	0.32	0.906	no mutation	-	-
									TCGA-MN-A4N4-01A-12R-A24X-07.0d7719a9-58ac-4c27-99d3-0a6321c03ef6.aligned	LADC	0.32	0.546	no mutation	-	-
									TCGA-44-5644-01A-21R-2039-07.44205bf0-b593-4c0d-9aeb-4e604314e10f.aligned	LADC	0.321	0.765	no mutation	-	-
									TCGA-64-1681-01A-11R-2066-07.4f0fbd7c-4768-4bf2-b6f4-372f28b1953f.aligned	LADC	0.321	0.883	no mutation	-	-
									TCGA-91-A4BC-01A-11R-A24H-07.439820e6-1011-461e-8002-5af1470a7827.aligned	LADC	0.321	0.718	no mutation	-	-
									TCGA-MP-A4T4-01A-11R-A262-07.fd1831a1-568b-4292-8d70-1450c392825f.aligned	LADC	0.321	0.871	no mutation	-	-
									TCGA-05-4424-01A-22R-1858-07.c4da944d-4055-493e-bb87-7ccd1e5d1a87.aligned	LADC	0.322	0.775	no mutation	-	-
									TCGA-05-4426-01A-01R-1206-07.b2aba2a6-3b30-41bb-a4cc-74f36b60a114.aligned	LADC	0.322	0.912	no mutation	-	-
									TCGA-86-8359-01A-11R-2326-07.1ed6d4b1-0a36-4515-9475-709ad876ffa9.aligned	LADC	0.322	0.659	no mutation	-	-
									TCGA-95-7562-01A-11R-2241-07.c2842301-c4ec-41c6-96f7-53701541d93c.aligned	LADC	0.322	0.824	no mutation	-	-
									TCGA-05-4395-01A-01R-1206-07.3ae6f6d4-ae90-4572-9bd5-ed8700570b96.aligned	LADC	0.324	0.61	no mutation	-	-
									TCGA-55-6970-01A-11R-1949-07.4f5215c3-7763-49f8-afe7-b3ce3474afe2.aligned	LADC	0.324	0.902	no mutation	-	-
									TCGA-55-8619-01A-11R-2403-07.9d7459be-af93-4bf3-8d54-df569a16ee12.aligned	LADC	0.324	0.75	no mutation	-	-
									TCGA-55-8203-01A-11R-2241-07.26900eb0-165e-463e-84ad-51321287d2c3.aligned	LADC	0.325	0.63	no mutation	-	-
									TCGA-NJ-A7XG-01A-12R-A39D-07.885e59fd-b9e5-4c5a-85cc-c979232b1e77.aligned	LADC	0.329	0.837	no mutation	-	-
									TCGA-55-7728-01A-11R-2187-07.d54aa159-e398-4fd4-bd2c-a437e7766582.aligned	LADC	0.33	0.429	no mutation	-	-
									TCGA-86-7711-01A-11R-2066-07.597e959c-bab8-4234-b57b-1b8413de7955.aligned	LADC	0.331	0.674	no mutation	-	-
									TCGA-86-8280-01A-11R-2287-07.974f4223-c166-4ea2-a061-25e3f4b415e7.aligned	LADC	0.331	0.872	no mutation	-	-
									TCGA-49-6743-01A-11R-1858-07.93f3f561-056a-4036-afcf-4662b45e6965.aligned	LADC	0.333	0.877	no mutation	-	-
									TCGA-50-5066-01A-01R-1628-07.554a301f-fbc8-41f2-96e9-5da2ee943727.aligned	LADC	0.333	0.562	no mutation	-	-
									TCGA-64-1678-01A-01R-0946-07.37f38cd6-6b65-4646-8ee1-d86ccc02fa75.aligned	LADC	0.333	NA	no mutation	-	-
									TCGA-69-7760-01A-11R-2170-07.877fb28c-fcdd-4e75-8057-029c9ff31d26.aligned	LADC	0.333	0.677	no mutation	-	-
									TCGA-75-7031-01A-11R-1949-07.66b0fb5a-0587-4d01-8960-29c19c0b0b20.aligned	LADC	0.333	0.792	no mutation	-	-
									TCGA-91-7771-01A-11R-2170-07.6f2e3098-e76b-411f-9d8e-cd8594ed1175.aligned	LADC	0.333	0.896	no mutation	-	-
									TCGA-93-8067-01A-11R-2287-07.bf359688-8652-4266-b4fd-e2f8f2782a97.aligned	LADC	0.333	0.921	no mutation	-	Missense_Mutation
									TCGA-73-4668-01A-01R-1206-07.297fecfd-e9b8-4882-8a55-312f2a04c3f6.aligned	LADC	0.336	0.828	no mutation	-	-
									TCGA-97-8175-01A-11R-2287-07.708e83be-4726-4eb6-a72c-ad855942551c.aligned	LADC	0.337	0.871	no mutation	-	-
									TCGA-55-7726-01A-11R-2170-07.b2d849d8-f837-43e4-b06c-051f041172ae.aligned	LADC	0.338	0.718	no mutation	-	-
									TCGA-67-3772-01A-01R-0946-07.4722db5d-698c-4847-b4b7-31d4a3634f59.aligned	LADC	0.338	0.85	no mutation	-	-
									TCGA-64-5778-01A-01R-1628-07.b549484e-cce0-4f6f-994c-910b458de4de.aligned	LADC	0.339	0.964	no mutation	-	-
									TCGA-73-4675-01A-01R-1206-07.928e4b3e-0664-4f05-b971-4c7ce6a318e4.aligned	LADC	0.339	0.85	no mutation	-	-
									TCGA-38-4630-01A-01R-1206-07.09a88dca-7503-4fcb-b42a-ac5af9fdbca7.aligned	LADC	0.34	0.796	no mutation	-	-
									TCGA-62-A470-01A-11R-A24H-07.4f8a59d0-d4e5-4015-9bec-46fccd7d139e.aligned	LADC	0.34	0.81	no mutation	-	-
									TCGA-78-7143-01A-11R-2039-07.274a99f3-1b61-48f3-afab-11088c63f488.aligned	LADC	0.34	0.837	no mutation	-	-
									TCGA-MP-A4TE-01A-22R-A466-07.686d6738-e29a-4039-8d97-b2f25b87a795.aligned	LADC	0.34	0.739	no mutation	-	-
									TCGA-97-A4M7-01A-11R-A24X-07.038898c8-e2f3-4bd9-9b8e-da45b86ea2ea.aligned	LADC	0.341	0.665	no mutation	-	-
									TCGA-49-AARE-01A-11R-A41B-07.fb2e021f-ebae-4f7a-a072-d14046a20ce6.aligned	LADC	0.342	0.804	no mutation	-	-
									TCGA-62-8398-01A-11R-2326-07.82de5dc9-2d34-4395-ae7c-430b5632ed24.aligned	LADC	0.342	0.704	no mutation	-	-
									TCGA-05-4398-01A-01R-1206-07.8835ae28-831e-49da-a046-a1a43b626a4e.aligned	LADC	0.343	0.866	no mutation	-	-
									TCGA-35-5375-01A-01R-1628-07.ab215c47-4678-4ca9-8cd3-ac6e3e804c05.aligned	LADC	0.344	0.694	no mutation	-	-
									TCGA-62-8399-01A-21R-2326-07.b1235878-9ab0-4335-befc-869ffa79cfab.aligned	LADC	0.345	0.643	no mutation	-	-
									TCGA-NJ-A55O-01A-11R-A262-07.a5c91562-e870-451a-8255-9620fa5f8977.aligned	LADC	0.345	0.8	no mutation	-	-
									TCGA-35-4122-01A-01R-1107-07.9d983613-1588-48a2-a515-7afae7aafc92.aligned	LADC	0.347	0.871	no mutation	-	-
									TCGA-91-8497-01A-11R-2403-07.f5c78889-7c7f-4b88-8660-6560b49b7be4.aligned	LADC	0.347	0.69	no mutation	-	-
									TCGA-44-8117-01A-11R-2241-07.4bd54818-dbda-44f7-837e-0235716712d9.aligned	LADC	0.348	0.765	no mutation	-	-
									TCGA-49-AARO-01A-12R-A41B-07.51122947-fc8a-4285-b83a-4d5eabbe7c87.aligned	LADC	0.348	0.921	no mutation	-	-
									TCGA-62-8397-01A-11R-2326-07.360f4431-8dc9-4bc0-a388-c88bd46766c7.aligned	LADC	0.348	0.722	no mutation	-	-
									TCGA-L4-A4E6-01A-11R-A24H-07.ff0e31ac-ee03-495a-97e0-a5283fd1c3ae.aligned	LADC	0.349	1	no mutation	-	-
									TCGA-35-4123-01A-01R-1107-07.2ef846b1-a0f9-412e-a72e-6dab6543d41f.aligned	LADC	0.35	0.804	no mutation	-	-
									TCGA-38-4631-01A-01R-1755-07.c436fa86-ae7e-490e-a52c-5004a8643b50.aligned	LADC	0.35	0.87	no mutation	-	-
									TCGA-62-A46Y-01A-11R-A24H-07.085abecb-d625-44e2-b699-34f9863a9b28.aligned	LADC	0.35	0.747	no mutation	-	-
									TCGA-67-6216-01A-11R-1755-07.abcd4b7e-f4f0-4be5-9769-3c889a078717.aligned	LADC	0.35	0.8	no mutation	-	-
									TCGA-49-6767-01A-11R-1858-07.6a1b9b24-7377-4807-a876-282f9d948473.aligned	LADC	0.351	0.883	no mutation	-	-
									TCGA-78-8660-01A-11R-2403-07.664ffa40-4508-40ae-9505-84a10136b362.aligned	LADC	0.351	0.77	no mutation	-	-
									TCGA-MN-A4N5-01A-11R-A24X-07.6b636016-1b27-4977-8632-85ce773f7db9.aligned	LADC	0.351	0.881	no mutation	-	-
									TCGA-44-6776-01A-11R-1858-07.aae03245-71cc-4081-87b6-925f96bee9ef.aligned	LADC	0.352	0.829	no mutation	-	-
									TCGA-50-5946-01A-11R-1755-07.8a5cfa5b-2dab-4775-ae08-3d7e0b36e93f.aligned	LADC	0.352	0.889	no mutation	-	-
									TCGA-05-4390-01A-02R-1755-07.6b6d7855-8621-45f8-98c9-5ad5b924b15e.aligned	LADC	0.353	0.729	no mutation	-	-
									TCGA-44-8120-01A-11R-2241-07.8af91e43-8345-432a-a758-1ce8aa55c664.aligned	LADC	0.353	0.871	no mutation	-	-
									TCGA-75-7027-01A-11R-1949-07.ef16aead-4eec-4c97-a393-dc7a54ce5264.aligned	LADC	0.353	0.666	no mutation	-	-
									TCGA-44-6146-01A-11R-A278-07.53ab4f3b-dfd6-4a25-88c1-6e9295a338e4.aligned	LADC	0.355	0.726	no mutation	-	-
									TCGA-05-5428-01A-01R-1628-07.7dfdb65a-8f75-4223-8e5c-bb13f1d8eb3b.aligned	LADC	0.356	0.846	no mutation	-	-
									TCGA-05-4432-01A-01R-1206-07.31769d4d-64f5-4a2b-b8da-d5b2252badb3.aligned	LADC	0.357	0.704	no mutation	-	-
									TCGA-44-3917-01A-01R-A278-07.5783ffe1-9d1f-4a51-9099-f1c74cbecc76.aligned	LADC	0.358	0.871	no mutation	-	-
									TCGA-50-7109-01A-11R-2039-07.330a29fe-e4ec-458b-8d1f-05f147ac98d9.aligned	LADC	0.358	0.808	no mutation	-	-
									TCGA-55-6983-01A-11R-1949-07.3f4a27fd-378a-4d74-91c1-eda773c26b79.aligned	LADC	0.358	0.71	no mutation	-	-
									TCGA-55-A493-01A-11R-A24H-07.ca04916e-5edc-4481-81d0-b0cc56925005.aligned	LADC	0.358	0.903	no mutation	-	-
									TCGA-73-4662-01A-01R-1206-07.fce05b98-e717-4364-8c8d-c15759e1170a.aligned	LADC	0.358	0.762	no mutation	-	-
									TCGA-50-6593-01A-11R-1755-07.ace0aace-27ba-42a6-8d6b-3c29095ccbe5.aligned	LADC	0.359	0.854	no mutation	-	-
									TCGA-44-7672-01A-11R-2066-07.e0c25421-eda1-4204-8d86-37613a005180.aligned	LADC	0.36	0.778	no mutation	-	-
									TCGA-97-A4M2-01A-12R-A24X-07.dc3f6cbd-8bf0-4b8e-bce8-eada0768499d.aligned	LADC	0.36	0.9	no mutation	-	-
									TCGA-55-8614-01A-11R-2403-07.80c995f9-48bf-49a7-82ac-27d646b93e81.aligned	LADC	0.361	0.929	no mutation	-	-
									TCGA-80-5608-01A-31R-1949-07.b93762e1-ee51-4768-8343-f49e241fd397.aligned	LADC	0.362	0.852	no mutation	-	-
									TCGA-97-A4M1-01A-11R-A24X-07.da823ce3-fb4c-4626-824d-deef668836cf.aligned	LADC	0.362	0.859	no mutation	-	-
									TCGA-95-8039-01A-11R-2241-07.8deed508-4b81-4573-afc1-a3da5ca52c60.aligned	LADC	0.364	0.843	no mutation	-	-
									TCGA-05-4389-01A-01R-1206-07.a588764f-f972-4d3a-b8f8-d0209fc7d2a1.aligned	LADC	0.366	0.906	no mutation	-	-
									TCGA-75-6206-01A-11R-1755-07.b74b611d-7090-4beb-ae34-13086884a7e3.aligned	LADC	0.366	0.959	no mutation	-	-
									TCGA-86-7701-01A-11R-2170-07.7524ebc8-c57e-44d5-9a4e-b5ccce93bf55.aligned	LADC	0.367	0.657	no mutation	-	-
									TCGA-55-6987-01A-11R-1949-07.779acc52-4279-4249-b993-88ed032ccefa.aligned	LADC	0.369	0.612	no mutation	-	-
									TCGA-55-7911-01A-11R-2170-07.9142e848-c5cb-41c1-b80f-5f7674f9a1cb.aligned	LADC	0.369	0.655	no mutation	-	-
									TCGA-55-7574-01A-11R-2039-07.bbf4c600-a4c5-4ad6-8842-d90639aab690.aligned	LADC	0.37	0.867	no mutation	-	-
									TCGA-55-7815-01A-11R-2170-07.ea6af137-a116-4a32-9436-a9470abb3b10.aligned	LADC	0.37	0.626	no mutation	-	-
									TCGA-78-7149-01A-11R-2039-07.02e43817-47d3-4436-bcfa-37dd510eec4c.aligned	LADC	0.37	0.837	no mutation	-	-
									TCGA-35-3615-01A-01R-0946-07.c3fb15e3-4fca-413f-86e8-24cb073ef3f1.aligned	LADC	0.371	0.757	no mutation	-	-
									TCGA-71-6725-01A-11R-1858-07.9680a78d-59ab-4cf0-bd92-e6ecbc640e04.aligned	LADC	0.372	0.73	no mutation	-	-
									TCGA-49-4510-01A-01R-1206-07.3739f699-5aef-4152-a918-36dc138c432e.aligned	LADC	0.373	0.817	no mutation	-	-
									TCGA-55-7994-01A-11R-2187-07.c857b341-4021-48e6-a9e7-fff0525cdb96.aligned	LADC	0.374	0.905	no mutation	-	-
									TCGA-86-7713-01A-11R-2066-07.2d1f10dd-a834-4c64-919c-2d9eea15c37a.aligned	LADC	0.374	0.849	no mutation	-	-
									TCGA-91-6849-01A-11R-1949-07.821a5315-e4a2-4005-b5fc-572b32a2386a.aligned	LADC	0.374	0.778	no mutation	-	-
									TCGA-MP-A4TD-01A-32R-A262-07.53aaf8ed-546d-493a-bde3-bead91b7691f.aligned	LADC	0.374	0.721	no mutation	-	-
									TCGA-95-7944-01A-11R-2187-07.f842dd09-8bea-47d4-8489-a9ac06ca5172.aligned	LADC	0.376	0.664	no mutation	-	-
									TCGA-50-5946-02A-11R-2090-07.0bfc47d8-bd48-49e9-8d37-6a418d049aef.aligned	LADC	0.378	0.792	no mutation	-	-
									TCGA-86-8585-01A-11R-2403-07.5642f9d8-a84b-4ab6-b841-910ac4010e16.aligned	LADC	0.379	0.887	no mutation	-	-
									TCGA-99-8025-01A-11R-2241-07.36c6906f-7f3e-4bb4-9813-246dc7669fc6.aligned	LADC	0.379	0.759	no mutation	-	-
									TCGA-J2-8194-01A-11R-2241-07.c0639498-dcbb-432b-816a-1aa025c5ad60.aligned	LADC	0.379	0.669	no mutation	-	-
									TCGA-64-5815-01A-01R-1628-07.a07caf79-5856-4f7d-ae48-7fa82c36cf4d.aligned	LADC	0.38	0.803	no mutation	-	-
									TCGA-05-4427-01A-21R-1858-07.fd4a3155-ca05-464c-b8d9-816103de489d.aligned	LADC	0.381	0.847	no mutation	-	-
									TCGA-44-7659-01A-11R-2066-07.e01db349-84f5-4e73-a356-3460d3267f03.aligned	LADC	0.381	0.714	no mutation	-	-
									TCGA-50-5933-01A-11R-1755-07.51eae0de-8f16-4093-b42e-5c34c4768459.aligned	LADC	0.381	0.81	no mutation	-	-
									TCGA-NJ-A4YQ-01A-11R-A262-07.72cad61d-c9cf-4507-b79a-9ecf459a119d.aligned	LADC	0.381	0.747	no mutation	-	-
									TCGA-86-8073-01A-11R-2241-07.97c75ab2-4b91-4c26-992e-ed1252805aac.aligned	LADC	0.383	0.877	no mutation	-	-
									TCGA-67-3771-01A-01R-0946-07.a1022e37-586a-4c6a-a754-01709bad7a43.aligned	LADC	0.384	0.849	no mutation	-	-
									TCGA-55-8507-01A-11R-2403-07.758f95a1-8aca-43d0-aff2-39566606f88d.aligned	LADC	0.385	0.862	no mutation	-	-
									TCGA-50-5068-01A-01R-1628-07.10c6a96f-b119-43a8-8dfa-9af13bce53b9.aligned	LADC	0.386	0.754	no mutation	-	-
									TCGA-44-7662-01A-11R-2066-07.0216208c-fbbd-4370-93dd-19fbb7703568.aligned	LADC	0.388	0.679	no mutation	-	-
									TCGA-55-8510-01A-11R-2403-07.3088dac7-68b6-42f3-82eb-ff2bd451d7c5.aligned	LADC	0.388	0.902	no mutation	-	-
									TCGA-69-7974-01A-11R-2187-07.a237a685-c274-4cc9-ae4d-64398d2ba92e.aligned	LADC	0.389	0.719	no mutation	-	-
									TCGA-NJ-A4YG-01A-22R-A262-07.b7989e5f-032a-478c-a882-b4db35bdd42c.aligned	LADC	0.389	0.66	no mutation	-	-
									TCGA-44-2662-01A-01R-0946-07.5ec48286-3f47-49eb-83ba-a1169f734bba.aligned	LADC	0.393	0.837	no mutation	-	-
									TCGA-53-7813-01A-11R-2170-07.f8d65338-5f5e-4cf5-a119-25faf54453d4.aligned	LADC	0.393	0.782	no mutation	-	-
									TCGA-55-8616-01A-11R-2403-07.78dd0304-d459-4d26-b0ba-39a8078c59d0.aligned	LADC	0.393	0.789	no mutation	-	-
									TCGA-97-A4M3-01A-11R-A24X-07.cb8f5c13-0ae8-4ec2-9249-3322ff220fff.aligned	LADC	0.396	0.832	no mutation	-	-
									TCGA-55-8508-01A-11R-2403-07.5a4f0f21-a774-46cd-a5ba-525029761d94.aligned	LADC	0.397	0.765	no mutation	-	-
									TCGA-55-1596-01A-01R-0946-07.8b2f9a82-4c0d-496b-a46c-15d20d069e11.aligned	LADC	0.399	0.799	no mutation	-	-
									TCGA-69-A59K-01A-11R-A262-07.0a8dbb5b-77b8-4eda-a67c-8cf842c12d53.aligned	LADC	0.4	0.771	no mutation	-	-
									TCGA-44-6145-01A-11R-1755-07.2d452408-9d25-49e1-81db-542021eb28cb.aligned	LADC	0.401	0.764	no mutation	-	-
									TCGA-86-8054-01A-11R-2241-07.ed7e5789-ce06-4213-beda-f0892b103ce4.aligned	LADC	0.402	0.78	no mutation	-	-
									TCGA-MP-A4TH-01A-31R-A262-07.9b4f4156-947b-4c34-9153-021bc670a093.aligned	LADC	0.403	0.9	no mutation	-	Missense_Mutation
									TCGA-78-7161-01A-11R-2039-07.3bc1fe5d-5eff-46f2-adf6-e6bc8b7e8f90.aligned	LADC	0.405	0.874	no mutation	-	-
									TCGA-95-7567-01A-11R-2066-07.84c8990e-7656-4c48-8e5a-b03e2013013d.aligned	LADC	0.405	0.837	no mutation	-	-
									TCGA-NJ-A4YP-01A-11R-A262-07.364051c3-87fd-4f4a-b2ae-8cc6cf883407.aligned	LADC	0.405	0.596	truncating mutation	S717*	Nonsense_Mutation
									TCGA-69-7979-01A-11R-2187-07.e9b4a714-487c-40e5-943d-11301e5bc54c.aligned	LADC	0.406	0.81	no mutation	-	Missense_Mutation
									TCGA-97-8171-01A-11R-2287-07.8dedea58-fb63-44cc-860c-56e66b52d11b.aligned	LADC	0.407	0.891	no mutation	-	-
									TCGA-05-4396-01A-21R-1858-07.82b154a5-b4d5-4737-8f79-10d252741963.aligned	LADC	0.408	0.874	no mutation	-	-
									TCGA-50-5072-01A-21R-1858-07.d27e254c-1ccb-4b13-97f3-48d1e427d130.aligned	LADC	0.408	0.892	no mutation	-	-
									TCGA-55-8620-01A-11R-2403-07.777c61bc-aa43-4661-a1d3-7a2f07dc055a.aligned	LADC	0.411	0.696	no mutation	-	-
									TCGA-97-8176-01A-11R-2403-07.a49c5cb5-9a31-456d-b55d-904081633729.aligned	LADC	0.411	0.855	no mutation	-	-
									TCGA-38-4625-01A-01R-1206-07.bc6c762f-727f-43c8-a4bc-4c41351c7f13.aligned	LADC	0.412	0.418	truncating mutation	G386*	Nonsense_Mutation
									TCGA-MP-A4TK-01A-11R-A24X-07.704d2001-9501-4426-b751-af5fc74a6378.aligned	LADC	0.412	0.878	no mutation	-	-
									TCGA-44-A4SS-01A-11R-A24X-07.89b3869c-aacb-4882-8aa0-4d9058cf5625.aligned	LADC	0.415	0.812	no mutation	-	-
									TCGA-78-7155-01A-11R-2039-07.ddb17f24-f233-40dc-bbbd-731e50d4fce4.aligned	LADC	0.415	0.64	truncating mutation	M188Wfs*24	Frame_Shift_Del
									TCGA-MP-A4T6-01A-32R-A262-07.225d40a7-eb72-4ee2-8a58-293a05df95e8.aligned	LADC	0.416	0.835	no mutation	-	-
									TCGA-64-5781-01A-01R-1628-07.55228174-5562-47b2-a9f1-f9f5216f8c8c.aligned	LADC	0.417	0.774	no mutation	-	-
									TCGA-78-7146-01A-11R-2039-07.6a45204a-96c6-4617-a4cc-27f71c05170b.aligned	LADC	0.417	0.924	no mutation	-	-
									TCGA-97-8179-01A-11R-2287-07.1a331a89-0666-49c2-8f5c-915568d8cb31.aligned	LADC	0.417	0.909	no mutation	-	-
									TCGA-38-6178-01A-11R-1755-07.b73f5912-d163-4812-995c-0a273f543af1.aligned	LADC	0.422	0.983	no mutation	-	-
									TCGA-95-7043-01A-11R-1949-07.8a8e816b-8067-4ffe-ac37-f3ac2e0a29c4.aligned	LADC	0.422	0.512	no mutation	-	-
									TCGA-05-4417-01A-22R-1858-07.c5c76768-3b14-4d6e-9455-13783631d796.aligned	LADC	0.425	0.661	no mutation	-	-
									TCGA-55-8090-01A-11R-2241-07.5877248b-dff8-494d-a5c1-7721072ec225.aligned	LADC	0.425	0.896	no mutation	-	-
									TCGA-MP-A4T8-01A-11R-A24X-07.2ea1224b-66aa-48a4-a605-4d1262e84303.aligned	LADC	0.425	0.827	no mutation	-	-
									TCGA-38-4632-01A-01R-1755-07.b3cb327b-b0d4-478f-8dac-75abdb6365eb.aligned	LADC	0.429	0.68	no mutation	-	-
									TCGA-62-A472-01A-11R-A24H-07.17a290d7-8577-4d11-8842-86c2f48e1cac.aligned	LADC	0.429	1	no mutation	-	-
									TCGA-49-4487-01A-21R-1858-07.3cc3fe41-c7e8-4dcf-99a0-a488f7763e93.aligned	LADC	0.432	0.881	no mutation	-	-
									TCGA-MP-A4TF-01A-11R-A262-07.6028a290-48e8-400f-9ab6-39beda6051cd.aligned	LADC	0.437	0.652	no mutation	-	-
									TCGA-55-A4DG-01A-11R-A24H-07.1dd50bb6-84d4-4e07-ba01-802f470b46dd.aligned	LADC	0.438	0.827	no mutation	-	-
									TCGA-50-8457-01A-11R-2326-07.9475bf3a-ae1b-482c-88d8-3f0c90ff18f6.aligned	LADC	0.439	0.577	truncating mutation	C257_E258delins*	Nonsense_Mutation
									TCGA-75-7025-01A-12R-1949-07.8966f44c-9452-4e21-9fad-142ea03c9bff.aligned	LADC	0.439	0.846	no mutation	-	-
									TCGA-64-1677-01A-01R-0946-07.900735b7-3870-421e-8c87-3f4e86fc8dae.aligned	LADC	0.44	0.9	no mutation	-	-
									TCGA-78-7166-01A-12R-2066-07.3d86f6ec-741c-4da5-836e-28b029b32706.aligned	LADC	0.441	0.784	no mutation	-	-
									TCGA-97-7937-01A-11R-2170-07.4b847934-8dcb-451a-a0f1-a5f59bbd33db.aligned	LADC	0.441	0.809	no mutation	-	-
									TCGA-78-7537-01A-11R-2066-07.a91960e0-f237-419e-aa57-f90ceb12fcde.aligned	LADC	0.442	0.86	no mutation	-	-
									TCGA-93-A4JO-01A-21R-A24X-07.993626ac-469c-4d9d-8278-63fda45598c0.aligned	LADC	0.442	0.618	no mutation	-	-
									TCGA-99-8032-01A-11R-2241-07.179cc9f5-4583-4c7c-945b-a2754234716f.aligned	LADC	0.442	0.751	no mutation	-	-
									TCGA-05-4244-01A-01R-1107-07.e6a101b9-61f9-4ed1-a59f-d9db3fdb4555.aligned	LADC	0.443	0.846	no mutation	-	-
									TCGA-49-AAR4-01A-12R-A41B-07.653f5c38-8795-4ed9-8c4a-aaf5597eee8c.aligned	LADC	0.443	0.791	no mutation	-	-
									TCGA-55-6984-01A-11R-1949-07.bf920e10-514e-4623-b92e-c83a3e32485f.aligned	LADC	0.446	0.6	no mutation	-	-
									TCGA-MP-A4TC-01A-11R-A24X-07.f2510b83-536a-4d29-bca7-ff3ca3ca9e44.aligned	LADC	0.448	0.645	no mutation	-	-
									TCGA-44-A47G-01A-21R-A24H-07.64f41383-d668-489a-9fe7-f00235015442.aligned	LADC	0.449	0.861	no mutation	-	-
									TCGA-55-8092-01A-11R-2241-07.add23090-21e1-4cc2-a833-539b1db1e05f.aligned	LADC	0.452	0.571	no mutation	-	-
									TCGA-55-6972-01A-11R-1949-07.13e20aec-d506-4fa0-a6e1-121e76dcedc4.aligned	LADC	0.458	0.918	no mutation	-	-
									TCGA-50-5044-01A-21R-1858-07.dac01b76-c2a3-4041-b704-97f1afc2c4d3.aligned	LADC	0.465	0.727	no mutation	-	-
									TCGA-50-5930-01A-11R-1755-07.ea55c131-97f8-49cc-a445-87523ce1f075.aligned	LADC	0.465	0.959	no mutation	-	Missense_Mutation
									TCGA-55-A48Y-01A-11R-A24H-07.3b576c81-9276-4177-90e9-355f641f734c.aligned	LADC	0.467	1	no mutation	-	-
									TCGA-86-8672-01A-21R-2403-07.764bce37-06d7-41e7-83d9-ce803dabd5f0.aligned	LADC	0.468	0.745	no mutation	-	-
									TCGA-MP-A4TA-01A-21R-A24X-07.38534c34-666f-4319-86b8-8243ab76cb40.aligned	LADC	0.47	0.939	no mutation	-	-
									TCGA-55-6975-01A-11R-1949-07.7ee4963f-9682-46b1-8946-4c726fd81c39.aligned	LADC	0.471	0.86	no mutation	-	-
									TCGA-49-4490-01A-21R-1858-07.5e45c9ab-f5fe-497b-b919-72b0d8dec83d.aligned	LADC	0.472	0.923	no mutation	-	-
									TCGA-MP-A4T7-01A-11R-A24X-07.fc674e5c-f387-421e-9dc8-04272b876858.aligned	LADC	0.472	0.842	no mutation	-	-
									TCGA-53-A4EZ-01A-12R-A24X-07.465ce132-c1f4-490f-b1f1-46300fde4441.aligned	LADC	0.473	0.81	no mutation	-	-
									TCGA-69-7761-01A-11R-2170-07.167ca59a-5b32-4d99-8f91-2244b723dd87.aligned	LADC	0.476	0.797	no mutation	-	-
									TCGA-MP-A4SW-01A-21R-A24X-07.f7301b53-0d6b-47ea-a7c4-6191ed59d3cb.aligned	LADC	0.478	0.97	no mutation	-	-
									TCGA-86-7955-01A-11R-2187-07.937a163b-b469-46a0-87b8-6d7c7e6105d7.aligned	LADC	0.48	0.921	no mutation	-	-
									TCGA-99-8033-01A-11R-2241-07.1fd32c7c-73dd-4c17-a0ac-7b33f610976e.aligned	LADC	0.486	0.667	no mutation	-	-
									TCGA-05-4420-01A-01R-1206-07.89dda3b6-2905-4577-9b74-965fb7f77c98.aligned	LADC	0.488	0.275	truncating mutation	E145*	Nonsense_Mutation
									TCGA-50-6592-01A-11R-1755-07.444662df-ae9b-4fec-9afc-df392ba3a88d.aligned	LADC	0.489	0.866	no mutation	-	-
									TCGA-55-8302-01A-11R-2326-07.db0d3ef1-a8d7-4a5e-863e-f9e2717dee54.aligned	LADC	0.496	0.86	no mutation	-	-
									TCGA-73-4658-01A-01R-1755-07.8090b818-81f9-4bd6-aed2-7a721432cdc8.aligned	LADC	0.5	0.654	no mutation	-	Missense_Mutation
									TCGA-55-7573-01A-11R-2039-07.f9faf081-c497-44a3-9df1-da2be95e41d0.aligned	LADC	0.502	0.722	no mutation	-	-
									TCGA-55-8505-01A-11R-2403-07.865eece0-5e69-4878-b504-af3eb071273d.aligned	LADC	0.502	0.855	no mutation	-	-
									TCGA-49-4506-01A-01R-1206-07.7ce14f35-6404-4adc-8929-4d5cd3c85697.aligned	LADC	0.503	0.652	no mutation	-	-
									TCGA-64-1679-01A-21R-2066-07.7c6ef5e6-8116-4a21-ae62-88a5e420bcc1.aligned	LADC	0.509	0.57	no mutation	-	Missense_Mutation
									TCGA-55-7910-01A-11R-2170-07.4ff760c4-074e-4876-b63f-71098942c780.aligned	LADC	0.51	0.733	no mutation	-	-
									TCGA-86-8673-01A-11R-2403-07.ab39e99f-8967-4068-b1e2-49e1fe2298ff.aligned	LADC	0.511	NA	no mutation	-	-
									TCGA-95-7039-01A-11R-1949-07.a017b3e8-6e27-4f0c-aff2-166b73743991.aligned	LADC	0.511	0.78	no mutation	-	-
									TCGA-95-A4VP-01A-21R-A262-07.680579c1-690f-444a-9b6e-f76f5cdd1ae8.aligned	LADC	0.511	0.7	no mutation	-	-
									TCGA-62-A46O-01A-11R-A24H-07.a5105fe6-6ba9-4977-a976-49d9a1b6f164.aligned	LADC	0.512	0.969	no mutation	-	-
									TCGA-78-7148-01A-11R-2039-07.614ad2cf-7744-4ce1-b684-b6a57827e8c8.aligned	LADC	0.515	0.835	no mutation	-	-
									TCGA-78-7160-01A-11R-2039-07.d41fd6e3-f45d-40df-86bc-7fb9d2e3cdd3.aligned	LADC	0.524	0.728	no mutation	-	-
									TCGA-95-A4VN-01A-11R-A262-07.dd53f806-9971-4f03-960c-7753d6b29904.aligned	LADC	0.536	0.567	truncating mutation	E451*	Nonsense_Mutation
									TCGA-MN-A4N1-01A-11R-A24X-07.38843819-bf57-4c30-ae2f-408653860739.aligned	LADC	0.541	0.789	no mutation	-	-
									TCGA-78-8640-01A-11R-2403-07.5cb476d8-eae8-453c-8157-fdb71b4d5efa.aligned	LADC	0.553	0.765	no mutation	-	-
									TCGA-73-4670-01A-01R-1206-07.1671e6a6-1c3a-4ec7-b6b8-bd88f5ffcc60.aligned	LADC	0.565	0.679	no mutation	-	-
									TCGA-78-7150-01A-21R-2039-07.fb59e5ad-650a-4620-af05-9e8cb6c402ea.aligned	LADC	0.573	0.855	no mutation	-	-
									TCGA-05-4418-01A-01R-1206-07.271766c9-819e-4555-89d7-dc7a52203386.aligned	LADC	0.576	0.882	no mutation	-	-
									TCGA-MP-A4SV-01A-11R-A24X-07.27a878b3-d7eb-49e3-9e1f-a12fcc33d67d.aligned	LADC	0.585	0.484	truncating mutation	G499*	Nonsense_Mutation
									TCGA-J2-A4AG-01A-11R-A24H-07.34c74991-850e-4794-9603-a7212905e13b.aligned	LADC	0.588	0.448	truncating mutation	L497Wfs*9	Frame_Shift_Del
									TCGA-62-A471-01A-12R-A24H-07.d0979d89-4efa-4e30-8510-8aa96a7c2f3d.aligned	LADC	0.601	0.742	no mutation	-	-
									TCGA-49-4494-01A-01R-1206-07.f338175a-fa1e-4b98-91e2-f4f0ee349e8e.aligned	LADC	0.609	0.765	no mutation	-	-
									TCGA-55-A57B-01A-12R-A39D-07.9c08d387-1d4f-4aee-a985-04cb01fc2b07.aligned	LADC	0.611	0.914	no mutation	-	-
									TCGA-55-8094-01A-11R-2241-07.b08923df-9b70-48eb-bc2b-023d1e1b0eeb.aligned	LADC	0.612	0.658	no mutation	-	-
									TCGA-L9-A7SV-01A-11R-A39D-07.52592aa6-979e-4671-bc5a-4c6d31c3e8e1.aligned	LADC	0.622	0.39	truncating mutation	K732*	Nonsense_Mutation
									TCGA-75-6211-01A-11R-1755-07.9a28482f-36a7-490f-9d22-a69f82fbfc05.aligned	LADC	0.623	0.447	no mutation	-	-
									TCGA-NJ-A4YF-01A-12R-A262-07.dc1f01da-cff9-4b61-b743-0452e023e2a1.aligned	LADC	0.623	0.652	no mutation	-	-
									TCGA-78-7220-01A-11R-2039-07.aa29c7b0-8641-4a59-8b17-c007b3cb8726.aligned	LADC	0.629	0.845	no mutation	-	-
									TCGA-73-A9RS-01A-11R-A41B-07.02bb3468-c1a4-405e-b721-68569b1b70d2.aligned	LADC	0.63	0.902	no mutation	-	-
									TCGA-49-6761-01A-31R-1949-07.ed630d55-aca9-4b8e-9128-f89177733bd5.aligned	LADC	0.632	0.6	truncating mutation	X7_splice	Splice_Site
									TCGA-4B-A93V-01A-11R-A39D-07.924c4803-0337-4423-ab6c-7aa43a5f7874.aligned	LADC	0.636	0.703	no mutation	-	-
									TCGA-49-AAR2-01A-11R-A39D-07.1c03d9f5-e222-48b2-afeb-dfdeeff246b0.aligned	LADC	0.684	0.886	no mutation	-	-
									TCGA-86-A4JF-01A-11R-A24X-07.b30fef8e-9736-4f6d-9547-cfd9163ebbb9.aligned	LADC	0.686	0.678	truncating mutation	S423Ifs*2	Frame_Shift_Ins
									TCGA-44-4112-01A-01R-1107-07.220d4f21-012b-4e06-aabf-a32d23f28a78.aligned	LADC	0.709	0.644	truncating mutation	E391*	Nonsense_Mutation
									TCGA-78-8662-01A-11R-2403-07.4c893780-d86b-4b01-a423-ca099e4fc007.aligned	LADC	0.714	0.792	truncating mutation	K536*	Nonsense_Mutation
									TCGA-55-8506-01A-11R-2403-07.db1370cf-7ca5-45ed-bba6-751f28e39825.aligned	LADC	0.725	0.622	truncating mutation	G528*	Nonsense_Mutation
									TCGA-55-8514-01A-11R-2403-07.bdaceebb-1720-4ed0-b4e2-e3dec1d2335b.aligned	LADC	0.728	0.486	truncating mutation	C511Afs*6	Frame_Shift_Del
									TCGA-55-A490-01A-11R-A466-07.abbff93f-d9f6-4db6-b769-6b4e36a7de0d.aligned	LADC	0.76	0.872	truncating mutation	G309*	Nonsense_Mutation
									TCGA-L4-A4E5-01A-11R-A24X-07.00481f66-1aad-4885-9162-bf802b1ed7f5.aligned	LADC	0.768	0.688	truncating mutation	Q719*	Nonsense_Mutation
									TCGA-44-7671-01A-11R-2066-07.b294ae61-dd94-40a4-8cda-1001658d986f.aligned	LADC	0.795	0.787	no mutation	-	-
									TCGA-18-3415-01A-01R-0980-07.539545e6-7309-4431-85bf-101159542bdb.aligned	LUSC	0.072	0.647	no mutation	-	-
									TCGA-43-5670-01A-21R-2125-07.8e49dba6-1d3d-4e60-aba7-a093fe5bbd41.aligned	LUSC	0.087	0.765	no mutation	-	-
									TCGA-63-A5MW-01A-11R-A26W-07.4daf4ef1-7b4e-4580-ba4c-1f8e81d8b250.aligned	LUSC	0.087	0.81	no mutation	-	-
									TCGA-60-2713-01A-01R-0851-07.4d65f6a2-ba96-4ef3-9a47-13808922e76a.aligned	LUSC	0.09	0.756	no mutation	-	-
									TCGA-43-6770-01A-11R-1820-07.6322257f-c99b-4562-95fb-1b26651bc876.aligned	LUSC	0.093	0.695	no mutation	-	-
									TCGA-33-A4WN-01A-11R-A262-07.ac66c676-f950-4565-82ac-a9d98adbcde9.aligned	LUSC	0.096	0.683	no mutation	-	-
									TCGA-56-8308-01A-11R-2296-07.e58c5f71-33ca-4443-890e-49b85916f080.aligned	LUSC	0.096	0.828	no mutation	-	-
									TCGA-85-8288-01A-11R-2296-07.1695c22b-f771-45da-8627-394516eb87de.aligned	LUSC	0.096	0.696	no mutation	-	-
									TCGA-18-5592-01A-01R-1635-07.b1300b0f-5051-4e52-b1ff-5291f6653f0b.aligned	LUSC	0.098	0.511	no mutation	-	-
									TCGA-NC-A5HH-01A-11R-A26W-07.eb7105cb-db03-4c01-b806-b9f613564a22.aligned	LUSC	0.099	0.652	no mutation	-	-
									TCGA-66-2783-01A-01R-1201-07.bb854114-88f2-467c-a3f8-ce8f5ee4cdb9.aligned	LUSC	0.1	0.687	no mutation	-	-
									TCGA-22-5485-01A-01R-1635-07.0e17aa25-2993-4ea1-bbee-d600d8c0bf89.aligned	LUSC	0.101	0.636	no mutation	-	-
									TCGA-22-4595-01A-01R-1201-07.66323357-708a-4b9e-b716-c8e7b24385d1.aligned	LUSC	0.102	0.595	no mutation	-	-
									TCGA-66-2737-01A-01R-0980-07.b00d66ea-f8e2-4f18-8df8-e6248d929373.aligned	LUSC	0.103	0.853	no mutation	-	-
									TCGA-85-8353-01A-21R-2296-07.cf069f54-b570-43ff-9f85-ababd06ddddd.aligned	LUSC	0.105	0.76	no mutation	-	-
									TCGA-39-5034-01A-01R-1443-07.ea64d44e-32d1-40f6-b49f-e019401a76d5.aligned	LUSC	0.11	0.841	no mutation	-	-
									TCGA-66-2759-01A-01R-0851-07.adfbf8b6-405d-4887-b363-d130e20b70ef.aligned	LUSC	0.11	0.705	no mutation	-	-
									TCGA-85-8072-01A-31R-2247-07.a6bba875-e7ad-4a67-837e-bd2f7a50dae1.aligned	LUSC	0.111	0.839	no mutation	-	-
									TCGA-77-7338-01A-11R-2045-07.03e01fb5-4517-4820-bc3b-fe892a8ef896.aligned	LUSC	0.112	0.591	no mutation	-	-
									TCGA-77-8133-01A-12R-2247-07.eee5c7c2-da4c-4d30-9001-7ca9f25c806a.aligned	LUSC	0.112	0.838	no mutation	-	-
									TCGA-60-2722-01A-01R-0851-07.afac7352-d5be-4b87-baf0-0d22e761872b.aligned	LUSC	0.116	0.758	no mutation	-	-
									TCGA-92-8065-01A-11R-2247-07.d557d077-7341-4e0e-8994-9c36b45fe02d.aligned	LUSC	0.117	0.423	no mutation	-	-
									TCGA-39-5037-01A-01R-1443-07.f5debd70-0db6-42d6-8894-fd65c9f4c66e.aligned	LUSC	0.118	0.571	no mutation	-	-
									TCGA-22-1011-01A-01R-0692-07.fe3a32fe-6338-43d3-b134-39fab3447f42.aligned	LUSC	0.119	0.95	no mutation	-	-
									TCGA-77-7138-01A-41R-2045-07.7ea63ff9-467e-4645-bacb-d91fe95a8c62.aligned	LUSC	0.119	0.689	no mutation	-	-
									TCGA-51-4079-01A-01R-1100-07.ca290d55-534f-47d9-a65a-1ba12dbaa233.aligned	LUSC	0.12	0.67	no mutation	-	-
									TCGA-58-8388-01A-11R-2326-07.68623699-7543-425b-93a1-e0947e3b897e.aligned	LUSC	0.12	0.82	no mutation	-	-
									TCGA-58-A46M-01A-11R-A24H-07.f5b03cae-1e62-46aa-9c0b-a2fb62948aed.aligned	LUSC	0.12	0.622	no mutation	-	-
									TCGA-56-8625-01A-11R-2403-07.fed19371-74a4-414f-84a7-495d1ad86c6d.aligned	LUSC	0.121	0.814	no mutation	-	-
									TCGA-85-8277-01A-11R-2296-07.e6889ad6-caa9-429f-9123-0ff0c7ae195a.aligned	LUSC	0.122	0.522	no mutation	-	-
									TCGA-NC-A5HL-01A-11R-A26W-07.87d9eb58-9b87-462f-982d-8abc83f2205b.aligned	LUSC	0.122	0.543	no mutation	-	-
									TCGA-18-5595-01A-01R-1635-07.aace0b09-d6bd-4ebd-a694-c838e8724bd3.aligned	LUSC	0.123	0.737	no mutation	-	-
									TCGA-63-A5MJ-01A-11R-A27Q-07.518b950c-2097-407c-afa5-a4779cb221aa.aligned	LUSC	0.123	0.433	no mutation	-	-
									TCGA-68-7755-01A-11R-2125-07.990bafa2-fdcf-4e80-aeb3-702157438626.aligned	LUSC	0.124	0.682	no mutation	-	-
									TCGA-85-8052-01A-11R-2247-07.328de22d-8700-4ee4-bf78-71a774e4e569.aligned	LUSC	0.124	0.568	no mutation	-	-
									TCGA-39-5016-01A-01R-1443-07.3379dfb4-e4f0-492f-bdcd-0f76d3b94b0d.aligned	LUSC	0.125	0.63	no mutation	-	-
									TCGA-98-A53A-01A-11R-A262-07.b7a68734-2faf-41d2-9338-83ebacd3f044.aligned	LUSC	0.125	0.84	no mutation	-	-
									TCGA-85-A53L-01A-21R-A26W-07.e5bf9cac-9a07-464f-bbd7-9d532bd1f30c.aligned	LUSC	0.127	NA	no mutation	-	-
									TCGA-33-A5GW-01A-11R-A27Q-07.425af988-b4b8-4476-ba67-8fc7148f4452.aligned	LUSC	0.128	0.735	no mutation	-	-
									TCGA-77-6844-01A-11R-1949-07.6474e097-3eaa-4741-a466-be378a1ca862.aligned	LUSC	0.128	0.824	no mutation	-	-
									TCGA-85-A4QQ-01A-41R-A262-07.fbead603-e53b-4b12-b9a9-d238b00c08e3.aligned	LUSC	0.128	NA	no mutation	-	-
									TCGA-56-A4BX-01A-11R-A24H-07.35434208-98c0-4f0d-a487-03fec50b33df.aligned	LUSC	0.129	0.662	no mutation	-	-
									TCGA-18-3407-01A-01R-0980-07.0aea71d4-f403-474a-91d3-f9b0929c0acf.aligned	LUSC	0.13	0.653	no mutation	-	-
									TCGA-21-1072-01A-01R-0692-07.adf7cabd-e763-4adf-923f-9f47fa86ea7a.aligned	LUSC	0.13	0.653	no mutation	-	-
									TCGA-XC-AA0X-01A-32R-A405-07.5d5091c3-27b2-4152-a5b2-64bc7fd16942.aligned	LUSC	0.13	0.794	no mutation	-	-
									TCGA-43-6143-01A-11R-1820-07.0896ba53-2761-4378-9042-de4895b173ac.aligned	LUSC	0.131	0.714	no mutation	-	-
									TCGA-39-5036-01A-01R-1443-07.cd60c90b-bd9a-4494-ad73-993664b12f33.aligned	LUSC	0.132	0.6	no mutation	-	-
									TCGA-51-4081-01A-01R-1100-07.25c74ec3-c453-4ccb-94d1-a38bfc4aa0b2.aligned	LUSC	0.132	0.76	no mutation	-	-
									TCGA-56-7823-01B-11R-2247-07.f3c5b879-2ca4-4d16-972b-6ed8f82b97a1.aligned	LUSC	0.134	0.667	no mutation	-	-
									TCGA-56-A5DS-01A-11R-A27Q-07.165b20b1-cf41-442d-b08c-03bda738830a.aligned	LUSC	0.135	0.722	no mutation	-	-
									TCGA-58-A46J-01A-11R-A24H-07.52925e7c-35c6-405c-982d-28a8a5ce1201.aligned	LUSC	0.135	0.721	no mutation	-	-
									TCGA-63-A5ML-01A-31R-A27Q-07.f8dc8adc-22a6-4b4d-afd7-53a7c766c8cf.aligned	LUSC	0.137	0.679	no mutation	-	-
									TCGA-77-8140-01A-11R-2247-07.c3efe0fb-b62a-47b5-a50b-83433525dbc5.aligned	LUSC	0.137	0.765	no mutation	-	-
									TCGA-L3-A524-01A-11R-A262-07.d3a233c1-9696-4c48-9567-ff37bb343362.aligned	LUSC	0.137	NA	no mutation	-	-
									TCGA-33-4538-01A-01R-1201-07.867b4c4f-b1d3-4702-80ff-74ba4e169e3b.aligned	LUSC	0.138	0.676	no mutation	-	-
									TCGA-56-7822-01A-11R-2125-07.765af249-7e13-4b85-815d-081801889982.aligned	LUSC	0.138	0.773	no mutation	-	-
									TCGA-33-AASJ-01A-11R-A405-07.57162746-b63a-4560-aea4-a933e0051c63.aligned	LUSC	0.139	0.542	no mutation	-	-
									TCGA-43-3394-01A-01R-0980-07.27e89ada-fc8b-484f-8570-c26af5434438.aligned	LUSC	0.14	0.7	no mutation	-	-
									TCGA-56-8304-01A-11R-2326-07.d5af268a-0e5d-4115-a44e-866997aff778.aligned	LUSC	0.14	0.722	no mutation	-	-
									TCGA-58-8393-01A-11R-2326-07.bc95bdc7-553c-4b87-b546-899d8bd3fc41.aligned	LUSC	0.14	0.588	no mutation	-	-
									TCGA-60-2723-01A-01R-0851-07.1eb4fd74-0fa3-4ec9-8fc4-aa5d26a5f690.aligned	LUSC	0.14	0.634	no mutation	-	-
									TCGA-77-8150-01A-11R-2247-07.b32d8bea-966a-4640-9a23-e20cd465771c.aligned	LUSC	0.14	0.565	no mutation	-	-
									TCGA-85-7950-01A-11R-2187-07.15746ad6-9014-45b3-841f-3a3f39bc2f84.aligned	LUSC	0.14	0.692	no mutation	-	-
									TCGA-33-4583-01A-01R-1443-07.4865a07c-0af4-4cdd-b55f-ec11670d6e29.aligned	LUSC	0.141	NA	no mutation	-	-
									TCGA-34-5240-01A-01R-1443-07.d3642776-8fd7-4cdd-b94a-1d558b5ac69d.aligned	LUSC	0.141	0.796	no mutation	-	-
									TCGA-60-2710-01A-01R-0851-07.cdcd386e-cbf8-474e-a79e-666fffcadcd0.aligned	LUSC	0.141	0.85	no mutation	-	-
									TCGA-66-2727-01A-01R-0980-07.bec47a82-4a30-4206-bb40-f7674028db1d.aligned	LUSC	0.141	0.733	no mutation	-	-
									TCGA-22-5489-01A-01R-1635-07.142496ba-0118-475e-9169-a201e98e11b5.aligned	LUSC	0.143	0.7	no mutation	-	-
									TCGA-33-4587-01A-11R-2125-07.56dc0212-f15b-4a18-81db-7b8268106162.aligned	LUSC	0.143	0.714	no mutation	-	-
									TCGA-18-3414-01A-01R-0980-07.fddbc301-c80e-4ecd-b347-21783f885157.aligned	LUSC	0.144	0.69	no mutation	-	-
									TCGA-56-A4BY-01A-11R-A24H-07.3eec1382-92cb-44c8-b45d-38eda989e956.aligned	LUSC	0.145	0.767	no mutation	-	-
									TCGA-56-7580-01A-11R-2045-07.cd804abb-1eb2-462b-bbe1-045e3f29569f.aligned	LUSC	0.146	0.731	no mutation	-	-
									TCGA-NK-A5CR-01A-11R-A26W-07.d497e10a-f8b7-4e9d-9c37-eb433a54fd2c.aligned	LUSC	0.146	0.667	no mutation	-	-
									TCGA-34-7107-01A-11R-1949-07.7db69d77-75ce-4f75-9e95-7205c55e5e6d.aligned	LUSC	0.147	0.75	no mutation	-	-
									TCGA-77-A5G3-01A-31R-A27Q-07.9f1395e0-478f-49dd-8814-1ee57308db0d.aligned	LUSC	0.147	0.704	no mutation	-	-
									TCGA-85-8479-01A-11R-2326-07.d3452656-5eac-4d9f-9351-74f1128eb057.aligned	LUSC	0.147	NA	no mutation	-	-
									TCGA-94-7033-01A-11R-1949-07.fabfb417-8a39-4860-a60f-66fb98beaae3.aligned	LUSC	0.147	0.913	no mutation	-	-
									TCGA-NC-A5HR-01A-21R-A26W-07.1463072d-57f0-4b60-9a6f-e61567ce0c46.aligned	LUSC	0.147	0.68	no mutation	-	-
									TCGA-66-2757-01A-01R-0851-07.384dced4-1686-4f9d-bdd7-c5c54ca92bf8.aligned	LUSC	0.148	0.846	no mutation	-	-
									TCGA-66-2770-01A-01R-0851-07.8c1c733a-abed-468f-b4d0-d1ac34ba6d8b.aligned	LUSC	0.149	0.664	no mutation	-	-
									TCGA-66-2773-01A-01R-1201-07.b8152ff5-e2f1-44a5-8173-c6c75ec3a79c.aligned	LUSC	0.149	0.656	no mutation	-	-
									TCGA-77-8136-01A-11R-2247-07.322593ce-4a52-4c15-9640-54ebccf7bf45.aligned	LUSC	0.149	0.57	no mutation	-	-
									TCGA-85-7844-01A-11R-2125-07.24a12bfa-0238-49c3-abe7-450402cce27c.aligned	LUSC	0.15	0.642	no mutation	-	-
									TCGA-85-A4CN-01A-11R-A24H-07.d2853a6d-4853-42cc-9f5e-9cf057095dcf.aligned	LUSC	0.15	0.548	no mutation	-	-
									TCGA-43-8116-01A-11R-2247-07.570cec62-e184-4e9b-a7fe-93f8615b2271.aligned	LUSC	0.151	1	no mutation	-	-
									TCGA-58-8392-01A-11R-2326-07.4a3692a0-d9de-4cd3-9c4a-bbb087aa67c3.aligned	LUSC	0.151	0.688	no mutation	-	-
									TCGA-85-8287-01A-11R-2296-07.f69543ea-f20b-4182-91c4-f5bad36be325.aligned	LUSC	0.151	0.759	no mutation	-	-
									TCGA-22-1002-01A-01R-0692-07.32fa734c-e551-45fb-818a-9452d0c6557e.aligned	LUSC	0.152	0.622	no mutation	-	-
									TCGA-22-5481-01A-31R-1949-07.921b83c7-9731-4b26-9a91-f84347e36d5b.aligned	LUSC	0.152	0.586	no mutation	-	-
									TCGA-63-5128-01A-01R-1443-07.4609abbc-9257-40f5-aaa3-176ab36ddd51.aligned	LUSC	0.152	0.705	no mutation	-	-
									TCGA-77-8128-01A-11R-2247-07.eb9fed2e-137c-4bcc-b69a-0da18e9bd6d9.aligned	LUSC	0.152	0.418	no mutation	-	-
									TCGA-60-2695-01A-01R-0851-07.9359bed2-0958-4cba-954e-3d548320e12e.aligned	LUSC	0.153	0.824	no mutation	-	-
									TCGA-60-2708-01A-01R-0851-07.55aa5a0a-1fb8-4420-bcee-cf281b36fdab.aligned	LUSC	0.153	0.659	no mutation	-	-
									TCGA-60-2711-01A-01R-0851-07.7e152b9b-7115-4800-864e-e8162d617661.aligned	LUSC	0.153	0.757	no mutation	-	-
									TCGA-90-7767-01A-11R-2125-07.2e83ed1e-fbff-4729-8dfa-c070aa13c78e.aligned	LUSC	0.153	0.773	no mutation	-	-
									TCGA-92-8064-01A-11R-2247-07.0a5d5dd8-9391-424e-905e-6359845a153d.aligned	LUSC	0.153	NA	no mutation	-	-
									TCGA-34-8455-01A-11R-2326-07.24531d9f-822b-4eb8-add6-79fa27816a4b.aligned	LUSC	0.155	0.901	no mutation	-	-
									TCGA-56-7221-01A-11R-2045-07.6d9dfd56-1006-46b7-89c0-efba05fe13e3.aligned	LUSC	0.155	0.6	no mutation	-	-
									TCGA-63-A5MI-01A-12R-A27Q-07.56947d0d-2959-4746-9955-e085fd9afc32.aligned	LUSC	0.155	0.653	no mutation	-	-
									TCGA-63-A5MR-01A-31R-A27Q-07.0bb6e848-b69a-465d-9039-1aa75d98815f.aligned	LUSC	0.155	0.784	no mutation	-	-
									TCGA-85-7699-01A-11R-2125-07.c9016384-8eed-48c1-9fb0-cdd96cd66b81.aligned	LUSC	0.155	0.724	no mutation	-	-
									TCGA-37-A5EM-01A-21R-A27Q-07.cad49182-6517-442a-af4a-962e110826f9.aligned	LUSC	0.156	0.745	no mutation	-	-
									TCGA-46-6025-01A-11R-1820-07.ba725298-74f8-4ff3-a28b-1e4a92331f07.aligned	LUSC	0.156	0.6	no mutation	-	-
									TCGA-56-8504-01A-11R-2403-07.3e456d4d-3c85-464d-a5e3-f837c6145abf.aligned	LUSC	0.156	0.657	no mutation	-	-
									TCGA-85-8048-01A-11R-2247-07.52a23370-b94f-4043-b114-a6caf04df5b6.aligned	LUSC	0.156	0.512	no mutation	-	-
									TCGA-O2-A5IB-01A-11R-A27Q-07.5c99d6ce-742c-427c-a252-e2ce6b7f919c.aligned	LUSC	0.156	0.889	no mutation	-	-
									TCGA-21-1077-01A-01R-0692-07.a80c9de4-3d81-4b05-a26a-285e9bbbfafa.aligned	LUSC	0.157	0.661	no mutation	-	-
									TCGA-66-2790-01A-01R-0980-07.37396d97-dda9-4ee3-a477-8281d8baf948.aligned	LUSC	0.157	0.715	no mutation	-	-
									TCGA-66-2792-01A-01R-0980-07.cb96190b-51ec-4380-ab8a-a3b33d3ef4d2.aligned	LUSC	0.157	0.653	no mutation	-	-
									TCGA-68-8250-01A-11R-2296-07.2bdb8f96-2194-4541-bf8b-2798fb197a7c.aligned	LUSC	0.157	0.829	no mutation	-	-
									TCGA-34-5239-01A-21R-1820-07.ca366b19-d82e-4e65-9fde-f3be38fbe038.aligned	LUSC	0.158	0.608	no mutation	-	-
									TCGA-60-2716-01A-01R-0851-07.0b16749a-54a1-47f0-9534-4c3428fc7504.aligned	LUSC	0.158	0.682	no mutation	-	-
									TCGA-43-A475-01A-11R-A24H-07.72a23d60-178c-4cd2-9204-c00aebc935b6.aligned	LUSC	0.159	0.315	no mutation	-	-
									TCGA-56-8305-01A-11R-2296-07.0956217d-5f82-40be-8165-d7bb64135f23.aligned	LUSC	0.159	0.566	no mutation	-	-
									TCGA-43-7658-01A-11R-2125-07.c859b0e7-c582-41af-83d7-83ac07f53d13.aligned	LUSC	0.16	0.714	no mutation	-	-
									TCGA-56-1622-01A-01R-0692-07.e912b601-aff4-49e1-924f-44d242699608.aligned	LUSC	0.16	0.855	no mutation	-	-
									TCGA-43-2578-01A-01R-0851-07.c7b94923-c28a-449e-962c-40d56a1b2e61.aligned	LUSC	0.161	0.739	no mutation	-	-
									TCGA-85-8070-01A-11R-2247-07.13380c2f-2f59-40ac-ae0c-9f3dab833e39.aligned	LUSC	0.161	0.727	no mutation	-	-
									TCGA-21-5784-01A-01R-1635-07.c541f28a-299d-4c21-9329-4922e204e2ab.aligned	LUSC	0.162	0.542	no mutation	-	-
									TCGA-60-2698-01A-01R-0851-07.cf406671-32e5-46c6-8e55-ac696c5d9bc9.aligned	LUSC	0.162	0.74	no mutation	-	-
									TCGA-39-5030-01A-01R-1443-07.87af5ba8-6e7d-4177-82d2-57b7268d6018.aligned	LUSC	0.164	0.714	no mutation	-	-
									TCGA-52-7809-01A-21R-2125-07.9383278e-22a7-4ea3-8700-988b1c9d8fd9.aligned	LUSC	0.164	0.447	no mutation	-	-
									TCGA-56-8083-01A-11R-2247-07.06460d4f-a32d-4e68-a02b-e047d491c3a5.aligned	LUSC	0.165	0.832	no mutation	-	-
									TCGA-77-7335-01A-11R-2045-07.c291c855-abe4-4805-973f-e29ee22c4667.aligned	LUSC	0.165	0.733	no mutation	-	-
									TCGA-O2-A52N-01A-11R-A26W-07.5e4388cd-137c-4969-b273-7d067195c466.aligned	LUSC	0.165	0.714	no mutation	-	-
									TCGA-77-6845-01A-11R-1949-07.8ce70027-d230-4af0-ab5f-5a50fdaac5e5.aligned	LUSC	0.166	0.89	no mutation	-	-
									TCGA-85-A511-01A-21R-A262-07.bdde9491-7b52-4655-bed9-708a4aa770f2.aligned	LUSC	0.166	0.74	no mutation	-	-
									TCGA-18-3409-01A-01R-0980-07.c26af662-dd33-4073-bd97-1f79da7bfa43.aligned	LUSC	0.167	0.844	no mutation	-	-
									TCGA-34-5241-01A-01R-1443-07.e778c0a5-1f5b-4e94-9779-2f7386586ff1.aligned	LUSC	0.167	0.838	no mutation	-	-
									TCGA-37-4129-01A-01R-1100-07.26283541-2370-40ca-8687-e46b6cee1bc5.aligned	LUSC	0.167	0.32	no mutation	-	-
									TCGA-90-7766-01A-21R-2125-07.0c5d09fe-e0e0-4cfa-9cd8-802b5725a3f6.aligned	LUSC	0.167	0.786	no mutation	-	-
									TCGA-94-8035-01A-11R-2247-07.60b16987-41a4-4bcf-a550-939534eae800.aligned	LUSC	0.167	0.789	no mutation	-	-
									TCGA-J1-A4AH-01A-31R-A24H-07.657d4e74-c441-4ae1-8342-f789103bd461.aligned	LUSC	0.167	0.682	no mutation	-	-
									TCGA-85-6175-01A-11R-1820-07.f5e09ce5-d3df-4c22-8607-63535c2d4611.aligned	LUSC	0.168	0.754	no mutation	-	-
									TCGA-85-7710-01A-11R-2125-07.1c01b4ed-b807-4321-aa93-a26792f6283a.aligned	LUSC	0.169	0.662	no mutation	-	-
									TCGA-34-5232-01A-21R-1820-07.f1d662e9-e8dc-47d4-b350-c41798ad4584.aligned	LUSC	0.17	0.794	no mutation	-	-
									TCGA-37-4132-01A-01R-1100-07.967fb40b-bea9-40fd-bab1-7c524e12ac0d.aligned	LUSC	0.171	0.739	no mutation	-	-
									TCGA-60-2706-01A-01R-0851-07.134503af-e10e-41f4-97a4-c1261144b36a.aligned	LUSC	0.171	0.859	no mutation	-	-
									TCGA-66-2756-01A-01R-0851-07.77981a9c-ea15-47bb-bd1a-6600cdc50f09.aligned	LUSC	0.171	0.586	no mutation	-	-
									TCGA-70-6723-01A-11R-1820-07.88ef1c54-2210-429c-9cc4-6c12e6ee9d61.aligned	LUSC	0.171	0.608	no mutation	-	-
									TCGA-85-8481-01A-11R-2326-07.e350f73a-df75-4956-a50d-f60a4295b85a.aligned	LUSC	0.171	0.905	no mutation	-	-
									TCGA-85-A512-01A-11R-A26W-07.3d8fc38f-1005-47c9-adb7-62525f5ccfad.aligned	LUSC	0.172	NA	no mutation	-	-
									TCGA-60-2721-01A-01R-0851-07.ac70793d-cc2c-48c8-a6f7-12b4c319364a.aligned	LUSC	0.173	0.798	no mutation	-	-
									TCGA-63-7022-01A-11R-1949-07.df4110b6-3360-4c78-bb4f-89ae7cffba0c.aligned	LUSC	0.173	0.596	no mutation	-	-
									TCGA-34-8456-01A-21R-2326-07.c3ed3530-0c9c-497e-bf90-88df981d475a.aligned	LUSC	0.174	0.621	no mutation	-	-
									TCGA-77-A5G8-01B-11R-A27Q-07.5db439d8-0190-4417-abf8-59b8cf25a168.aligned	LUSC	0.174	0.739	no mutation	-	-
									TCGA-85-6561-01A-11R-1820-07.117806c9-4d1c-4b96-8f94-2fd3720d4609.aligned	LUSC	0.174	0.624	no mutation	-	-
									TCGA-22-4601-01A-01R-1443-07.e4e94ad0-a63b-43c1-928a-aa0333e72bed.aligned	LUSC	0.175	0.774	no mutation	-	-
									TCGA-60-2715-01A-01R-0851-07.0929665a-9dba-4744-ab13-fd483ff70c3a.aligned	LUSC	0.175	0.705	no mutation	-	-
									TCGA-77-7465-01A-11R-2045-07.432b9ce2-3ef5-4343-896f-bc91c59035fd.aligned	LUSC	0.175	0.631	no mutation	-	-
									TCGA-96-7545-01A-21R-2045-07.11fd13bc-b0d4-490b-a678-78ecfda9c9ce.aligned	LUSC	0.175	0.597	no mutation	-	-
									TCGA-34-8454-01A-11R-2326-07.71b1bdd1-2a00-4fd9-a229-cbc5d535af03.aligned	LUSC	0.176	0.714	no mutation	-	-
									TCGA-46-6026-01A-11R-1820-07.3361fa31-f545-4a50-912e-3bab98eb7930.aligned	LUSC	0.176	0.933	no mutation	-	-
									TCGA-NC-A5HD-01A-11R-A26W-07.9c53a722-7e70-4bf4-b201-3df62ce501c4.aligned	LUSC	0.176	0.867	no mutation	-	-
									TCGA-39-5031-01A-01R-1443-07.3ab5fa89-ae39-40a2-92ac-d1721cea9f7e.aligned	LUSC	0.177	0.763	no mutation	-	-
									TCGA-66-2788-01A-01R-0980-07.700121ee-a711-4ccc-9250-e2b299d0f46e.aligned	LUSC	0.177	0.812	no mutation	-	-
									TCGA-21-1070-01A-01R-0692-07.3a86e548-34d7-4677-9265-8ddd0e4ca4da.aligned	LUSC	0.178	0.846	no mutation	-	-
									TCGA-43-6647-01A-11R-1820-07.bd265674-2868-40d9-9d1a-72f4baf887f0.aligned	LUSC	0.178	0.873	no mutation	-	-
									TCGA-58-8390-01A-11R-2326-07.f8789ef6-b073-463f-be80-1fe462adeee7.aligned	LUSC	0.178	0.772	no mutation	-	-
									TCGA-96-8170-01A-11R-2296-07.eda6f268-91c6-4a18-a3bc-cc2590423b44.aligned	LUSC	0.178	0.714	no mutation	-	-
									TCGA-66-2794-01A-01R-1201-07.70235f1f-1376-4326-99d0-e413fab24662.aligned	LUSC	0.179	0.608	no mutation	-	-
									TCGA-37-4133-01A-01R-1100-07.9ca70bc7-d228-46cb-afb5-ccb7c5e04770.aligned	LUSC	0.18	0.553	no mutation	-	-
									TCGA-58-8387-01A-11R-2296-07.40c82f91-98b7-4c3f-8885-3ea4e383e7be.aligned	LUSC	0.18	0.714	no mutation	-	-
									TCGA-66-2791-01A-01R-0980-07.95d2741d-894f-447e-9010-844f1d8a6572.aligned	LUSC	0.18	0.692	no mutation	-	-
									TCGA-85-7698-01A-11R-2125-07.0ab02d97-2058-47bc-bc0d-3ec662c0b2d6.aligned	LUSC	0.18	0.449	no mutation	-	-
									TCGA-77-A5GB-01B-11R-A27Q-07.15758673-e515-438b-bd9b-26529dc6b673.aligned	LUSC	0.181	NA	no mutation	-	-
									TCGA-85-8049-01A-11R-2247-07.e57426eb-3223-41dc-b70e-ff7233e3403a.aligned	LUSC	0.181	0.905	no mutation	-	-
									TCGA-34-2596-01A-01R-0851-07.3647c517-acfa-439c-85a2-e03a305b8ce1.aligned	LUSC	0.182	0.614	no mutation	-	-
									TCGA-56-8628-01A-11R-2403-07.ac7e54d7-3886-4da3-a569-dd59fe479dea.aligned	LUSC	0.182	0.825	no mutation	-	-
									TCGA-46-3766-01A-01R-0980-07.9718e096-a9bc-42fc-af97-1624c4ba6a9b.aligned	LUSC	0.183	0.731	no mutation	-	-
									TCGA-NK-A5D1-01A-11R-A26W-07.5c727d2e-892d-4228-a7b8-062ed0e77672.aligned	LUSC	0.183	0.842	no mutation	-	-
									TCGA-58-A46L-01A-11R-A24H-07.9aa74fcf-9845-4708-a09b-a17aa4b9e94a.aligned	LUSC	0.185	0.467	no mutation	-	-
									TCGA-85-A4PA-01A-11R-A24Z-07.fdb289b5-14ba-4291-b997-b3b59f709052.aligned	LUSC	0.185	NA	no mutation	-	-
									TCGA-66-2763-01A-01R-0851-07.f1c8f94b-6397-4756-abf6-42a5e9e5c76e.aligned	LUSC	0.186	0.864	no mutation	-	-
									TCGA-18-3408-01A-01R-0980-07.43672213-eb65-4206-bc57-56587b08259f.aligned	LUSC	0.187	0.784	no mutation	-	-
									TCGA-46-3765-01A-01R-0980-07.f4b89ed8-5cd7-4b62-b427-ba408a24a60f.aligned	LUSC	0.187	0.848	no mutation	-	-
									TCGA-66-2777-01A-01R-1201-07.030f341f-bf04-4bc1-9572-721160a2ec28.aligned	LUSC	0.187	0.726	no mutation	-	-
									TCGA-77-7139-01A-11R-2045-07.aa7c9175-113a-4a7b-8577-18478b0fffd3.aligned	LUSC	0.187	0.563	no mutation	-	-
									TCGA-85-8664-01A-11R-2403-07.2a39b6f1-c19d-4177-b825-bf14bf73f737.aligned	LUSC	0.187	0.815	no mutation	-	-
									TCGA-21-1076-01A-01R-0692-07.0e4155e3-ff27-48f0-bc7d-c63b7c93d199.aligned	LUSC	0.188	0.735	no mutation	-	-
									TCGA-22-1000-01A-01R-A32Z-07.62710cd0-82b4-4746-ad7c-b320d933a542.aligned	LUSC	0.188	0.73	no mutation	-	-
									TCGA-85-7843-01A-11R-2125-07.ca5c5719-d6af-46a4-8abd-114cef627fc2.aligned	LUSC	0.188	0.695	no mutation	-	-
									TCGA-39-5021-01A-01R-1443-07.05e29bda-269a-4b56-b179-8b56867c036e.aligned	LUSC	0.189	0.776	no mutation	-	-
									TCGA-18-3416-01A-01R-0980-07.c5532e8c-8632-4e7a-8143-e062af4b1d60.aligned	LUSC	0.19	0.467	no mutation	-	-
									TCGA-56-8309-01A-11R-2296-07.cee82dd8-a3d1-448c-814d-b9481a30fb38.aligned	LUSC	0.19	0.811	no mutation	-	-
									TCGA-94-8490-01A-11R-2326-07.e0d001b0-05c9-4c1f-a1c4-fefa8a1e322f.aligned	LUSC	0.19	0.556	no mutation	-	-
									TCGA-98-8021-01A-11R-2247-07.1d2aec25-2f54-47da-b627-a6b312e027a1.aligned	LUSC	0.19	0.855	no mutation	-	-
									TCGA-22-5482-01A-01R-1635-07.71a18be8-ea00-4006-81cd-7ce875f67077.aligned	LUSC	0.191	0.831	no mutation	-	-
									TCGA-LA-A446-01A-21R-A24Z-07.e0dd6dc3-dcae-478c-99f3-e060272c14ef.aligned	LUSC	0.191	0.581	no mutation	-	-
									TCGA-85-8071-01A-11R-2247-07.a77afb11-3c0e-411b-b34b-84f827478e03.aligned	LUSC	0.193	0.614	no mutation	-	-
									TCGA-56-8307-01A-11R-2296-07.f43b8267-4311-41ef-bd2f-92ac8f336e86.aligned	LUSC	0.194	0.867	no mutation	-	-
									TCGA-77-6843-01A-11R-1949-07.3fc2678f-e653-41c7-a106-4aed5df1dedb.aligned	LUSC	0.194	0.661	no mutation	-	-
									TCGA-98-A53I-01A-31R-A262-07.4f8626b1-b8cd-41a2-b9b0-63847d2168be.aligned	LUSC	0.194	0.413	no mutation	-	-
									TCGA-21-1082-01A-01R-0692-07.fca05afb-d892-431c-a19a-e0c8c6e283eb.aligned	LUSC	0.195	0.892	no mutation	-	-
									TCGA-34-5231-01A-21R-1820-07.cdae461e-021e-4e59-ac04-d640d29d29dc.aligned	LUSC	0.195	0.738	no mutation	-	-
									TCGA-NK-A7XE-01A-12R-A405-07.55d4ea6c-f934-495e-9c48-e867bd7983d3.aligned	LUSC	0.195	0.548	no mutation	-	-
									TCGA-58-8386-01A-11R-2296-07.6e1fbe8d-8e83-4424-87e9-6e38313215d3.aligned	LUSC	0.196	0.763	no mutation	-	-
									TCGA-63-A5MH-01A-12R-A27Q-07.76e9e0bd-c2d9-4659-b71e-c913094adc93.aligned	LUSC	0.196	0.489	no mutation	-	-
									TCGA-85-8276-01A-11R-2296-07.5cdb7ad7-0660-4e93-928c-655f0f9465e4.aligned	LUSC	0.196	0.84	no mutation	-	-
									TCGA-22-4613-01A-01R-1443-07.82586a59-47ac-4dba-b460-87e968a9d658.aligned	LUSC	0.197	0.657	no mutation	-	-
									TCGA-39-5035-01A-01R-1443-07.2f3702b6-bd6e-4863-8b81-e7d3850a9017.aligned	LUSC	0.197	NA	no mutation	-	-
									TCGA-43-5668-01A-01R-1635-07.3cb7b861-6dba-4d54-bc04-c63a238e394e.aligned	LUSC	0.197	0.75	no mutation	-	-
									TCGA-51-4080-01A-01R-1100-07.6e6c90e7-2f98-4880-9e6e-d85966baa663.aligned	LUSC	0.197	0.927	no mutation	-	-
									TCGA-18-3421-01A-01R-0980-07.d0819fd7-9468-4da3-aade-ccf24cf3989d.aligned	LUSC	0.198	0.608	no mutation	-	-
									TCGA-66-2744-01A-01R-0980-07.2a016a06-5097-49b5-85b2-8ea5291fed23.aligned	LUSC	0.198	0.863	no mutation	-	-
									TCGA-43-7657-01A-31R-2125-07.56b4ee76-fe71-41fd-bb02-01cb4fcf5e38.aligned	LUSC	0.199	0.77	no mutation	-	-
									TCGA-79-5596-01A-31R-1949-07.5f242fff-ab9b-4e49-89c2-3679974c2112.aligned	LUSC	0.199	0.515	no mutation	-	-
									TCGA-96-8169-01A-11R-2296-07.12c6d713-3314-4458-914a-8247ec0fe292.aligned	LUSC	0.199	0.73	no mutation	-	-
									TCGA-21-1080-01A-01R-0692-07.263780bc-cbb0-426e-9c0c-cef110a83b51.aligned	LUSC	0.2	0.945	no mutation	-	-
									TCGA-56-6545-01A-11R-1820-07.2e6e7411-9875-418e-97a7-8fd61866d5a6.aligned	LUSC	0.2	0.605	no mutation	-	-
									TCGA-66-2766-01A-01R-0851-07.9a76d668-932a-47cd-a8c0-5840641e1aea.aligned	LUSC	0.2	0.476	no mutation	-	-
									TCGA-NC-A5HM-01A-12R-A26W-07.02225067-9673-48cb-aa8e-6e28f9fbeffd.aligned	LUSC	0.2	0.592	no mutation	-	-
									TCGA-O2-A52Q-01A-11R-A26W-07.7729ed42-e15f-4881-ada8-dd71457197e0.aligned	LUSC	0.2	0.669	no mutation	-	-
									TCGA-37-3783-01A-01R-1201-07.4becf4e5-085b-442e-9b06-e2472c0dc239.aligned	LUSC	0.201	0.3	no mutation	-	-
									TCGA-66-2800-01A-01R-1201-07.e24747be-f71a-488a-84bb-5872711cc40e.aligned	LUSC	0.201	0.743	no mutation	-	-
									TCGA-66-2793-01A-01R-1201-07.df7bc5ee-3423-495a-bc08-c0053e1640ad.aligned	LUSC	0.202	0.847	no mutation	-	-
									TCGA-46-3767-01A-01R-0980-07.566b24cb-eb71-4b13-a0bd-9d3bb6d8f475.aligned	LUSC	0.203	0.688	no mutation	-	-
									TCGA-66-2758-01A-02R-0851-07.a26c6cd1-144d-433a-b499-848ae93374c1.aligned	LUSC	0.203	0.585	no mutation	-	-
									TCGA-85-8584-01A-11R-2403-07.1bc29a8a-19a4-4b79-ad7e-a64633b2c487.aligned	LUSC	0.203	0.88	no mutation	-	-
									TCGA-21-5782-01A-01R-1635-07.6ccc37a2-f073-4050-bfcd-de106d86236b.aligned	LUSC	0.204	0.833	no mutation	-	-
									TCGA-22-4593-01A-21R-1820-07.88d40fcc-c30a-437f-b514-ef0a60f8836e.aligned	LUSC	0.204	0.775	no mutation	-	-
									TCGA-58-8391-01A-11R-2326-07.9bb5155e-25b8-41b7-a424-8aeb81853366.aligned	LUSC	0.204	0.642	no mutation	-	-
									TCGA-77-8156-01A-11R-2247-07.27232616-276d-4654-ba3a-697a0c83dd7e.aligned	LUSC	0.204	0.619	no mutation	-	-
									TCGA-85-8350-01A-11R-2296-07.6d8a4777-88a1-41f0-9a30-354d52ce9e86.aligned	LUSC	0.204	0.653	no mutation	-	-
									TCGA-60-2724-01A-01R-0851-07.c3c18dde-e425-48c9-a6d6-6d55c31147f3.aligned	LUSC	0.205	0.763	no mutation	-	-
									TCGA-66-2753-01A-01R-0980-07.a10bc546-eb5d-4022-8f77-ea993db1a9d3.aligned	LUSC	0.205	0.744	no mutation	-	-
									TCGA-66-2768-01A-01R-0851-07.97454c59-eed0-470f-a234-ff8b25b4b8a6.aligned	LUSC	0.205	0.697	no mutation	-	-
									TCGA-77-A5G6-01A-11R-A27Q-07.327ce5b0-ebfe-42f0-a277-a730dc467831.aligned	LUSC	0.205	0.758	no mutation	-	-
									TCGA-18-4083-01A-01R-1100-07.984b427f-6831-4ce5-8135-d25c0a2e62d2.aligned	LUSC	0.206	0.627	no mutation	-	-
									TCGA-22-5477-01A-01R-1635-07.b6cbe950-44d8-4da9-ba79-116f25015278.aligned	LUSC	0.206	0.784	no mutation	-	-
									TCGA-60-2725-01A-01R-1201-07.d540849d-46de-4d86-b93e-c4eb220d9dd1.aligned	LUSC	0.206	0.676	no mutation	-	-
									TCGA-77-7142-01A-11R-2045-07.b7d58bd2-216f-4fdf-b97e-56d9cfb69e3b.aligned	LUSC	0.206	0.682	no mutation	-	-
									TCGA-85-A4JB-01A-51R-A262-07.dfc68f11-b26c-48a3-b43e-c907d9d12f87.aligned	LUSC	0.206	0.812	no mutation	-	-
									TCGA-37-4141-01A-02R-1100-07.2c6ccb67-23b3-4e1c-9136-30f373c7e40c.aligned	LUSC	0.207	0.733	no mutation	-	-
									TCGA-68-8251-01A-11R-2296-07.9ceb9e31-6495-4ae8-8c41-58fe981f9ac7.aligned	LUSC	0.207	0.714	no mutation	-	-
									TCGA-85-8355-01A-11R-2296-07.c0e5b9a0-cbbf-4b4b-a880-93721969c9a5.aligned	LUSC	0.207	0.839	no mutation	-	-
									TCGA-58-A46N-01A-11R-A24H-07.14053697-8879-40ef-ad7d-9840ebae105a.aligned	LUSC	0.208	0.423	no mutation	-	-
									TCGA-77-8009-01A-11R-2187-07.0b9a03ce-d4c1-4192-a18c-de96c8b21bb2.aligned	LUSC	0.208	0.558	no mutation	-	-
									TCGA-77-8143-01A-11R-2247-07.66016ff6-5367-4560-a7d3-20f536f22ece.aligned	LUSC	0.208	0.808	no mutation	-	-
									TCGA-34-2608-01A-02R-0851-07.ea2e88e9-53f1-4fcd-b7b8-924ec8ed0aaa.aligned	LUSC	0.21	0.812	no mutation	-	-
									TCGA-60-2707-01A-01R-0851-07.2c299eb8-f688-487f-b0d8-9b2bd297193b.aligned	LUSC	0.21	0.832	no mutation	-	-
									TCGA-60-2709-01A-21R-1820-07.87fc2c1d-3072-40fb-bc36-5b7a5604d4d7.aligned	LUSC	0.21	0.607	no mutation	-	-
									TCGA-22-1012-01A-01R-0692-07.de4a60ba-a4a6-4ff8-8768-4c47e3926eb3.aligned	LUSC	0.211	NA	no mutation	-	-
									TCGA-33-4586-01A-01R-1443-07.80444ef3-0ac2-45fc-b0c5-237cd8bb8fc0.aligned	LUSC	0.211	0.504	no mutation	-	-
									TCGA-60-2703-01A-11R-2045-07.4228ef47-cd33-4bec-aa70-7a0cbe88de80.aligned	LUSC	0.211	0.803	no mutation	-	-
									TCGA-22-5479-01A-31R-1949-07.d7086de7-6fd7-4709-b390-90f106977829.aligned	LUSC	0.212	0.763	no mutation	-	-
									TCGA-22-5491-01A-01R-1635-07.8ecb75cd-cf31-4cc8-a2eb-01d1346791e9.aligned	LUSC	0.212	0.627	no mutation	-	-
									TCGA-60-2712-01A-01R-0851-07.02311dd2-115e-452f-a5de-b3230a51d7f2.aligned	LUSC	0.212	0.5	no mutation	-	-
									TCGA-85-8582-01A-21R-2403-07.11918ff0-e8d4-4214-904a-8120ba648fec.aligned	LUSC	0.212	0.589	no mutation	-	-
									TCGA-18-4086-01A-01R-1100-07.95eea5e6-b72a-4dc6-a285-1c79bcf99465.aligned	LUSC	0.213	0.632	no mutation	-	-
									TCGA-21-5783-01A-41R-2187-07.4220f308-b671-4bf8-bf9c-5884a66e9797.aligned	LUSC	0.214	0.875	no mutation	-	-
									TCGA-43-8115-01A-11R-2247-07.3e1695a2-9716-466c-89a8-91a3c996cdbe.aligned	LUSC	0.214	0.5	no mutation	-	-
									TCGA-66-2771-01A-01R-0980-07.91102ced-5e0a-427b-8640-4dfddf2004a7.aligned	LUSC	0.214	0.667	no mutation	-	-
									TCGA-77-7463-01A-11R-2045-07.02f3b4c9-5c69-4bec-8897-15f5b9a948b4.aligned	LUSC	0.214	0.933	no mutation	-	-
									TCGA-77-8139-01A-11R-2247-07.d34945c6-2882-4e48-ada0-2f61d9f7a4e5.aligned	LUSC	0.215	0.761	no mutation	-	-
									TCGA-18-4721-01A-01R-1443-07.7bd328df-04eb-4500-b52e-59c8dba766a3.aligned	LUSC	0.216	0.29	no mutation	-	-
									TCGA-60-2696-01A-01R-0851-07.ff913d7b-73f5-4987-97f9-294463272f82.aligned	LUSC	0.217	0.867	no mutation	-	-
									TCGA-77-A5FZ-01A-31R-A27Q-07.c57a55f6-bce1-4d76-8edc-6a4f78056bdc.aligned	LUSC	0.217	0.615	no mutation	-	-
									TCGA-63-7023-01A-11R-1949-07.8322db3e-e34c-469a-becd-a29ce4676473.aligned	LUSC	0.218	0.696	no mutation	-	-
									TCGA-77-8153-01A-11R-2403-07.adda0fb6-b939-4fac-a005-3696d05d1971.aligned	LUSC	0.218	0.705	no mutation	-	-
									TCGA-O2-A52S-01A-11R-A262-07.e3e7210a-a45e-47dc-aa2c-46aa17d47314.aligned	LUSC	0.218	0.615	no mutation	-	-
									TCGA-22-5480-01A-01R-1635-07.2d8e77a9-f69e-4c27-acaa-1ae73dbc5997.aligned	LUSC	0.219	0.788	no mutation	-	-
									TCGA-63-7021-01A-11R-1949-07.18278118-50d2-4f87-9892-54d40d81391c.aligned	LUSC	0.219	NA	no mutation	-	-
									TCGA-NC-A5HI-01A-11R-A26W-07.d1f64089-b3d5-490f-8800-d8b82cc7469c.aligned	LUSC	0.219	0.883	no mutation	-	-
									TCGA-22-4605-01A-21R-2125-07.f5255c17-4a9e-4532-88b1-880f3e933579.aligned	LUSC	0.22	0.562	no mutation	-	-
									TCGA-33-AASB-01A-11R-A405-07.81fd0745-ced7-4eab-adeb-0588634e1fae.aligned	LUSC	0.221	0.799	no mutation	-	-
									TCGA-63-7020-01A-11R-1949-07.5f76cbbf-fb21-4ec7-8ff3-5f7baf16488d.aligned	LUSC	0.222	0.964	no mutation	-	-
									TCGA-66-2767-01A-01R-0851-07.f54e8f7c-75c2-4566-8696-06e5ac1b8a0d.aligned	LUSC	0.222	0.579	no mutation	-	-
									TCGA-21-1076-01A-02R-0692-07.db2c54e8-2023-49de-a116-7bec77297dee.aligned	LUSC	0.223	0.636	no mutation	-	-
									TCGA-85-6560-01A-11R-1820-07.b6b63f14-21a2-456c-895a-a8cf032b729a.aligned	LUSC	0.223	0.331	no mutation	-	-
									TCGA-92-7341-01A-31R-2045-07.4ff5e2c1-478c-4f0a-bffe-ea62b205da06.aligned	LUSC	0.223	0.659	no mutation	-	-
									TCGA-37-A5EN-01A-21R-A26W-07.72c7d42b-8821-4702-8e55-081f3de759dc.aligned	LUSC	0.224	0.556	no mutation	-	-
									TCGA-63-A5MP-01A-11R-A26W-07.e421b4a8-d6e0-4c30-adc2-1311d04f7696.aligned	LUSC	0.224	0.703	no mutation	-	-
									TCGA-85-A510-01A-11R-A26W-07.732285be-4a85-4be6-b3b6-7e50934a5adb.aligned	LUSC	0.224	0.705	no mutation	-	-
									TCGA-34-5927-01A-11R-1820-07.a67dbc0f-e3b6-4043-8512-8cfb675ddd99.aligned	LUSC	0.225	0.709	no mutation	-	-
									TCGA-98-A53J-01A-11R-A26W-07.92959314-e1b3-4b24-a9a1-080a61884135.aligned	LUSC	0.225	0.625	no mutation	-	-
									TCGA-22-5474-01A-01R-1635-07.0242dfba-2ab3-457e-b905-82dc83348e11.aligned	LUSC	0.226	0.537	no mutation	-	-
									TCGA-56-A4BW-01A-11R-A24H-07.aa07fad1-0896-44c3-b8f8-289ac06d2d79.aligned	LUSC	0.226	0.8	no mutation	-	-
									TCGA-22-4609-01A-21R-2125-07.f6c0f677-2bd8-4406-8d44-f0d2d1c02763.aligned	LUSC	0.227	0.739	no mutation	-	-
									TCGA-37-4135-01A-01R-1100-07.2adbe625-d7cc-45a9-b00b-e5e439e52deb.aligned	LUSC	0.227	0.946	no mutation	-	-
									TCGA-37-A5EL-01A-11R-A26W-07.cf34ea0c-75f2-485b-aab0-e06694d69171.aligned	LUSC	0.228	0.341	no mutation	-	-
									TCGA-63-A5MT-01A-21R-A26W-07.6309a039-6d4a-4757-8c05-043b17010104.aligned	LUSC	0.228	0.846	no mutation	-	-
									TCGA-22-5492-01A-01R-1635-07.8dc89366-a78f-4e41-983f-13dfbbe782a2.aligned	LUSC	0.229	0.766	no mutation	-	-
									TCGA-34-5928-01A-11R-1820-07.b9db5c2a-c5dd-4e58-905f-fefccd469f1f.aligned	LUSC	0.229	0.855	no mutation	-	-
									TCGA-39-5024-01A-21R-1820-07.e4d0c9ca-ecf9-4ded-a572-3c4cc9ce955a.aligned	LUSC	0.229	0.839	no mutation	-	-
									TCGA-22-0940-01A-01R-0692-07.c322339f-28e6-480d-8cc3-5d63b07e66d0.aligned	LUSC	0.23	0.722	no mutation	-	-
									TCGA-34-5929-01A-11R-1820-07.4686dc73-c481-4e93-977c-980887726234.aligned	LUSC	0.23	0.718	no mutation	-	-
									TCGA-56-7731-01A-11R-2125-07.3f846f2e-41c5-4ce9-bccb-8142cbc76525.aligned	LUSC	0.23	0.834	no mutation	-	-
									TCGA-66-2787-01A-01R-0980-07.a7e57e13-7e54-4839-9b94-0c7d3dda0489.aligned	LUSC	0.23	0.63	no mutation	-	-
									TCGA-43-3920-01A-01R-0980-07.185c6574-0d29-4078-9198-ed4f427331bd.aligned	LUSC	0.231	0.824	no mutation	-	-
									TCGA-56-8503-01A-11R-2403-07.bbbac47c-0764-4bdb-857d-bd218e9d76ca.aligned	LUSC	0.231	0.696	no mutation	-	-
									TCGA-60-2719-01A-01R-0851-07.b5e61a38-2067-473e-8eb3-0d8c259b7e67.aligned	LUSC	0.231	1	no mutation	-	-
									TCGA-33-4533-01A-01R-1201-07.73c2db42-5c8b-4b21-a1a5-ad3b106f2b13.aligned	LUSC	0.232	0.567	no mutation	-	-
									TCGA-39-5022-01A-21R-1820-07.db85a3d4-61c8-4b3d-8d5e-f49fc9638cbb.aligned	LUSC	0.232	0.679	no mutation	-	-
									TCGA-77-A5GA-01A-11R-A27Q-07.636bbdfd-25de-4068-921c-8982bed31c8c.aligned	LUSC	0.232	0.697	no mutation	-	-
									TCGA-85-8580-01A-31R-2403-07.381536e9-3a91-4878-8d63-8961d6e3b6a2.aligned	LUSC	0.232	0.964	no mutation	-	-
									TCGA-90-A4EE-01A-11R-A24Z-07.ce3fabfc-8842-4c41-bf9a-e1c75872c8c0.aligned	LUSC	0.233	0.543	no mutation	-	-
									TCGA-94-7557-01A-11R-2125-07.318d06a1-77ea-4a5a-a886-d8b470713451.aligned	LUSC	0.233	0.641	no mutation	-	-
									TCGA-98-A538-01A-11R-A262-07.f6b2f5b6-b012-46ec-9ed9-9a37c22cac5d.aligned	LUSC	0.233	0.5	no mutation	-	-
									TCGA-66-2754-01A-01R-0980-07.98fef165-d1ea-40e8-9bc5-5e8e70b7aaa5.aligned	LUSC	0.234	0.567	no mutation	-	-
									TCGA-85-A4CL-01A-41R-A26W-07.fb3438ba-43d1-4c51-adaf-4326983496b6.aligned	LUSC	0.234	0.625	no mutation	-	-
									TCGA-18-3411-01A-01R-0980-07.bc493a57-6821-4607-a841-5ffc39391910.aligned	LUSC	0.235	0.612	no mutation	-	-
									TCGA-39-5027-01A-21R-1820-07.94f47d71-e3ad-44ad-8ddd-370db58ff67d.aligned	LUSC	0.235	0.846	no mutation	-	-
									TCGA-66-2734-01A-01R-0980-07.eb104ebb-be06-4f91-be68-d3b4ef649d2a.aligned	LUSC	0.235	0.515	no mutation	-	-
									TCGA-21-5786-01A-01R-1635-07.b8bcd42e-f1bc-4c93-8dac-933d94d33a0d.aligned	LUSC	0.236	0.777	no mutation	-	-
									TCGA-66-2755-01A-01R-0851-07.8c547100-3fac-4519-91e9-7976a49ec9c3.aligned	LUSC	0.237	0.745	no mutation	-	-
									TCGA-56-5897-01A-11R-1635-07.31137a90-0e02-4c48-80c1-14c882eff26f.aligned	LUSC	0.238	0.811	no mutation	-	-
									TCGA-66-2778-01A-02R-0851-07.30fd754a-0625-4435-877d-7dfaee227f8b.aligned	LUSC	0.238	0.854	no mutation	-	-
									TCGA-85-7696-01A-11R-2125-07.923e19e4-d166-4950-b763-259603ded444.aligned	LUSC	0.238	0.481	no mutation	-	-
									TCGA-56-A49D-01A-11R-A24H-07.c9eb7517-0b47-407c-abaa-abae989044fd.aligned	LUSC	0.239	0.656	no mutation	-	-
									TCGA-21-1075-01A-01R-0692-07.76ad7c60-3911-478f-bb99-2161769fa380.aligned	LUSC	0.24	0.698	no mutation	-	-
									TCGA-22-4604-01A-01R-1201-07.017e0cba-13b0-457a-80bb-8d6090506cc9.aligned	LUSC	0.24	0.767	no mutation	-	-
									TCGA-22-5472-01A-01R-1635-07.17d5f5c9-ed12-4dd7-810e-601b7545b47f.aligned	LUSC	0.24	0.704	no mutation	-	-
									TCGA-56-8622-01A-11R-2403-07.f48f08fe-9fa5-4eea-85b1-6fa691515349.aligned	LUSC	0.24	0.706	no mutation	-	-
									TCGA-77-A5G7-01B-11R-A27Q-07.1d0f2179-a8a3-4a29-ace9-b627d0338b10.aligned	LUSC	0.24	0.622	no mutation	-	-
									TCGA-77-8131-01A-11R-2247-07.84b37e1a-260f-42c8-92d2-377ba130168d.aligned	LUSC	0.241	0.548	no mutation	-	-
									TCGA-37-3789-01A-01R-0980-07.d23adf22-4453-4144-9a70-2c60bad34d97.aligned	LUSC	0.242	0.659	no mutation	-	-
									TCGA-39-5040-01A-21R-2125-07.48b4302e-03cd-4f73-ab52-fb8dc22a10d4.aligned	LUSC	0.242	0.882	no mutation	-	-
									TCGA-43-A474-01A-11R-A24H-07.7533fbaf-dbbd-4778-b213-741229a58f4c.aligned	LUSC	0.242	0.68	no mutation	-	-
									TCGA-52-7622-01A-11R-2125-07.dcfd52b5-c7d6-44e3-8137-405cf0fff780.aligned	LUSC	0.242	0.686	no mutation	-	-
									TCGA-6A-AB49-01A-12R-A405-07.4f64d057-a632-4a38-a9fe-977a194bcd34.aligned	LUSC	0.242	0.678	no mutation	-	-
									TCGA-77-8148-01A-11R-2247-07.a825b1eb-e03b-44da-8587-899244ca6c0e.aligned	LUSC	0.243	0.6	no mutation	-	-
									TCGA-56-7222-01A-11R-2045-07.13daa1a0-a236-474e-b621-eb131be34af1.aligned	LUSC	0.244	0.616	no mutation	-	-
									TCGA-22-1016-01A-01R-0692-07.10e6a64d-2d89-444f-ad6f-d4fde86d8a8a.aligned	LUSC	0.245	0.792	no mutation	-	-
									TCGA-68-A59J-01A-21R-A26W-07.ba2a4e28-8085-4721-a72c-2f26b49b6776.aligned	LUSC	0.245	0.88	no mutation	-	-
									TCGA-96-A4JL-01A-11R-A24Z-07.f0913366-262e-4c6b-b687-cc6126d95c84.aligned	LUSC	0.245	0.619	no mutation	-	-
									TCGA-66-2765-01A-01R-0851-07.02497ea4-eb86-4154-a7a2-63b4baaebc97.aligned	LUSC	0.247	0.736	no mutation	-	-
									TCGA-77-8154-01A-11R-2247-07.9a7bfae6-39b5-4d65-953c-9a029b093808.aligned	LUSC	0.247	0.824	no mutation	-	-
									TCGA-66-2769-01A-02R-0851-07.41ab6249-4301-4c67-9b1f-83c295536b13.aligned	LUSC	0.249	0.966	no mutation	-	-
									TCGA-56-7579-01A-11R-2045-07.e28b7dfd-d7ba-4645-bf2e-f4a5aa3873f7.aligned	LUSC	0.25	0.652	no mutation	-	-
									TCGA-66-2795-01A-02R-0980-07.ae8b243b-3190-47e5-af8f-3ff76a403516.aligned	LUSC	0.25	0.686	no mutation	-	-
									TCGA-96-A4JK-01A-11R-A24Z-07.c5d7af42-6394-4315-bf63-2a2c51996bec.aligned	LUSC	0.25	0.512	no mutation	-	-
									TCGA-O2-A52V-01A-31R-A262-07.d353af66-1298-4da0-b7fd-08671d5dcda9.aligned	LUSC	0.25	0.802	no mutation	-	-
									TCGA-22-4607-01A-01R-1201-07.4972964a-475f-4611-ab72-22543d9aa6fb.aligned	LUSC	0.251	0.793	no mutation	-	-
									TCGA-46-3769-01A-01R-0980-07.6606d696-1211-43ad-b7b0-43b183af7faa.aligned	LUSC	0.251	0.531	no mutation	-	-
									TCGA-58-A46K-01A-11R-A24H-07.3c6a4510-fc3e-4b40-9d15-2ccbce48dca2.aligned	LUSC	0.251	0.659	no mutation	-	-
									TCGA-39-5011-01A-01R-1443-07.04b90b6a-445b-4d52-bed6-32b574e0a2ed.aligned	LUSC	0.252	0.803	no mutation	-	-
									TCGA-66-2789-01A-01R-0980-07.4c91a673-ed50-41b5-8261-50c9b8716aa2.aligned	LUSC	0.252	0.685	no mutation	-	-
									TCGA-52-7810-01A-11R-2125-07.eefac675-8386-4ffe-a18a-8763f90b2056.aligned	LUSC	0.253	NA	no mutation	-	-
									TCGA-18-3406-01A-01R-0980-07.99516b1e-9ee2-48d9-90e4-e78370eccef6.aligned	LUSC	0.254	0.793	no mutation	-	-
									TCGA-33-AASD-01A-11R-A405-07.95e1065f-3bd1-4249-b896-e8835c856582.aligned	LUSC	0.255	0.74	no mutation	-	-
									TCGA-18-3412-01A-01R-0980-07.8539f984-feb7-4b21-ac81-1ae2b403b845.aligned	LUSC	0.256	0.659	no mutation	-	-
									TCGA-56-A5DR-01A-11R-A27Q-07.eaf753de-dd57-49bf-b0ad-ffc019fdbef3.aligned	LUSC	0.256	0.7	no mutation	-	-
									TCGA-56-A4ZK-01A-11R-A262-07.9cf2d1c9-90c2-46a5-bdf2-ff27745b7808.aligned	LUSC	0.258	0.631	no mutation	-	-
									TCGA-66-2786-01A-01R-0851-07.1190c768-24c0-4762-8701-dea5d35e8fe1.aligned	LUSC	0.258	1	no mutation	-	-
									TCGA-NC-A5HJ-01A-11R-A26W-07.a6029e8e-f375-4843-989c-745b2bc64f94.aligned	LUSC	0.259	0.66	no mutation	-	-
									TCGA-90-7769-01A-11R-2125-07.c2624390-7f99-4346-b10d-568de512a8f9.aligned	LUSC	0.261	0.744	no mutation	-	-
									TCGA-18-3410-01A-01R-0980-07.388eaf67-9d6d-4b9a-b404-a4ce171fbd18.aligned	LUSC	0.262	NA	no mutation	-	-
									TCGA-77-7140-01A-41R-2045-07.fffdafae-fae0-4ae9-8fd2-3c2bedd156e1.aligned	LUSC	0.262	0.429	no mutation	-	-
									TCGA-98-7454-01A-11R-2045-07.0e199130-3ee6-4172-93f9-db55c11e61b3.aligned	LUSC	0.264	0.779	no mutation	-	-
									TCGA-98-A53H-01A-12R-A262-07.b2eaf339-4cd4-4b99-a5d4-10957d3d49dd.aligned	LUSC	0.264	0.718	no mutation	-	-
									TCGA-33-AASI-01A-22R-A405-07.7dedcae7-dff0-4df0-9075-f368be9cb60b.aligned	LUSC	0.265	0.778	no mutation	-	-
									TCGA-56-8201-01A-11R-2247-07.24cbacbe-2de9-40b6-beea-d285eaf4c8b0.aligned	LUSC	0.265	0.659	no mutation	-	-
									TCGA-63-5131-01A-01R-1443-07.d998fb64-f09e-462e-b7c4-d2e63e56a553.aligned	LUSC	0.266	0.741	no mutation	-	-
									TCGA-21-1081-01A-01R-0692-07.89aaa481-724a-44d3-a4f2-d1a058563b03.aligned	LUSC	0.267	0.757	no mutation	-	-
									TCGA-33-AASL-01A-11R-A405-07.b9b42bfa-2222-4d21-a163-02f767c4db38.aligned	LUSC	0.267	0.378	no mutation	-	-
									TCGA-56-8082-01A-11R-2247-07.4ec591d8-c168-4541-a685-f009d0c3da38.aligned	LUSC	0.267	0.772	no mutation	-	-
									TCGA-77-8144-01A-11R-2247-07.cf939eea-83dc-42ad-b9ce-0c3972ebf86b.aligned	LUSC	0.267	0.793	no mutation	-	-
									TCGA-56-7730-01A-11R-2125-07.a632cbdb-7a01-42e2-8118-20103917cc8e.aligned	LUSC	0.268	0.696	no mutation	-	-
									TCGA-43-6773-01A-41R-1949-07.25361c46-91f3-4b7b-80e0-ef8576ce00c1.aligned	LUSC	0.269	0.803	no mutation	-	-
									TCGA-94-A4VJ-01A-11R-A24Z-07.73e04325-b1c2-4c77-b335-f6616ac48f47.aligned	LUSC	0.269	0.75	no mutation	-	-
									TCGA-21-1071-01A-01R-0692-07.6b56c843-4716-4118-8312-c86c3218d02a.aligned	LUSC	0.27	0.727	no mutation	-	-
									TCGA-56-A4ZJ-01A-11R-A262-07.d57e41d2-e98e-4a24-b1cf-bfca3cb5e255.aligned	LUSC	0.27	0.724	no mutation	-	-
									TCGA-68-7757-01B-11R-2296-07.bea8760d-cd7c-4d02-8032-cf32505fda56.aligned	LUSC	0.27	0.597	no mutation	-	-
									TCGA-NC-A5HP-01A-11R-A26W-07.4ab07cc2-d5a1-48b5-a974-08bc48090920.aligned	LUSC	0.27	0.845	no mutation	-	-
									TCGA-43-8118-01A-11R-2403-07.8cebbeaa-9421-4012-becb-10de3f135a3e.aligned	LUSC	0.271	0.674	no mutation	-	-
									TCGA-NC-A5HN-01A-11R-A26W-07.564636b5-e3fb-46ce-91db-f64b9a5612a9.aligned	LUSC	0.271	0.695	no mutation	-	-
									TCGA-63-A5MV-01A-21R-A26W-07.34b3ffb2-9fd1-4521-856a-f465f537804b.aligned	LUSC	0.272	0.667	no mutation	-	-
									TCGA-MF-A522-01A-11R-A262-07.42700ab7-f1fe-41de-97b0-3fba56091b82.aligned	LUSC	0.272	0.702	no mutation	-	-
									TCGA-33-AAS8-01A-11R-A405-07.c86cac86-41e9-453c-9de5-83d506990256.aligned	LUSC	0.273	0.736	no mutation	-	-
									TCGA-39-5028-01A-01R-1443-07.fecc45b4-3293-4a47-837b-74e42c6cbf0f.aligned	LUSC	0.273	0.961	no mutation	-	-
									TCGA-85-6798-01A-11R-1949-07.63dc6159-f7a9-4ccb-86d0-ac495ebfadca.aligned	LUSC	0.273	0.627	no mutation	-	-
									TCGA-92-7340-01A-21R-2045-07.7828187d-3fbc-4139-8546-c6d92fef3e0f.aligned	LUSC	0.273	0.667	no mutation	-	-
									TCGA-43-2581-01A-01R-0851-07.9471e29a-1dcc-4de4-a213-15765427e8e5.aligned	LUSC	0.274	0.837	no mutation	-	-
									TCGA-85-A50Z-01A-21R-A262-07.8c5bf599-1fe3-419d-a83a-6c230c096735.aligned	LUSC	0.274	0.828	no mutation	-	-
									TCGA-NC-A5HO-01A-11R-A26W-07.88b924eb-7bbb-449b-83f2-e2f496ced7df.aligned	LUSC	0.275	NA	no mutation	-	-
									TCGA-60-2704-01A-11R-2045-07.790c2e10-c79a-412d-9a24-d571652ff80e.aligned	LUSC	0.276	0.662	no mutation	-	-
									TCGA-92-8063-01A-11R-2247-07.153f13af-43b9-4362-b18b-039b39611962.aligned	LUSC	0.277	0.841	no mutation	-	-
									TCGA-98-A53C-01A-11R-A262-07.af593182-a2e2-4bbf-9a11-35746bf4be9e.aligned	LUSC	0.277	0.806	no mutation	-	-
									TCGA-NC-A5HF-01A-11R-A26W-07.9b2c4413-d5e6-4d48-9ceb-4ba48e737f25.aligned	LUSC	0.277	0.732	no mutation	-	-
									TCGA-43-7656-01A-11R-2125-07.f7106ef9-450f-4952-8b64-c5d31317ae66.aligned	LUSC	0.279	NA	no mutation	-	-
									TCGA-68-7756-01A-11R-2125-07.f8243dda-830f-4c7e-bde2-20bad21725d0.aligned	LUSC	0.282	0.726	no mutation	-	-
									TCGA-33-4589-01A-01R-1443-07.5a6bed81-2364-4681-b659-af68a1028512.aligned	LUSC	0.284	NA	no mutation	-	-
									TCGA-90-A4ED-01A-31R-A24Z-07.c7fdad9d-8804-403c-8171-c6fff106b33d.aligned	LUSC	0.284	0.912	no mutation	-	-
									TCGA-22-4591-01A-01R-1201-07.4e2f417c-e1db-4d99-b999-d3aab967c244.aligned	LUSC	0.286	0.828	no mutation	-	-
									TCGA-21-1078-01A-01R-0692-07.320810be-bd11-40c7-9eee-7496f7564599.aligned	LUSC	0.288	0.755	no mutation	-	-
									TCGA-34-5234-01A-01R-1635-07.523d5f7e-4980-4f87-be5d-3a81bb6f8314.aligned	LUSC	0.288	0.821	no mutation	-	-
									TCGA-77-7337-01A-21R-2045-07.86c13d00-9cb9-4cad-bf90-beb4115b69f5.aligned	LUSC	0.288	0.677	no mutation	-	-
									TCGA-33-4547-01A-01R-1201-07.f31fd0a1-b600-42bc-a6fa-689c05a581ce.aligned	LUSC	0.289	0.813	no mutation	-	-
									TCGA-52-7812-01A-11R-2125-07.2afa4dfe-6d9b-46b1-89bd-235c7b5cbebf.aligned	LUSC	0.29	0.862	no mutation	-	-
									TCGA-63-A5MM-01A-11R-A26W-07.87f18dcb-093e-4dac-91e1-73183fc6a0d9.aligned	LUSC	0.29	0.68	no mutation	-	-
									TCGA-98-A539-01A-31R-A262-07.63068ba8-f2cb-4e3d-a34b-ec219ab6b574.aligned	LUSC	0.29	0.667	no mutation	-	-
									TCGA-63-A5MN-01A-22R-A27Q-07.6c120b12-014b-4722-9b9d-b37de6d3d8c0.aligned	LUSC	0.291	0.815	no mutation	-	-
									TCGA-85-A4QR-01A-11R-A24Z-07.19c517ef-7e77-4033-9020-eef42285cb04.aligned	LUSC	0.291	0.827	no mutation	-	-
									TCGA-22-5471-01A-01R-1635-07.c7372404-46b6-415c-8084-2dac0e7f3cee.aligned	LUSC	0.292	0.909	no mutation	-	-
									TCGA-56-6546-01A-11R-1820-07.8578f1c0-bec8-467e-9426-b2f18071eca8.aligned	LUSC	0.292	0.818	no mutation	-	-
									TCGA-66-2742-01A-01R-0980-07.002e2fae-9e30-4800-b23e-8f23bd16ad56.aligned	LUSC	0.292	0.906	no mutation	-	-
									TCGA-39-5029-01A-01R-1443-07.d424d3e3-9055-4d6a-a7ce-debbd3537fcd.aligned	LUSC	0.294	0.788	no mutation	-	-
									TCGA-34-A5IX-01A-12R-A27Q-07.1b4f8b52-3d0b-4ba4-b1b8-be045cd67f86.aligned	LUSC	0.295	0.739	no mutation	-	-
									TCGA-51-6867-01A-11R-2045-07.67406266-5f84-4a8a-90a0-8655bece5a69.aligned	LUSC	0.295	0.403	no mutation	-	-
									TCGA-22-4594-01A-01R-1201-07.1cdc026e-58bc-424d-9cf4-6c6701e081ad.aligned	LUSC	0.299	0.532	no mutation	-	-
									TCGA-77-8008-01A-21R-2187-07.0116ccaf-9eaa-4f14-8255-586f587c29f8.aligned	LUSC	0.299	0.621	no mutation	-	-
									TCGA-90-6837-01A-11R-1949-07.91c5d28b-85af-49ff-8307-140707d13d0e.aligned	LUSC	0.299	0.824	no mutation	-	-
									TCGA-43-6771-01A-11R-1820-07.b936c3f0-795b-4128-bca0-b797b3d86f8d.aligned	LUSC	0.301	0.821	no mutation	-	-
									TCGA-63-A5MS-01A-11R-A26W-07.920292b7-e792-4e3e-89f9-aa0c764aef74.aligned	LUSC	0.302	0.943	no mutation	-	-
									TCGA-85-A4JC-01A-11R-A24Z-07.03f49b28-9ea3-446c-a9b1-633bcbedc3b4.aligned	LUSC	0.302	0.534	no mutation	-	-
									TCGA-85-7697-01A-11R-2125-07.b4561112-1099-48a5-9bf9-beb2220cf597.aligned	LUSC	0.303	0.606	no mutation	-	-
									TCGA-34-2600-01A-01R-0851-07.e1d11ec9-09e9-4cbb-b3a6-6724f4379cc7.aligned	LUSC	0.305	0.829	no mutation	-	-
									TCGA-94-A5I6-01A-21R-A27Q-07.272a19bb-8dc3-499e-b17f-2b0f58626c8e.aligned	LUSC	0.305	0.855	no mutation	-	-
									TCGA-98-A53D-01A-32R-A262-07.32618f86-4f65-4370-8339-5faad4fa59d5.aligned	LUSC	0.305	0.729	no mutation	-	-
									TCGA-NC-A5HK-01A-11R-A26W-07.10db67e9-5b8f-4bda-b26b-c63e70c3c95e.aligned	LUSC	0.306	0.761	no mutation	-	-
									TCGA-56-8623-01A-11R-A28V-07.265c0257-54b6-4b79-8c9a-d56ca8bbdb48.aligned	LUSC	0.307	0.748	no mutation	-	-
									TCGA-77-8007-01A-11R-2187-07.514bfcb2-3eae-436d-aec3-540cab765c3c.aligned	LUSC	0.308	0.877	no mutation	-	-
									TCGA-85-8352-01A-31R-2326-07.e75b6682-1dc8-4f83-a4e2-ff511a1f656b.aligned	LUSC	0.31	0.721	no mutation	-	-
									TCGA-37-3792-01A-01R-0980-07.f2956875-df61-4a7a-97dd-dd5d5a8f1d7a.aligned	LUSC	0.312	0.463	no mutation	-	-
									TCGA-90-7964-01A-21R-2187-07.295ea773-28fb-40fe-af98-d8126f09382b.aligned	LUSC	0.313	0.845	no mutation	-	-
									TCGA-22-5483-01A-01R-1820-07.bfff9773-9089-4b7e-9470-f0ddcabae065.aligned	LUSC	0.314	0.766	no mutation	-	-
									TCGA-96-7544-01A-11R-2045-07.9a3858ef-0bb9-4d26-977c-6e06d0f770a5.aligned	LUSC	0.316	0.723	no mutation	-	-
									TCGA-66-2781-01A-01R-0851-07.87ef65df-919a-4c65-87db-364380aec736.aligned	LUSC	0.318	0.731	no mutation	-	-
									TCGA-34-5236-01A-21R-1820-07.e6333a68-bb60-4450-af13-2a22a2335e03.aligned	LUSC	0.319	0.68	no mutation	-	-
									TCGA-O2-A52W-01A-11R-A26W-07.e8c57cc1-0293-433a-8076-13cfa9935ce7.aligned	LUSC	0.319	0.727	no mutation	-	-
									TCGA-63-A5M9-01A-11R-A26W-07.9e35f111-e7b9-4238-bbfb-88a74d51f1b4.aligned	LUSC	0.322	0.686	no mutation	-	-
									TCGA-22-5473-01A-01R-1635-07.5c8d386c-5879-4b83-a899-4e731ae08d92.aligned	LUSC	0.326	0.838	no mutation	-	-
									TCGA-77-8130-01A-11R-2247-07.525fe7e1-4337-45bc-ae5b-d8a219e6e245.aligned	LUSC	0.326	0.709	no mutation	-	-
									TCGA-85-8666-01A-11R-2403-07.60652d7d-4da5-4e38-9f4d-8e9698c3e578.aligned	LUSC	0.327	0.793	no mutation	-	-
									TCGA-NC-A5HQ-01A-11R-A26W-07.fe68b038-e3af-4106-9358-0717d90dbc76.aligned	LUSC	0.327	0.664	no mutation	-	-
									TCGA-66-2780-01A-01R-0851-07.518e09a8-84da-4247-b2f5-2c32e07ea046.aligned	LUSC	0.328	0.683	no mutation	-	-
									TCGA-77-A5G1-01A-11R-A27Q-07.c9816883-ad45-4699-aafc-14247f03bbff.aligned	LUSC	0.328	0.743	no mutation	-	-
									TCGA-39-5019-01A-01R-1820-07.a3196a69-230e-4dfe-ba2d-d8c5a8310d29.aligned	LUSC	0.329	0.84	no mutation	-	-
									TCGA-98-8020-01A-11R-2247-07.e6628ef2-abe7-4fa1-9e12-9034179ebb63.aligned	LUSC	0.329	0.655	no mutation	-	-
									TCGA-NK-A5CX-01A-11R-A26W-07.18298f92-c0c4-4772-ba76-8674ebeabb4c.aligned	LUSC	0.329	0.767	no mutation	-	-
									TCGA-18-3417-01A-01R-1443-07.608a1e43-d38c-498f-99d8-e5539d43b636.aligned	LUSC	0.333	0.583	no mutation	-	-
									TCGA-33-4566-01A-01R-1443-07.9c14d16a-7e54-492c-bc10-055d69b5dd80.aligned	LUSC	0.333	0.727	no mutation	-	-
									TCGA-56-8624-01A-11R-2403-07.02da99c7-0a26-4857-9733-42e02c46cbe7.aligned	LUSC	0.333	0.727	no mutation	-	-
									TCGA-60-2697-01A-11R-2125-07.a4367d0e-d5a3-4865-8c58-4ef4c5493465.aligned	LUSC	0.333	0.692	no mutation	-	-
									TCGA-60-2714-01A-01R-0851-07.92157a18-814f-41b7-9c7f-7bdd1f76e464.aligned	LUSC	0.333	0.963	no mutation	-	-
									TCGA-77-8146-01A-11R-2247-07.39dcdd85-0535-43fa-a0bf-e3a9e324eea2.aligned	LUSC	0.333	0.697	no mutation	-	-
									TCGA-77-A5GF-01A-21R-A27Q-07.d0bc7698-a2fe-44ca-8d33-8ccc4d5eacd9.aligned	LUSC	0.333	0.643	no mutation	-	-
									TCGA-21-5787-01A-01R-1635-07.b45df1ad-f756-4ec6-ae76-264dd51fae7e.aligned	LUSC	0.335	0.956	no mutation	-	-
									TCGA-77-7141-01A-11R-2045-07.64353828-9b3b-491d-8d13-ce36e09fa6f9.aligned	LUSC	0.335	0.765	no mutation	-	-
									TCGA-43-A56V-01A-11R-A26W-07.165b9f2f-04c6-44d0-a4ac-069ad04e4e42.aligned	LUSC	0.338	0.675	no mutation	-	-
									TCGA-77-A5GH-01A-11R-A27Q-07.85f0c41e-c864-482a-b6f4-eac3e505afc1.aligned	LUSC	0.339	0.909	no mutation	-	-
									TCGA-85-8351-01A-11R-2296-07.7ab19c79-6e54-4c4e-a9bf-fd671d0aaa2e.aligned	LUSC	0.339	0.513	no mutation	-	-
									TCGA-22-5478-01A-01R-1635-07.c68cacc1-3783-494b-aced-e06cea977a4f.aligned	LUSC	0.34	0.691	no mutation	-	-
									TCGA-46-3768-01A-01R-0980-07.e52ba522-f5b9-4f9c-b03c-7d317ca7a30e.aligned	LUSC	0.342	0.791	no mutation	-	-
									TCGA-98-8022-01A-11R-2247-07.c66143ca-3cbb-4432-8013-cce080001918.aligned	LUSC	0.342	NA	no mutation	-	-
									TCGA-33-4582-01A-01R-1443-07.c192c13f-7bc1-479f-b2e4-ba64b46b0d68.aligned	LUSC	0.343	0.829	no mutation	-	-
									TCGA-NC-A5HE-01A-11R-A26W-07.d9e4265e-0f8f-459a-915e-70fdc963668f.aligned	LUSC	0.344	0.622	no mutation	-	-
									TCGA-39-5039-01A-01R-1443-07.ae96337f-1b6e-41e6-8045-35f4adec76f4.aligned	LUSC	0.348	0.919	no mutation	-	-
									TCGA-43-2576-01A-01R-A32Z-07.ac4077ca-1cc5-4df5-b621-94e2cb8ecd0f.aligned	LUSC	0.348	0.701	no mutation	-	-
									TCGA-66-2782-01A-01R-0851-07.f20dc5d8-5ad0-46ce-b5d7-02f3f2e8c27a.aligned	LUSC	0.349	0.691	no mutation	-	-
									TCGA-94-A5I4-01A-11R-A26W-07.ee589fc8-daf6-4da9-9708-f18a86b96b22.aligned	LUSC	0.352	0.838	no mutation	-	-
									TCGA-56-A62T-01A-11R-A405-07.78bff220-61fb-4bcf-9520-6c8f287cdf0e.aligned	LUSC	0.356	0.797	no mutation	-	-
									TCGA-77-6842-01A-11R-1949-07.20c383e0-a901-4a61-94d1-002a86a0d1c3.aligned	LUSC	0.356	0.812	no mutation	-	-
									TCGA-85-A5B5-01A-21R-A26W-07.18ffe99a-7e67-4ecc-9729-5aaa6efc7fbf.aligned	LUSC	0.356	0.755	no mutation	-	-
									TCGA-33-4532-01A-01R-1201-07.fa7be44d-ec78-4bbe-b5af-38e0744f14a9.aligned	LUSC	0.357	0.697	no mutation	-	-
									TCGA-63-A5MY-01A-11R-A26W-07.621db48c-a6ba-4cd6-8c58-24a87d4b44b4.aligned	LUSC	0.357	0.778	no mutation	-	-
									TCGA-98-A53B-01A-11R-A262-07.c2c33653-e866-47a2-802c-7b842ed86ff4.aligned	LUSC	0.357	0.725	no mutation	-	-
									TCGA-85-A513-01A-12R-A26W-07.19df9b10-033c-4890-bf52-ad8dd72bdb0c.aligned	LUSC	0.359	0.939	no mutation	-	-
									TCGA-85-8354-01A-31R-2326-07.8ad4df1d-ed6e-4b76-981c-c8757499c801.aligned	LUSC	0.365	NA	no mutation	-	-
									TCGA-94-7943-01A-11R-2187-07.16a43a5d-fe72-4b8a-887d-1b40342c1253.aligned	LUSC	0.365	0.753	no mutation	-	-
									TCGA-98-8023-01A-11R-2247-07.29917460-f08a-4013-be64-ef7412d165dd.aligned	LUSC	0.369	0.789	no mutation	-	-
									TCGA-22-1005-01A-01R-0692-07.e049e194-d224-41cf-99b6-a4e7490674f9.aligned	LUSC	0.371	0.833	no mutation	-	-
									TCGA-21-A5DI-01A-31R-A26W-07.3a7a9459-d88c-4d0b-b32f-1623deba6cea.aligned	LUSC	0.372	0.562	no mutation	-	-
									TCGA-56-7223-01A-11R-2045-07.659acaaf-d086-4066-8d30-7e33de4b8825.aligned	LUSC	0.374	0.693	no mutation	-	-
									TCGA-37-4130-01A-01R-1100-07.3f0ad86f-9713-4d26-a2b4-87a2204855fe.aligned	LUSC	0.375	0.957	no mutation	-	-
									TCGA-77-8138-01A-11R-2247-07.8382d0be-b114-40b4-9412-b0ae25ab0f5b.aligned	LUSC	0.375	0.875	no mutation	-	-
									TCGA-43-A56U-01A-11R-A26W-07.b9af6223-4001-41ad-adc1-be15c76d8150.aligned	LUSC	0.377	0.917	no mutation	-	-
									TCGA-22-A5C4-01A-12R-A27Q-07.4548b282-a56a-4e93-989f-5e093122aa6d.aligned	LUSC	0.381	0.8	no mutation	-	-
									TCGA-LA-A7SW-01A-11R-A405-07.9e3a09b0-267d-4ea4-9180-1ffa3b1d8159.aligned	LUSC	0.397	0.907	no mutation	-	-
									TCGA-NC-A5HG-01A-11R-A26W-07.121de962-5648-46eb-b745-4ec8875ace3e.aligned	LUSC	0.397	0.912	no mutation	-	-
									TCGA-52-7811-01A-11R-2125-07.3f4f3e8c-af8c-405e-8fd4-c971f394e35f.aligned	LUSC	0.398	0.866	no mutation	-	-
									TCGA-56-7582-01A-11R-2045-07.78ed13d4-1578-46b8-81fa-b4395643691d.aligned	LUSC	0.398	0.531	no mutation	-	-
									TCGA-NC-A5HT-01A-11R-A26W-07.1ab57556-a43b-4815-bb91-c050d3ecd801.aligned	LUSC	0.401	0.707	no mutation	-	-
									TCGA-37-5819-01A-01R-1635-07.21b53e5f-a306-46b8-a3a1-daf24a69264b.aligned	LUSC	0.413	0.602	no mutation	-	-
									TCGA-22-4596-01A-01R-1201-07.cb61137c-aa73-433e-b7a8-f3e8b161a532.aligned	LUSC	0.414	0.707	no mutation	-	-
									TCGA-77-8145-01A-11R-2247-07.4b0015ac-a48c-4a48-b32f-8f62a84ebecd.aligned	LUSC	0.414	0.8	no mutation	-	-
									TCGA-63-A5MU-01A-11R-A26W-07.fe0ee6d5-c68d-40ab-8892-678df4554aa6.aligned	LUSC	0.42	0.742	no mutation	-	-
									TCGA-18-3419-01A-01R-0980-07.74c7652b-fa92-4fda-b52c-1b122d5a6462.aligned	LUSC	0.427	0.86	no mutation	-	-
									TCGA-21-1083-01A-01R-0692-07.86452157-2294-4029-a61d-6702a7889b7e.aligned	LUSC	0.434	0.742	no mutation	-	-
									TCGA-63-A5MG-01A-12R-A27Q-07.1cd8c21c-72a5-40df-9b65-3006bebdfa86.aligned	LUSC	0.439	NA	no mutation	-	-
									TCGA-L3-A4E7-01A-11R-A24Z-07.e873f2ee-21a1-48f9-a6d1-8062786148de.aligned	LUSC	0.441	0.849	no mutation	-	-
									TCGA-56-5898-01A-11R-1635-07.2589ea8d-6306-4460-999f-c87a4b005420.aligned	LUSC	0.445	0.818	no mutation	-	-
									TCGA-60-2726-01A-01R-0851-07.7642842f-8f88-4ac5-a393-ec2d37655033.aligned	LUSC	0.448	NA	no mutation	-	-
									TCGA-63-A5MB-01A-11R-A26W-07.79fd09d5-1323-4370-b6fb-b8c01d9db6e9.aligned	LUSC	0.449	0.649	no mutation	-	-
									TCGA-85-A50M-01A-21R-A262-07.f68d990e-ed0b-46d2-8658-bf5e686e79c1.aligned	LUSC	0.47	0.636	no mutation	-	-
									TCGA-94-8491-01A-11R-2326-07.9e45ff91-c250-4956-9f86-1ecae2fc0a38.aligned	LUSC	0.482	0.885	no mutation	-	-
									TCGA-90-A59Q-01A-11R-A26W-07.1a270e7a-4611-41ee-9bfe-c123a45049f5.aligned	LUSC	0.5	0.953	no mutation	-	-
									TCGA-33-6737-01A-11R-1820-07.38dbab79-7aeb-4153-b3ce-8feeb36b48e5.aligned	LUSC	0.507	0.841	no mutation	-	-
									TCGA-33-6738-01A-11R-1949-07.f62b601a-a8a2-4179-be5b-6b9548da05c2.aligned	LUSC	0.508	0.92	no mutation	-	-
									TCGA-70-6722-01A-11R-1820-07.c4298e1d-a255-4c7d-af91-48868b8a72ea.aligned	LUSC	0.513	0.597	truncating mutation	S551Ffs*2	Frame_Shift_Ins
									TCGA-66-2785-01A-01R-0851-07.9083747c-9d2d-431f-ace5-3e55795e18af.aligned	LUSC	0.52	0.815	no mutation	-	-
									TCGA-63-6202-01A-11R-1820-07.a82887c2-9f01-41c0-8c74-2063aaf97261.aligned	LUSC	0.525	0.826	no mutation	-	-
									TCGA-22-4599-01A-01R-1443-07.fb4a4126-ddff-4e71-b4d8-394ac8f03654.aligned	LUSC	0.537	NA	no mutation	-	-
									TCGA-56-8629-01A-11R-2403-07.55d51796-c9c2-425b-8c94-bbd7475bc690.aligned	LUSC	0.546	0.689	no mutation	-	-
									TCGA-NK-A5CT-01A-31R-A26W-07.494a3ad4-58a0-41f8-8187-46ce03900462.aligned	LUSC	0.554	0.753	no mutation	-	-
									TCGA-22-0944-01A-01R-0692-07.c806fc33-7a1d-44a8-b67b-7f74363c3f01.aligned	LUSC	0.574	0.583	no mutation	-	-
									TCGA-56-8626-01A-11R-2403-07.f9cc97c0-af9a-4d77-b68e-fcfe9ca9d238.aligned	LUSC	0.595	0.686	truncating mutation	R103*	Nonsense_Mutation
									TCGA-21-1079-01A-01R-0692-07.f66b0cd6-fc69-4d6e-8c07-e5dc10c6628b.aligned	LUSC	0.61	0.554	no mutation	-	-
									TCGA-AN-A03X-01A-21R-A00Z-07.ae97b841-ddef-4bed-81ac-0b91627c4ef3.aligned	BRCA	0	0.829	no mutation	-	-
									TCGA-B6-A0I1-01A-11R-A21T-07.785856FC-D042-4B7F-A137-95B17C59B876.aligned	BRCA	0.029	0.867	no mutation	-	-
									TCGA-BH-A0EE-01A-11R-A034-07.24c0ef45-670d-4595-b623-87f81aeb92a7.aligned	BRCA	0.066	NA	no mutation	-	-
									TCGA-LL-A8F5-01A-11R-A36F-07.3cc7e12e-2bc8-494c-b74a-de071d711410.aligned	BRCA	0.074	0.362	no mutation	-	-
									TCGA-C8-A27A-01A-11R-A169-07.520a6569-bf3a-495f-9460-7f65e4f59687.aligned	BRCA	0.083	0.653	no mutation	-	-
									TCGA-AQ-A04J-01A-02R-A034-07.97168a1f-abf8-414b-af10-b63f5daa7023.aligned	BRCA	0.084	0.618	no mutation	-	-
									TCGA-BH-A0WA-01A-11R-A109-07.519e1ea1-6658-4978-9f3d-313d7cc1e0c1.aligned	BRCA	0.087	0.697	no mutation	-	-
									TCGA-D8-A13Y-01A-11R-A115-07.9a92e20a-2a43-4917-981d-c93179770050.aligned	BRCA	0.087	0.625	no mutation	-	-
									TCGA-3C-AAAU-01A-11R-A41B-07.6ef883fc-81f3-4089-95e0-86904ffc0d38.aligned	BRCA	0.09	NA	no mutation	-	-
									TCGA-E2-A1LG-01A-21R-A14M-07.94d92cd8-21cf-495d-b4fe-8f8c6067fe9e.aligned	BRCA	0.103	0.5	no mutation	-	-
									TCGA-A2-A3XU-01A-12R-A22U-07.2ec1df5c-7272-44f4-922c-cdd6ba37f6b6.aligned	BRCA	0.105	NA	no mutation	-	-
									TCGA-C8-A8HR-01A-11R-A36F-07.d817dcee-1322-4949-a6e9-138447e6fc56.aligned	BRCA	0.108	0.65	no mutation	-	-
									TCGA-S3-AA0Z-01A-11R-A41B-07.cfe44709-9e63-4dd4-9778-80176be7fbd9.aligned	BRCA	0.112	0.813	no mutation	-	-
									TCGA-A2-A3XT-01A-11R-A22U-07.e0a10445-6266-4f41-a747-fb19d7182652.aligned	BRCA	0.114	0.774	no mutation	-	-
									TCGA-A8-A07B-01A-11R-A00Z-07.0c9fe532-3920-4a59-b348-65b184c0eff4.aligned	BRCA	0.118	0.775	no mutation	-	-
									TCGA-A8-A09W-01A-11R-A00Z-07.aaec0cbc-a493-48f4-9cc7-32629880ee24.aligned	BRCA	0.118	0.556	no mutation	-	-
									TCGA-AN-A0FX-01A-11R-A034-07.c1dc3f35-324b-4a69-b32c-24652ccf9e3a.aligned	BRCA	0.118	0.693	no mutation	-	-
									TCGA-AN-A04D-01A-21R-A034-07.a09baab9-3eac-4271-9c12-2684642f8869.aligned	BRCA	0.119	0.846	no mutation	-	-
									TCGA-S3-AA10-01A-21R-A41B-07.4c80c4a1-7e99-4f9e-b32c-898ae20206c5.aligned	BRCA	0.12	0.831	no mutation	-	-
									TCGA-A2-A0T0-01A-22R-A084-07.7e073ecd-452a-4cba-9dfd-8601f3245721.aligned	BRCA	0.121	0.718	no mutation	-	-
									TCGA-A7-A5ZV-01A-11R-A28M-07.e121ae32-63c2-4b13-b135-d1837fc10999.aligned	BRCA	0.122	0.831	no mutation	-	-
									TCGA-E2-A158-01A-11R-A12D-07.43326f71-c61c-410b-af4b-c71a054e27c9.aligned	BRCA	0.122	0.812	no mutation	-	-
									TCGA-A1-A0SK-01A-12R-A084-07.a63583ca-0ef2-4417-b435-5f3a6951d0c2.aligned	BRCA	0.123	0.692	no mutation	-	-
									TCGA-A2-A04X-01A-21R-A034-07.08c54c9c-195c-4754-83af-a97544d0eb12.aligned	BRCA	0.123	0.581	no mutation	-	-
									TCGA-C8-A275-01A-21R-A16F-07.59c6ed76-762c-4caa-98c1-0886b6d9651c.aligned	BRCA	0.123	0.614	no mutation	-	-
									TCGA-BH-A18Q-01A-12R-A12D-07.2c75afc3-11b5-444d-b6e0-61d76b299f40.aligned	BRCA	0.124	0.618	no mutation	-	-
									TCGA-A7-A3RF-01A-11R-A22K-07.de0a584e-117e-4cf6-8c4a-6fb040270eda.aligned	BRCA	0.125	0.699	no mutation	-	-
									TCGA-A8-A09Q-01A-11R-A00Z-07.9560e482-cb14-4456-b9a6-d2ac12f96a4f.aligned	BRCA	0.125	0.85	no mutation	-	-
									TCGA-BH-A0BZ-01A-31R-A12P-07.317ffb84-f4a8-435b-907b-b05587d6515e.aligned	BRCA	0.126	0.636	no mutation	-	-
									TCGA-C8-A12P-01A-11R-A115-07.9e30b9ee-391d-40d9-8eba-de47656f3629.aligned	BRCA	0.127	0.503	no mutation	-	-
									TCGA-EW-A1J1-01A-11R-A13Q-07.9d64aa0c-84a6-4e48-b28b-12aaf04813b6.aligned	BRCA	0.127	0.727	no mutation	-	-
									TCGA-A8-A07R-01A-21R-A034-07.ce045098-cbfb-4c73-9bbe-6a1d677ae0b0.aligned	BRCA	0.13	0.644	no mutation	-	-
									TCGA-B6-A400-01A-11R-A239-07.6b70d210-9cbd-44bc-a770-a075fd0d4672.aligned	BRCA	0.13	0.849	no mutation	-	-
									TCGA-AC-A8OQ-01A-11R-A41B-07.cca6f765-44ff-4540-a961-0a2be4e41f93.aligned	BRCA	0.131	0.7	no mutation	-	-
									TCGA-BH-A1F2-01A-31R-A13Q-07.dbba4276-4b85-4309-8f98-951313c3a3dc.aligned	BRCA	0.131	0.748	no mutation	-	-
									TCGA-BH-A0B4-01A-11R-A00Z-07.8af4a557-aebf-44ac-8ed5-b8b7b10ed24e.aligned	BRCA	0.132	0.6	no mutation	-	-
									TCGA-A2-A1FW-01A-11R-A13Q-07.2f1af8cf-ded3-45b6-88cd-2c154c66ab8c.aligned	BRCA	0.133	0.572	no mutation	-	-
									TCGA-3C-AALI-01A-11R-A41B-07.dd8d3665-ec9d-45be-b7b9-a85dac3585e2.aligned	BRCA	0.134	NA	no mutation	-	-
									TCGA-D8-A27F-01A-11R-A16F-07.0a69935d-9552-4792-9b2e-1a630114691e.aligned	BRCA	0.134	0.782	no mutation	-	-
									TCGA-BH-A0HB-01A-11R-A056-07.67b214bc-ac5f-4993-9907-fe0e0398d4ed.aligned	BRCA	0.135	0.696	no mutation	-	-
									TCGA-A7-A26G-01A-21R-A169-07.8cf1853a-55b2-4fb9-9a65-a46243304d54.aligned	BRCA	0.136	0.617	no mutation	-	-
									TCGA-AR-A0TW-01A-11R-A084-07.f8fd0762-44b8-41ff-9c1a-ff688497e312.aligned	BRCA	0.138	0.772	no mutation	-	-
									TCGA-PL-A8LX-01A-11R-A41B-07.19cadb60-b213-4fd3-b5ad-d2b49000b6a3.aligned	BRCA	0.138	0.553	no mutation	-	-
									TCGA-A2-A1FV-01A-11R-A13Q-07.ee12f85b-64f8-4052-9477-392c4bd99257.aligned	BRCA	0.139	0.468	no mutation	-	-
									TCGA-D8-A1XM-01A-21R-A14M-07.3049e9ab-8e65-4264-865a-b7a14e27aae1.aligned	BRCA	0.139	0.709	no mutation	-	-
									TCGA-A8-A0A7-01A-11R-A00Z-07.bae23acf-5981-4071-a7e1-6363ab128561.aligned	BRCA	0.14	0.76	no mutation	-	-
									TCGA-C8-A135-01A-11R-A115-07.306818e8-2e51-4dee-b27c-53ee9cea8d03.aligned	BRCA	0.143	0.657	no mutation	-	-
									TCGA-LL-A7SZ-01A-32R-A352-07.e256282c-da2c-4272-a94b-14cf44da6178.aligned	BRCA	0.143	NA	no mutation	-	-
									TCGA-OL-A6VO-01A-12R-A33J-07.5cb12edf-25a1-40f6-831a-5fb1f56676e1.aligned	BRCA	0.143	0.745	no mutation	-	-
									TCGA-B6-A0WW-01A-11R-A109-07.3bdcdadf-67da-4a50-b311-81196c0c8362.aligned	BRCA	0.144	0.71	no mutation	-	-
									TCGA-D8-A1JF-01A-11R-A13Q-07.a74b20ca-06f9-47ec-8888-cb01e0ba3257.aligned	BRCA	0.145	0.755	no mutation	-	-
									TCGA-B6-A0RU-01A-11R-A084-07.7abad802-817a-4d95-b022-f21cc4b1d9bc.aligned	BRCA	0.146	0.694	no mutation	-	-
									TCGA-A8-A08B-01A-11R-A00Z-07.0307bd0b-b59a-4996-b89d-612e72652890.aligned	BRCA	0.147	1	no mutation	-	-
									TCGA-E9-A1R2-01A-11R-A14D-07.e24bfd9d-87b2-44a7-bddc-7b7f60461252.aligned	BRCA	0.147	0.636	no mutation	-	-
									TCGA-A7-A6VV-01A-22R-A33J-07.c02ec36d-9e79-4e2f-a46c-f898838766df.aligned	BRCA	0.149	0.635	no mutation	-	-
									TCGA-AR-A0TZ-01A-12R-A084-07.1d6480da-a470-4726-8bc4-57fa30799a15.aligned	BRCA	0.149	0.673	no mutation	-	-
									TCGA-BH-A5IZ-01A-11R-A27Q-07.39033a17-79c9-4723-9fa7-fa82f67f5344.aligned	BRCA	0.149	0.809	no mutation	-	-
									TCGA-PL-A8LZ-01A-31R-A36F-07.de01d9b6-e29d-495e-815a-c7d2a7c15af3.aligned	BRCA	0.151	0.583	no mutation	-	-
									TCGA-A2-A0SV-01A-11R-A084-07.783d861d-ba0c-4b0d-9922-06ac23d3fc85.aligned	BRCA	0.152	0.766	no mutation	-	-
									TCGA-A8-A07F-01A-11R-A00Z-07.f6fd41e3-c597-4c5d-8f47-a315be0330f8.aligned	BRCA	0.152	0.737	no mutation	-	-
									TCGA-A8-A06X-01A-21R-A00Z-07.3ea9e7f1-39af-4089-b1c0-3c62db4e3102.aligned	BRCA	0.153	NA	no mutation	-	-
									TCGA-AR-A24P-01A-11R-A169-07.49bdbb64-75a8-4a30-bde6-57f3c2a38f9b.aligned	BRCA	0.153	0.789	no mutation	-	-
									TCGA-BH-A42V-01A-11R-A24H-07.2fa59be9-ecde-49b2-b109-7000d5180847.aligned	BRCA	0.153	0.763	no mutation	-	-
									TCGA-AC-A2BM-01A-11R-A21T-07.54F1981B-9D8F-48CC-9586-D2E9A8D468F5.aligned	BRCA	0.154	0.866	no mutation	-	-
									TCGA-AN-A0FY-01A-11R-A034-07.9f3ddcc1-a6a9-4f55-84b3-cbe06e58ff8d.aligned	BRCA	0.154	0.801	no mutation	-	-
									TCGA-D8-A1XA-01A-11R-A14D-07.79d0e02e-b518-4dce-8c20-00073d04e399.aligned	BRCA	0.154	NA	no mutation	-	-
									TCGA-A2-A3XY-01A-11R-A239-07.42c88ed3-de96-487d-8b03-e1d4269d0505.aligned	BRCA	0.155	0.794	no mutation	-	-
									TCGA-AN-A0AJ-01A-11R-A00Z-07.cc92e983-2367-4353-ac01-88851fd0f71e.aligned	BRCA	0.156	0.593	no mutation	-	-
									TCGA-A7-A0DA-01A-31R-A115-07.9d04c180-7c23-490e-92cf-c018629b8b7f.aligned	BRCA	0.157	0.835	no mutation	-	-
									TCGA-A7-A26J-01A-11R-A169-07.ed40061b-ad15-4f91-94ae-ae276394f42d.aligned	BRCA	0.157	0.639	no mutation	-	-
									TCGA-AR-A251-01A-12R-A169-07.06760907-c6ec-4b72-bfd4-87811823b8ba.aligned	BRCA	0.157	0.725	no mutation	-	-
									TCGA-E9-A1RE-01A-11R-A157-07.dce9e705-2d4f-4786-ad68-fb47615c7f3f.aligned	BRCA	0.157	0.835	no mutation	-	-
									TCGA-B6-A0IC-01A-11R-A034-07.718599d7-723a-4121-ac07-51120cde9af1.aligned	BRCA	0.158	0.664	no mutation	-	-
									TCGA-BH-A18R-01A-11R-A12D-07.b05828bc-eb75-4220-9972-6c6d62fa5303.aligned	BRCA	0.158	0.761	no mutation	-	-
									TCGA-E9-A1NA-01A-11R-A144-07.7edc6614-6c8b-43ec-87dd-7720961bd174.aligned	BRCA	0.158	0.667	no mutation	-	-
									TCGA-AN-A0FJ-01A-11R-A00Z-07.d6b8993f-e850-47a9-842d-ef6173866780.aligned	BRCA	0.159	0.725	no mutation	-	-
									TCGA-AR-A2LR-01A-12R-A18M-07.9f693816-6957-413c-a100-54f7bc0eddf9.aligned	BRCA	0.159	0.531	no mutation	-	-
									TCGA-A7-A3J0-01A-11R-A213-07.1fbf8004-0091-4eb0-9042-d2f1a5174abe.aligned	BRCA	0.16	0.593	no mutation	-	-
									TCGA-A8-A07O-01A-11R-A00Z-07.0b743ba9-a340-46a0-9276-a5ddd3ee69d6.aligned	BRCA	0.16	0.667	no mutation	-	-
									TCGA-AR-A0TP-01A-11R-A084-07.f9739b94-ac64-40d5-bfdd-041a412976c4.aligned	BRCA	0.161	0.602	no mutation	-	-
									TCGA-B6-A0RS-01A-11R-A084-07.be1f09ae-deec-45d7-8504-fea3f6e7feb4.aligned	BRCA	0.161	0.72	no mutation	-	-
									TCGA-BH-A0EI-01A-11R-A115-07.c6929312-e22d-4d4e-830d-6f735184d9b2.aligned	BRCA	0.161	0.707	no mutation	-	-
									TCGA-BH-A0B8-01A-21R-A056-07.de7eef02-1a8d-4a6a-9d87-e2b1430066e3.aligned	BRCA	0.162	0.798	no mutation	-	-
									TCGA-D8-A1XW-01A-11R-A14M-07.8e24b2f8-459c-4861-9d31-d171e8d1a08b.aligned	BRCA	0.162	0.575	no mutation	-	-
									TCGA-E2-A15R-01A-11R-A115-07.8f90121d-5f9a-4702-a2ae-2a9b34a99171.aligned	BRCA	0.163	0.781	no mutation	-	-
									TCGA-A8-A085-01A-11R-A00Z-07.4be8001c-c6a2-420c-8761-93469a6a7904.aligned	BRCA	0.164	0.698	no mutation	-	-
									TCGA-AO-A0JA-01A-11R-A056-07.d38a839f-06dc-40d2-81e9-3b7822e258c7.aligned	BRCA	0.164	0.64	no mutation	-	-
									TCGA-E2-A1IE-01A-11R-A13Q-07.ec6f69db-ff0b-491c-8b70-d53d0e7ad65f.aligned	BRCA	0.164	0.6	no mutation	-	-
									TCGA-S3-AA14-01A-11R-A41B-07.eb8b259a-b2b3-4fb1-b9d3-b41480642da7.aligned	BRCA	0.164	0.629	no mutation	-	-
									TCGA-A7-A0CD-01A-11R-A00Z-07.1edf44b5-61ba-47cd-81ed-b586ae81cb32.aligned	BRCA	0.165	0.725	no mutation	-	-
									TCGA-C8-A12X-01A-11R-A115-07.2efa4fd0-1c0b-49c8-a11f-606d8618ec97.aligned	BRCA	0.165	0.741	no mutation	-	-
									TCGA-E2-A15M-01A-11R-A12D-07.e596b149-e807-4d29-b0fa-685f07efb9d6.aligned	BRCA	0.165	0.695	no mutation	-	-
									TCGA-A8-A06O-01A-11R-A00Z-07.7dbd8795-b264-4f68-bdea-4cfe39884864.aligned	BRCA	0.166	0.571	no mutation	-	-
									TCGA-B6-A1KN-01A-11R-A13Q-07.71b773fb-1efb-4d0f-9499-110ba937ade6.aligned	BRCA	0.166	0.71	no mutation	-	-
									TCGA-AO-A0JD-01A-11R-A056-07.0bef9bfc-43d3-4ac9-a60f-9b65623f7e37.aligned	BRCA	0.167	0.89	no mutation	-	-
									TCGA-D8-A27N-01A-11R-A16F-07.50808f98-d10b-4190-aff7-428f56abb0f9.aligned	BRCA	0.167	0.75	no mutation	-	-
									TCGA-E2-A15T-01A-11R-A115-07.5db1c37a-2329-4bd3-baf2-89d26a8959fa.aligned	BRCA	0.167	0.85	no mutation	-	-
									TCGA-A2-A0T3-01A-21R-A115-07.d0f11931-ddcc-4cd5-8dfc-8ef984aa8a32.aligned	BRCA	0.168	0.623	no mutation	-	-
									TCGA-AR-A1AR-01A-31R-A137-07.6d066a72-f59f-45a8-ab90-216000b36da4.aligned	BRCA	0.169	0.812	no mutation	-	-
									TCGA-E2-A1BC-01A-11R-A12P-07.a2cf164c-5b26-43eb-9de9-d1d457a5de06.aligned	BRCA	0.169	0.773	no mutation	-	-
									TCGA-A8-A07C-01A-11R-A034-07.19d713e8-e754-44a4-9b23-0ef70f5d6b44.aligned	BRCA	0.17	0.521	no mutation	-	-
									TCGA-E2-A109-01A-11R-A10J-07.d6aae541-9dec-4055-bfd6-51ebbdcbf7a2.aligned	BRCA	0.17	0.811	no mutation	-	-
									TCGA-EW-A1PC-01B-11R-A21T-07.3960601B-C341-45FB-8A8C-EC244EE719AC.aligned	BRCA	0.17	0.663	no mutation	-	-
									TCGA-GM-A2DC-01A-11R-A18M-07.beb2f2cc-8893-4db2-a527-50a7a40d6d4f.aligned	BRCA	0.17	0.754	no mutation	-	-
									TCGA-A2-A0CR-01A-11R-A22K-07.00e597fa-72b4-4e92-9428-7ec686e4cc0b.aligned	BRCA	0.171	NA	no mutation	-	-
									TCGA-A8-A06T-01A-11R-A00Z-07.de1cdf25-62e6-41c0-b1c8-257175519041.aligned	BRCA	0.171	0.784	no mutation	-	-
									TCGA-B6-A3ZX-01A-11R-A239-07.e89806d3-1cd5-4bc0-8e8a-edf823d8f110.aligned	BRCA	0.171	0.663	no mutation	-	-
									TCGA-BH-A0DQ-01A-11R-A084-07.6022db68-1e06-4974-b657-cd65aed560c4.aligned	BRCA	0.171	0.72	no mutation	-	-
									TCGA-BH-A6R9-01A-21R-A32P-07.7c73dae6-4478-4cbc-aee1-0b18e730f7a2.aligned	BRCA	0.171	0.615	no mutation	-	-
									TCGA-D8-A1Y3-01A-11R-A157-07.e65be669-85f6-4a00-8c0f-3ee7d0fb8bf9.aligned	BRCA	0.171	NA	no mutation	-	-
									TCGA-A7-A3IZ-01A-11R-A213-07.e4400dbf-b871-48ab-b571-4f883bb3c24e.aligned	BRCA	0.173	0.798	no mutation	-	-
									TCGA-A8-A08R-01A-11R-A034-07.3a1d8959-f829-4b8a-a65f-70a51845f118.aligned	BRCA	0.175	0.663	no mutation	-	-
									TCGA-AN-A0FV-01A-11R-A00Z-07.600db536-d7c5-4cfa-bb80-fcc269b96b8c.aligned	BRCA	0.175	0.831	no mutation	-	-
									TCGA-AR-A24M-01A-11R-A169-07.4977200c-765d-475f-8df4-bf8d9a3b0aa9.aligned	BRCA	0.175	0.679	no mutation	-	-
									TCGA-BH-A18L-01A-32R-A12D-07.c3604281-d909-4819-a90e-a1081b1e9d7f.aligned	BRCA	0.175	0.594	no mutation	-	-
									TCGA-E2-A1AZ-01A-11R-A12P-07.fa462e79-c5a4-4ddc-b3e6-32e8adcdd80c.aligned	BRCA	0.175	0.673	no mutation	-	-
									TCGA-5L-AAT0-01A-12R-A41B-07.32e61645-eb89-49f7-9876-85b1497c7e42.aligned	BRCA	0.176	0.747	no mutation	-	-
									TCGA-A8-A09X-01A-11R-A00Z-07.f97f68be-6838-455c-91bf-7549543a82c3.aligned	BRCA	0.176	0.789	no mutation	-	-
									TCGA-AO-A0JG-01A-31R-A084-07.97b5ef6f-d621-4093-ab77-d60dcf706173.aligned	BRCA	0.176	0.582	no mutation	-	-
									TCGA-C8-A1HK-01A-21R-A13Q-07.83d9c730-9a1e-42b6-a1dd-6a57d0e24f2c.aligned	BRCA	0.176	0.821	no mutation	-	-
									TCGA-E2-A14X-01A-11R-A115-07.d9f827bb-2498-49b0-aa85-71cb554eb926.aligned	BRCA	0.176	0.625	no mutation	-	-
									TCGA-A2-A4S2-01A-12R-A266-07.2c6af71f-b876-4475-a94a-61e99075123f.aligned	BRCA	0.177	0.864	no mutation	-	-
									TCGA-BH-A0EA-01A-11R-A115-07.ca71ca96-cbb7-4eab-9487-251dda34e107.aligned	BRCA	0.177	0.831	no mutation	-	-
									TCGA-EW-A2FV-01A-11R-A17B-07.d60bfd82-87f0-4f13-8e90-6766beb84e9a.aligned	BRCA	0.177	0.711	no mutation	-	-
									TCGA-A2-A0CT-01A-31R-A056-07.f33b0a48-706b-4fd8-b8b3-0a9f625bd0c0.aligned	BRCA	0.178	0.567	no mutation	-	-
									TCGA-BH-A18P-01A-11R-A12D-07.3b48796b-8591-4d7a-a502-5c4293647156.aligned	BRCA	0.178	0.855	no mutation	-	-
									TCGA-D8-A1JL-01A-11R-A13Q-07.b4673313-fa18-43e8-a01b-5cdb3cf5425e.aligned	BRCA	0.178	0.798	no mutation	-	-
									TCGA-E9-A22A-01A-11R-A157-07.2513da31-4ee0-49cd-85de-d2bc8e71e2e5.aligned	BRCA	0.179	0.689	no mutation	-	-
									TCGA-EW-A1PD-01A-11R-A144-07.69971d5c-5be4-4886-bf7c-753de9593a1e.aligned	BRCA	0.179	0.736	no mutation	-	-
									TCGA-UU-A93S-01A-21R-A41B-07.24ef9702-a1e5-4276-abb2-87088861d471.aligned	BRCA	0.179	NA	no mutation	-	-
									TCGA-LL-A740-01A-21R-A32P-07.9014d9c4-ab6b-4318-9b07-c00266d9f5a9.aligned	BRCA	0.18	0.75	no mutation	-	-
									TCGA-OL-A5RW-01A-11R-A28M-07.c5a7673a-c45e-4789-a2c8-32889f39c102.aligned	BRCA	0.18	NA	no mutation	-	-
									TCGA-AN-A041-01A-11R-A034-07.dc131436-aa38-4601-a42e-e3ad746d5be3.aligned	BRCA	0.181	0.8	no mutation	-	-
									TCGA-A8-A09E-01A-11R-A00Z-07.1bbb85e8-8f55-44e3-8bd8-58c0a46c43bd.aligned	BRCA	0.182	0.624	no mutation	-	-
									TCGA-A8-A09V-01A-11R-A034-07.416041ff-f179-4c72-a281-f39d32c595c1.aligned	BRCA	0.182	0.831	no mutation	-	-
									TCGA-AC-A23H-01A-11R-A157-07.28199d71-9111-4763-a07f-66734769bb98.aligned	BRCA	0.182	0.74	no mutation	-	-
									TCGA-AR-A24O-01A-11R-A169-07.2cd8167d-d35f-43e8-927f-cd7decebd9cf.aligned	BRCA	0.182	0.671	no mutation	-	-
									TCGA-AR-A24T-01A-11R-A169-07.d2e1fdf7-1ac9-49e9-a611-b15c90772bf6.aligned	BRCA	0.182	0.696	no mutation	-	-
									TCGA-AR-A1AX-01A-11R-A12P-07.66626142-7c5c-4ed0-8ef0-f4133423f275.aligned	BRCA	0.183	0.8	no mutation	-	-
									TCGA-AR-A24W-01A-11R-A169-07.a2f3fd7f-9a5d-44aa-8810-4978abad6e12.aligned	BRCA	0.183	0.855	no mutation	-	-
									TCGA-AR-A256-01A-11R-A169-07.60534f8f-970a-4308-9844-a3a41dd6c187.aligned	BRCA	0.183	0.565	no mutation	-	-
									TCGA-B6-A0I6-01A-11R-A034-07.09c248f8-cdd7-4c13-9085-26c56544bcf7.aligned	BRCA	0.183	0.612	no mutation	-	-
									TCGA-BH-A18M-01A-11R-A12D-07.4dfbdec6-1911-412c-9873-f6782ab8ff66.aligned	BRCA	0.183	0.733	no mutation	-	-
									TCGA-EW-A6S9-01A-22R-A33J-07.692abecd-9c2a-48ec-8794-7e84a5317c46.aligned	BRCA	0.183	0.634	no mutation	-	-
									TCGA-A2-A25F-01A-11R-A169-07.acd59617-770c-4653-891f-71ea87d67c41.aligned	BRCA	0.184	0.727	no mutation	-	-
									TCGA-A7-A0CE-01A-11R-A00Z-07.e8ef8b75-7c0c-4a42-9a10-3789b6afa5d2.aligned	BRCA	0.184	0.794	no mutation	-	-
									TCGA-A8-A07P-01A-11R-A00Z-07.dad4f72e-cb2c-4015-af6a-53ad0ae45f12.aligned	BRCA	0.184	0.82	no mutation	-	-
									TCGA-AO-A1KO-01A-31R-A13Q-07.62a37d05-a1f5-48e1-b4cd-7b24b5ca0b34.aligned	BRCA	0.184	0.777	no mutation	-	-
									TCGA-AR-A24Q-01A-12R-A169-07.72c34d2c-f255-492b-9249-e9e9c506ece2.aligned	BRCA	0.184	0.796	no mutation	-	-
									TCGA-AR-A5QP-01A-11R-A28M-07.b2d0c724-40ae-44ca-90eb-ce86a9546c05.aligned	BRCA	0.185	0.871	no mutation	-	-
									TCGA-BH-A0BJ-01A-11R-A056-07.224cbe13-ebf8-41eb-ab1c-1d6792a66774.aligned	BRCA	0.185	0.655	no mutation	-	-
									TCGA-D8-A1JA-01A-11R-A13Q-07.ae81378c-ada3-43cb-9855-941467fd856c.aligned	BRCA	0.185	0.889	no mutation	-	-
									TCGA-D8-A1JD-01A-11R-A13Q-07.f2ee7101-b51e-4f75-95fa-555b5b79af74.aligned	BRCA	0.185	0.79	no mutation	-	-
									TCGA-GM-A3XG-01A-31R-A24H-07.718c3d2a-517e-4e32-a96b-ef17848d56d8.aligned	BRCA	0.185	0.898	no mutation	-	-
									TCGA-A8-A09D-01A-11R-A00Z-07.f2563687-e055-41a8-8436-614fbad762d4.aligned	BRCA	0.186	0.627	no mutation	-	-
									TCGA-E9-A1RC-01A-11R-A157-07.00168e86-d23a-48ae-8c60-36d970051907.aligned	BRCA	0.186	0.819	no mutation	-	-
									TCGA-A7-A13D-01A-13R-A277-07.24664b94-f5b5-4a99-a09b-66e23edf5916.aligned	BRCA	0.188	0.964	no mutation	-	-
									TCGA-A8-A0AB-01A-11R-A034-07.83fe3d7b-6905-49ea-bbc8-ea9c468004f6.aligned	BRCA	0.188	0.925	no mutation	-	-
									TCGA-AC-A2BK-01A-11R-A21T-07.08893743-829B-4594-AB67-D5EB5E80A4F3.aligned	BRCA	0.188	0.241	no mutation	-	-
									TCGA-BH-A0HO-01A-11R-A034-07.92f53e8e-abd5-4597-a6be-678be549315d.aligned	BRCA	0.188	0.73	no mutation	-	-
									TCGA-PL-A8LY-01A-11R-A41B-07.2ca5942e-dcbf-46f1-8427-1ea7216dc559.aligned	BRCA	0.188	0.889	no mutation	-	-
									TCGA-E2-A15E-06A-11R-A12D-07.8131b824-c3db-4c83-99b9-aa0c60747c5d.aligned	BRCA	0.189	0.858	no mutation	-	-
									TCGA-A2-A0CU-01A-12R-A034-07.84ea9827-9ad4-4e2f-be02-c88a9d4c4051.aligned	BRCA	0.19	0.817	no mutation	-	-
									TCGA-AR-A0TR-01A-11R-A084-07.b31bf328-6ead-4ee4-b8c7-4407372dc683.aligned	BRCA	0.19	0.732	no mutation	-	-
									TCGA-AR-A24R-01A-11R-A169-07.401721b2-a1d1-46d3-b73c-ec06df30d61e.aligned	BRCA	0.19	0.747	no mutation	-	-
									TCGA-OL-A97C-01A-32R-A41B-07.590ae2bc-c076-4547-97dc-e2c8a0d396a6.aligned	BRCA	0.19	0.723	no mutation	-	-
									TCGA-AC-A8OR-01A-21R-A41B-07.15c73666-b316-4108-97e9-9d0e40540a2c.aligned	BRCA	0.191	0.744	no mutation	-	-
									TCGA-AO-A03M-01B-11R-A10J-07.f65936bc-02d6-4954-9068-0fb7c930d685.aligned	BRCA	0.191	0.868	no mutation	-	-
									TCGA-AR-A250-01A-31R-A169-07.86373f83-264a-4875-8672-749ea434422f.aligned	BRCA	0.191	0.679	no mutation	-	-
									TCGA-BH-A0HW-01A-11R-A034-07.0172d30c-287c-4f3e-b70c-5760c6dccb7c.aligned	BRCA	0.191	0.744	no mutation	-	-
									TCGA-C8-A12L-01A-11R-A115-07.0a5a7511-4e7b-4fe4-b323-c354acffab57.aligned	BRCA	0.191	0.508	no mutation	-	-
									TCGA-E2-A1B1-01A-21R-A12P-07.2aa34033-a6f5-45a8-833b-b433352e58ba.aligned	BRCA	0.191	0.796	no mutation	-	-
									TCGA-AO-A1KS-01A-11R-A13Q-07.9eab0553-20cc-41bb-bcdb-9ade0578da82.aligned	BRCA	0.192	0.806	no mutation	-	-
									TCGA-BH-A18U-01A-21R-A12D-07.f6e76192-c4ed-485f-bb51-1b752bd7f544.aligned	BRCA	0.192	0.711	no mutation	-	-
									TCGA-A1-A0SB-01A-11R-A144-07.a2405d64-34eb-4915-abf7-8530151d5cb0.aligned	BRCA	0.193	0.821	no mutation	-	-
									TCGA-A2-A0EO-01A-11R-A034-07.cdeceaf0-beb6-4374-8aea-83bd35318892.aligned	BRCA	0.193	0.746	no mutation	-	-
									TCGA-A7-A6VX-01A-12R-A33J-07.aed86155-1d12-4447-bdf6-3aaba9938a71.aligned	BRCA	0.193	0.664	no mutation	-	-
									TCGA-AC-A3YI-01A-21R-A239-07.20e8a6eb-4785-42f2-bb0c-bbdf5beb6c26.aligned	BRCA	0.193	0.852	no mutation	-	-
									TCGA-AN-A0XW-01A-11R-A109-07.52033f64-1e6f-4657-a4fb-7cfeffc61951.aligned	BRCA	0.193	0.77	no mutation	-	-
									TCGA-BH-A1F5-01A-12R-A13Q-07.07c52f68-8ece-4702-8573-9b21f32df787.aligned	BRCA	0.193	0.765	no mutation	-	-
									TCGA-BH-A1FC-01A-11R-A13Q-07.42e2160c-07b5-4be6-a989-1e3474926d2a.aligned	BRCA	0.193	0.671	no mutation	-	-
									TCGA-C8-A12Z-01A-11R-A115-07.4018d26c-0ce0-4c5a-9ce4-200bb4273349.aligned	BRCA	0.193	0.775	no mutation	-	-
									TCGA-C8-A1HO-01A-11R-A13Q-07.1d8ecbae-6996-4d9d-bff8-ac761a8309ea.aligned	BRCA	0.193	0.786	no mutation	-	-
									TCGA-D8-A1XO-01A-11R-A14M-07.eddd285e-a946-4e4e-a21d-6e84ed397594.aligned	BRCA	0.193	0.707	no mutation	-	-
									TCGA-E2-A15F-01A-11R-A115-07.2e41bc6a-bece-4b6d-a646-be9b98707bba.aligned	BRCA	0.193	0.825	no mutation	-	-
									TCGA-EW-A1OX-01A-11R-A144-07.9b5d680e-5662-442c-a8ab-5fd16551b23e.aligned	BRCA	0.193	0.698	no mutation	-	-
									TCGA-A2-A3XX-01A-21R-A239-07.043d5dcd-1524-402b-939c-984a1dc916a0.aligned	BRCA	0.194	0.583	no mutation	-	-
									TCGA-E9-A1RI-01A-11R-A169-07.1c77a00e-8cea-48ae-b9b5-193cdecf3604.aligned	BRCA	0.194	0.701	no mutation	-	-
									TCGA-LD-A7W6-01A-81R-A352-07.da8e08c7-6006-4e66-ae0f-7047177ca02a.aligned	BRCA	0.194	0.79	no mutation	-	-
									TCGA-A1-A0SN-01A-11R-A144-07.7fdf1ebf-149a-43d5-bae7-6e01beb647dd.aligned	BRCA	0.195	0.663	no mutation	-	-
									TCGA-BH-A0BW-01A-11R-A115-07.7e84df9f-1da5-4add-a5e8-a9d9d8af409c.aligned	BRCA	0.195	0.593	no mutation	-	-
									TCGA-OL-A66I-01A-21R-A29R-07.d92ddf45-68b6-42da-9497-8faabcc50be0.aligned	BRCA	0.195	0.561	no mutation	-	-
									TCGA-A8-A092-01A-11R-A00Z-07.98b2b18a-004d-459c-8aba-499d06897910.aligned	BRCA	0.196	0.833	no mutation	-	-
									TCGA-AO-A12E-01A-11R-A10J-07.222c7e4d-f6ed-4db0-ba36-1670159cee1b.aligned	BRCA	0.196	0.795	no mutation	-	-
									TCGA-AR-A0TS-01A-11R-A115-07.3e57b40c-7079-4f05-bf37-f560304966c1.aligned	BRCA	0.196	0.72	no mutation	-	-
									TCGA-AR-A1AQ-01A-11R-A12P-07.747f56be-2fdd-4eb8-99a7-34afd923d8e1.aligned	BRCA	0.196	NA	no mutation	-	-
									TCGA-BH-A202-01A-11R-A14M-07.d3169d74-dd69-4c6b-8232-6e15ac2920b9.aligned	BRCA	0.196	0.786	no mutation	-	-
									TCGA-A8-A091-01A-11R-A00Z-07.e43cb8f2-6541-4d55-b11c-8288dcf3b78f.aligned	BRCA	0.197	0.918	no mutation	-	-
									TCGA-AN-A0FS-01A-11R-A034-07.29ac13ea-a350-42e9-a3eb-024c537ead94.aligned	BRCA	0.197	0.767	no mutation	-	-
									TCGA-BH-A18N-01A-11R-A12D-07.a8884443-832f-45bb-96a0-dead699cc7e3.aligned	BRCA	0.197	0.736	no mutation	-	-
									TCGA-GI-A2C8-01A-11R-A16F-07.21531069-76ec-4e0f-b915-51c00b2c42f1.aligned	BRCA	0.197	0.831	no mutation	-	-
									TCGA-GM-A2DI-01A-31R-A18M-07.c50e1f9f-6059-4609-876d-938efb8a784e.aligned	BRCA	0.197	0.795	no mutation	-	-
									TCGA-AN-A0FN-01A-11R-A034-07.4aac7c40-db6b-4648-a82a-7bf397de913a.aligned	BRCA	0.198	0.829	no mutation	-	-
									TCGA-AR-A1AW-01A-21R-A12P-07.cff4a5bc-ba2b-47d6-8d36-6277ae991606.aligned	BRCA	0.198	0.73	no mutation	-	-
									TCGA-C8-A12K-01A-21R-A115-07.0ef00203-8a0a-4d04-aa1e-c1164958d8ec.aligned	BRCA	0.198	0.444	no mutation	-	-
									TCGA-D8-A27W-01A-11R-A16F-07.65843fe1-4da2-4165-8926-a0d6f878a7f8.aligned	BRCA	0.198	0.656	no mutation	-	-
									TCGA-A1-A0SI-01A-11R-A144-07.44d93b9f-95d6-4382-9590-f6e7bdda65c5.aligned	BRCA	0.199	0.855	no mutation	-	-
									TCGA-C8-A278-01A-11R-A169-07.8cdae811-9f3f-4c8b-9fe5-e542d30d40f2.aligned	BRCA	0.199	0.67	no mutation	-	-
									TCGA-C8-A27B-01A-11R-A169-07.fb03a31f-6611-4343-816d-37a332147eac.aligned	BRCA	0.199	0.51	no mutation	-	-
									TCGA-A7-A13E-01A-11R-A12P-07.b7f491a9-eddf-43b1-9baf-862db2d50383.aligned	BRCA	0.2	0.767	no mutation	-	-
									TCGA-A8-A075-01A-11R-A084-07.1ccf908a-7620-4af8-b83f-0e287f3655c5.aligned	BRCA	0.2	0.854	no mutation	-	-
									TCGA-AC-A7VC-01A-11R-A352-07.f88a5259-4413-4d0c-9083-600d74caffbc.aligned	BRCA	0.2	0.662	no mutation	-	-
									TCGA-AO-A12D-01A-11R-A115-07.4adf4439-3d60-44ac-a6f0-9f42cc081a93.aligned	BRCA	0.2	0.692	no mutation	-	-
									TCGA-B6-A1KC-01B-11R-A157-07.fe5e5b08-d5c0-4165-ae92-bec6a1d98e60.aligned	BRCA	0.2	0.671	no mutation	-	-
									TCGA-C8-A12Q-01A-11R-A115-07.e042ea6d-3204-41a7-9811-25f4ac0c3558.aligned	BRCA	0.2	0.594	no mutation	-	-
									TCGA-A2-A0T1-01A-21R-A084-07.8a19b992-4173-400d-8aec-d156525eedd6.aligned	BRCA	0.202	0.753	no mutation	-	-
									TCGA-A8-A09R-01A-11R-A00Z-07.f4fcb7e1-20b8-4b66-86a2-1be81b06785e.aligned	BRCA	0.202	0.682	no mutation	-	-
									TCGA-AC-A23C-01A-12R-A169-07.052b565f-1955-4c4e-8b1f-dd48743ba944.aligned	BRCA	0.202	0.706	no mutation	-	-
									TCGA-AO-A03U-01B-21R-A10J-07.bbca4523-28a7-416c-98a8-02c3350705fc.aligned	BRCA	0.202	0.794	no mutation	-	-
									TCGA-B6-A0RN-01A-12R-A084-07.c417152a-d278-4aeb-951e-a7b6ae5654c1.aligned	BRCA	0.202	0.864	no mutation	-	-
									TCGA-BH-A18V-06A-11R-A213-07.ded1efed-b3b9-4d1a-b4c9-b595543fc461.aligned	BRCA	0.202	0.899	no mutation	-	-
									TCGA-A2-A0T6-01A-11R-A084-07.e3639f71-cfe7-46c7-8390-73f8043ac6b0.aligned	BRCA	0.203	0.832	no mutation	-	-
									TCGA-A2-A4RX-01A-11R-A266-07.cbef9672-38ba-4873-b232-9a656b7428ce.aligned	BRCA	0.203	0.692	no mutation	-	-
									TCGA-AR-A24U-01A-11R-A169-07.296c69de-2b77-4b3a-a228-9552a8a9836e.aligned	BRCA	0.204	0.868	no mutation	-	-
									TCGA-D8-A27M-01A-11R-A16F-07.20486352-7d5f-4065-ab10-7a3f792ec1e1.aligned	BRCA	0.204	0.852	no mutation	-	-
									TCGA-E9-A22B-01A-11R-A157-07.f563bc24-00d1-4637-a073-87744ed7311a.aligned	BRCA	0.205	0.639	no mutation	-	-
									TCGA-A2-A3Y0-01A-11R-A239-07.9a9d7ee5-e3fa-491f-ab5b-0ab69652b8a5.aligned	BRCA	0.206	0.783	no mutation	-	-
									TCGA-EW-A1J2-01A-21R-A13Q-07.5a6b6013-11d0-498d-a014-3ea8e14c61d5.aligned	BRCA	0.206	0.724	no mutation	-	-
									TCGA-E2-A1B0-01A-11R-A12P-07.8bb3543b-5c83-41c6-b81c-b20935c38d72.aligned	BRCA	0.207	0.824	no mutation	-	-
									TCGA-E2-A2P5-01A-11R-A19W-07.90d04601-4a15-44fc-bf1b-e0859310e644.aligned	BRCA	0.207	0.983	no mutation	-	-
									TCGA-A1-A0SF-01A-11R-A144-07.28089e15-5e2c-4e83-ba6c-62b3cb40e431.aligned	BRCA	0.208	0.817	no mutation	-	-
									TCGA-A8-A09A-01A-11R-A00Z-07.7b1992b8-781d-49cc-a600-4bee56bcf1b5.aligned	BRCA	0.208	0.496	no mutation	-	-
									TCGA-BH-A0BT-01A-11R-A12P-07.fe8764cf-04ee-480d-96ce-09d0d388f4f6.aligned	BRCA	0.208	0.81	no mutation	-	-
									TCGA-A2-A3XZ-01A-42R-A239-07.176b2422-3599-41c5-be62-ae6e28d60b90.aligned	BRCA	0.209	0.923	no mutation	-	-
									TCGA-A8-A07U-01A-11R-A034-07.77daa4a6-93c2-4455-a173-ead372d92010.aligned	BRCA	0.209	0.758	no mutation	-	-
									TCGA-AC-A3YJ-01A-11R-A22U-07.5d5982c0-530f-4b2b-b1fb-d70c8168c793.aligned	BRCA	0.209	NA	no mutation	-	-
									TCGA-BH-A0HX-01A-21R-A056-07.8bbaef6c-31c4-47a4-8e7b-7e6242d02666.aligned	BRCA	0.209	0.665	no mutation	-	-
									TCGA-D8-A1XU-01A-11R-A14M-07.0718af55-25eb-45b7-9e76-5d663a00dca5.aligned	BRCA	0.209	0.581	no mutation	-	-
									TCGA-GM-A3XL-01A-11R-A22U-07.29c98197-249e-45c9-96dc-34dfb4ac1430.aligned	BRCA	0.209	0.883	no mutation	-	-
									TCGA-AC-A2QI-01A-12R-A19W-07.d620baa1-c329-46c6-a56a-dc08dfa23470.aligned	BRCA	0.21	0.735	no mutation	-	-
									TCGA-AO-A0J4-01A-11R-A034-07.4808bc63-000a-4a49-a25b-4b817ca5ea54.aligned	BRCA	0.21	0.73	no mutation	-	-
									TCGA-E2-A1LL-01A-11R-A144-07.526c9170-0f25-4374-9287-1fc40acb6555.aligned	BRCA	0.21	0.692	no mutation	-	-
									TCGA-E9-A1R4-01A-21R-A14D-07.11353ea3-2ff0-4658-b528-6aa922dbb665.aligned	BRCA	0.21	0.567	no mutation	-	-
									TCGA-S3-AA12-01A-11R-A41B-07.a18a4d65-5383-4c29-ac03-959f8b9cb37d.aligned	BRCA	0.21	0.636	no mutation	-	-
									TCGA-B6-A0RM-01A-11R-A084-07.17fdb26d-d808-4b0d-a794-6b664dae8b2b.aligned	BRCA	0.211	0.834	no mutation	-	-
									TCGA-BH-A18F-01A-11R-A12D-07.eed6d177-6cec-493a-b811-1779bebae72a.aligned	BRCA	0.211	0.807	no mutation	-	-
									TCGA-D8-A141-01A-11R-A115-07.cb6c668a-ff24-4ebe-99f7-0c24fcf17c32.aligned	BRCA	0.211	0.765	no mutation	-	-
									TCGA-EW-A3U0-01A-11R-A22K-07.4763b4dd-1eef-4503-9381-4baa57cc690f.aligned	BRCA	0.211	0.481	no mutation	-	-
									TCGA-A2-A0T7-01A-21R-A084-07.b5de3654-8983-45ab-a83a-d15284740d39.aligned	BRCA	0.212	0.749	no mutation	-	-
									TCGA-A2-A4S1-01A-21R-A266-07.3d9d61f1-ad25-45a5-b0be-8698dc4b8c68.aligned	BRCA	0.212	0.711	no mutation	-	-
									TCGA-A7-A6VY-01A-12R-A33J-07.2fb506f2-4b76-4c20-ae45-8939f2e14753.aligned	BRCA	0.212	0.439	no mutation	-	-
									TCGA-BH-A0C0-01A-21R-A056-07.f8ac9655-03ed-4e14-a4d3-88f63ef6bf7c.aligned	BRCA	0.212	0.819	no mutation	-	-
									TCGA-A2-A0CO-01A-13R-A22K-07.cb2d5668-d44b-49dc-8941-79615d2fb6c2.aligned	BRCA	0.213	0.857	no mutation	-	-
									TCGA-A8-A06Z-01A-11R-A00Z-07.42b99ee7-a1ae-4383-b343-adf468cb8b51.aligned	BRCA	0.213	0.905	no mutation	-	-
									TCGA-AO-A0JI-01A-21R-A056-07.fb0cd718-5300-4447-9740-a63308f65d92.aligned	BRCA	0.213	0.746	no mutation	-	-
									TCGA-C8-A134-01A-11R-A115-07.d96863aa-33a8-43bf-a9b5-589de1e9cf44.aligned	BRCA	0.213	0.823	no mutation	-	-
									TCGA-D8-A1JG-01B-11R-A13Q-07.ee8b563d-11bb-4d84-ac53-e2acc8d0275d.aligned	BRCA	0.213	0.793	no mutation	-	-
									TCGA-E9-A1RF-01A-11R-A157-07.502939cc-3381-4bc2-9ae6-332846cf836b.aligned	BRCA	0.213	0.75	no mutation	-	-
									TCGA-EW-A1PB-01A-11R-A144-07.50674dde-30c1-4530-a164-381d5326e29c.aligned	BRCA	0.213	0.939	no mutation	-	-
									TCGA-A1-A0SP-01A-11R-A084-07.f091d050-4847-4d4d-b94c-1efacecdef6b.aligned	BRCA	0.214	1	no mutation	-	-
									TCGA-A2-A0YD-01A-11R-A109-07.c1190b96-b6cf-4cd5-8c4e-bc57d964a557.aligned	BRCA	0.214	0.837	no mutation	-	-
									TCGA-A2-A0YM-01A-11R-A109-07.1e59ea3f-36fa-4860-8c28-87b4b09075ec.aligned	BRCA	0.214	0.868	no mutation	-	-
									TCGA-A8-A08Z-01A-21R-A00Z-07.1462b0a9-6467-4977-aea7-006ea3f5109e.aligned	BRCA	0.214	0.773	no mutation	-	-
									TCGA-B6-A0IM-01A-11R-A034-07.53f4d557-cad7-4367-9546-c10752cc6189.aligned	BRCA	0.214	0.767	no mutation	-	-
									TCGA-BH-A0BM-01A-11R-A056-07.986550fb-92db-4e9f-b79a-6c3023dd63a3.aligned	BRCA	0.214	0.802	no mutation	-	-
									TCGA-BH-A1EU-01A-11R-A137-07.bfeed1cc-e0f8-493f-a950-829ecb3acccc.aligned	BRCA	0.214	0.783	no mutation	-	-
									TCGA-BH-A1EX-01A-11R-A13Q-07.b5c8962b-15d5-45ba-9a5a-a75dfacbaad9.aligned	BRCA	0.214	0.798	no mutation	-	-
									TCGA-C8-A26Z-01A-11R-A16F-07.8213eb8c-db23-4f92-b3d3-07b45eeec76a.aligned	BRCA	0.215	0.638	no mutation	-	-
									TCGA-E9-A1N4-01A-11R-A14M-07.55b3f26e-8f8f-48b8-8c3a-4e648ac7e05a.aligned	BRCA	0.215	0.701	no mutation	-	-
									TCGA-A2-A0YL-01A-21R-A109-07.32cfb4f4-1de9-4937-8cfa-dc6c37081583.aligned	BRCA	0.216	0.769	no mutation	-	-
									TCGA-A2-A25E-01A-11R-A169-07.7265c93b-7138-4bc8-bc9c-22ce1abf0ef2.aligned	BRCA	0.216	0.531	no mutation	-	-
									TCGA-AN-A0FF-01A-11R-A034-07.7a5bc56e-e787-4798-8c4d-ee792f9e3149.aligned	BRCA	0.216	NA	no mutation	-	-
									TCGA-AO-A0JJ-01A-11R-A056-07.b5eeba4f-8e46-4084-9054-961ea524cf72.aligned	BRCA	0.216	0.74	no mutation	-	-
									TCGA-AR-A0TQ-01A-11R-A084-07.7c7b9232-aadf-476f-b9c7-2fdd67efe1e7.aligned	BRCA	0.216	0.741	no mutation	-	-
									TCGA-BH-A0BP-01A-11R-A115-07.acbae442-ba6c-4d28-b3bc-58bb4dd93ece.aligned	BRCA	0.216	0.831	no mutation	-	-
									TCGA-D8-A1JU-01A-11R-A13Q-07.8e10b30e-5789-4ad4-a70b-c7a86927ac6b.aligned	BRCA	0.216	0.757	no mutation	-	-
									TCGA-B6-A0RT-01A-21R-A084-07.2b721e04-5452-4b34-b3df-c6cdd04e87b1.aligned	BRCA	0.217	0.721	no mutation	-	-
									TCGA-E9-A1NG-01A-21R-A14M-07.91918c5e-3c5c-4674-9a7f-1e93d9cf9949.aligned	BRCA	0.217	0.758	no mutation	-	-
									TCGA-A2-A0CV-01A-31R-A115-07.a8154f60-e391-44b5-b378-c944c5e8621d.aligned	BRCA	0.218	0.809	no mutation	-	-
									TCGA-AO-A128-01A-11R-A10J-07.4a93eaee-d821-4640-a441-255008aaf3b4.aligned	BRCA	0.218	0.522	no mutation	-	-
									TCGA-B6-A0I2-01A-11R-A034-07.7175b3eb-5198-4d7f-b205-91ae8df344b4.aligned	BRCA	0.218	0.678	no mutation	-	-
									TCGA-C8-A12T-01A-11R-A115-07.c13962b2-674a-4edc-a7c8-c077ab86d198.aligned	BRCA	0.218	0.695	no mutation	-	-
									TCGA-A8-A06U-01A-11R-A00Z-07.89f9e509-5f4c-439b-b610-860f209332d2.aligned	BRCA	0.219	0.826	no mutation	-	-
									TCGA-BH-A0AW-01A-11R-A056-07.8b615995-6210-4dd5-bf58-cf8a109d7648.aligned	BRCA	0.219	0.625	no mutation	-	-
									TCGA-BH-A1FH-01A-12R-A13Q-07.693a3c69-75bd-435d-874e-f3b90b7ed180.aligned	BRCA	0.219	0.864	no mutation	-	-
									TCGA-E2-A14V-01A-11R-A12D-07.d6f0abd0-ff39-4c30-a8ee-e74e6f3621bf.aligned	BRCA	0.219	0.852	no mutation	-	-
									TCGA-E9-A1NC-01A-21R-A26B-07.50f23d00-f6fd-4b3d-aed2-0705f7ae6a17.aligned	BRCA	0.219	0.568	no mutation	-	-
									TCGA-A2-A0D4-01A-11R-A00Z-07.2522bd3d-f6b3-45df-b68f-577ffbf3a819.aligned	BRCA	0.22	0.705	no mutation	-	-
									TCGA-A2-A0EM-01A-11R-A034-07.8d30a0ab-a41f-40ef-bd59-f738f4b39941.aligned	BRCA	0.22	0.839	no mutation	-	-
									TCGA-AR-A0TY-01A-12R-A115-07.7fe47d2c-6b7d-4fa3-8e22-14fdb2b44920.aligned	BRCA	0.22	0.795	no mutation	-	-
									TCGA-BH-A18V-01A-11R-A12D-07.429b50eb-316f-459c-bc3a-0aca6e6dba46.aligned	BRCA	0.22	0.928	no mutation	-	-
									TCGA-D8-A1X6-01A-11R-A14M-07.ac361cbe-2302-4115-8c0f-40845c0ccec9.aligned	BRCA	0.22	0.848	no mutation	-	-
									TCGA-E9-A1RH-01A-21R-A169-07.422a4277-12f1-42ae-9f94-88d37517b9b0.aligned	BRCA	0.22	0.841	no mutation	-	-
									TCGA-A8-A06N-01A-11R-A00Z-07.a14dc21a-6a46-4be8-9247-76cbc70dfe8b.aligned	BRCA	0.221	0.759	no mutation	-	-
									TCGA-A8-A08F-01A-11R-A00Z-07.523e45c2-4f98-4010-b48e-bdbda62865cf.aligned	BRCA	0.221	0.738	no mutation	-	-
									TCGA-AC-A2FM-01A-11R-A19W-07.c1280be2-b926-4632-975a-fe52bb04c65d.aligned	BRCA	0.221	0.84	no mutation	-	-
									TCGA-E2-A14N-01A-31R-A137-07.6e45dd01-225d-4871-9a3a-f591808ad234.aligned	BRCA	0.222	0.546	no mutation	-	-
									TCGA-XX-A899-01A-11R-A36F-07.8e339298-3e3c-4b31-96a9-a842e973e583.aligned	BRCA	0.222	0.811	no mutation	-	-
									TCGA-A8-A08I-01A-11R-A00Z-07.3e853cb1-4747-4f98-be64-d5de7fba801e.aligned	BRCA	0.223	0.756	no mutation	-	-
									TCGA-AC-A2FK-01A-12R-A180-07.1fff796f-626b-4408-9fd1-4fea54e153a6.aligned	BRCA	0.223	0.743	no mutation	-	-
									TCGA-AR-A5QQ-01A-11R-A28M-07.16f90247-c9a5-40d5-a3a1-08bba2d1d266.aligned	BRCA	0.223	0.675	no mutation	-	-
									TCGA-B6-A0I8-01A-11R-A034-07.c71ca9f7-248f-460c-b5d3-afb2c648fef2.aligned	BRCA	0.223	0.667	no mutation	-	-
									TCGA-C8-A12O-01A-11R-A115-07.5efabaa8-f296-4c9c-9632-559ef7f6dd44.aligned	BRCA	0.223	0.787	no mutation	-	-
									TCGA-E2-A573-01A-11R-A29R-07.be17bc7b-550a-461b-9f7b-2a5845cc12b2.aligned	BRCA	0.223	NA	no mutation	-	-
									TCGA-A2-A04V-01A-21R-A034-07.72d79574-45e1-453a-bc95-a2dca1d3e251.aligned	BRCA	0.224	0.791	no mutation	-	-
									TCGA-A2-A0CK-01A-11R-A22K-07.fe5e8cb8-45e2-4321-ad32-a776f79bfcac.aligned	BRCA	0.224	0.815	no mutation	-	-
									TCGA-A2-A1G0-01A-11R-A13Q-07.753e77c2-6175-49d8-afd4-3a87d1dc2404.aligned	BRCA	0.224	0.778	no mutation	-	-
									TCGA-BH-A1FJ-01A-11R-A13Q-07.28bc840d-296e-436e-93b8-9c28c0eaf47a.aligned	BRCA	0.224	0.644	no mutation	-	-
									TCGA-S3-A6ZH-01A-22R-A32P-07.4cb51871-a26f-467e-8742-bb7c09b26ed2.aligned	BRCA	0.224	0.818	no mutation	-	-
									TCGA-A2-A04R-01A-41R-A109-07.8801f107-f5d5-4ad5-877d-a5acb12596b3.aligned	BRCA	0.225	0.725	no mutation	-	-
									TCGA-A2-A0EW-01A-21R-A115-07.5bf6cf0d-8d00-4a50-b239-4b9d8f3e51b9.aligned	BRCA	0.225	0.859	no mutation	-	-
									TCGA-AC-A3EH-01A-22R-A22K-07.616255fe-88b3-4567-ae8d-bd68dd8380a3.aligned	BRCA	0.225	0.605	no mutation	-	-
									TCGA-BH-A0BL-01A-11R-A115-07.39ca8590-3733-4b61-9a46-4ec5e6e0501e.aligned	BRCA	0.225	0.691	no mutation	-	-
									TCGA-BH-A1EO-01A-11R-A137-07.e6f1450a-6731-4593-82c3-28f839ebf148.aligned	BRCA	0.225	0.903	no mutation	-	-
									TCGA-C8-A8HQ-01A-11R-A36F-07.7f8c9d62-0803-44d6-9375-b4e71612a0b1.aligned	BRCA	0.225	0.723	no mutation	-	-
									TCGA-E9-A1QZ-01A-21R-A169-07.64897f59-3a93-4ac3-82d5-66e9f4dc7ac6.aligned	BRCA	0.225	0.774	no mutation	-	-
									TCGA-EW-A1IW-01A-11R-A13Q-07.7ddad1e7-783e-4095-87e0-48dbf5c5aa39.aligned	BRCA	0.225	0.719	no mutation	-	-
									TCGA-BH-A0BC-01A-22R-A084-07.9fc55d1c-ecb6-4406-bf25-34f59a0dcfec.aligned	BRCA	0.226	0.872	no mutation	-	-
									TCGA-D8-A1JE-01A-11R-A13Q-07.c7139402-146f-4c49-bcd0-f2a6a378911e.aligned	BRCA	0.226	0.613	no mutation	-	-
									TCGA-E9-A1R5-01A-11R-A14M-07.7b06a333-ba77-41dd-bfd1-4824fe43d06f.aligned	BRCA	0.226	0.802	no mutation	-	-
									TCGA-EW-A6SD-01A-12R-A33J-07.54d166b6-fb32-4003-b944-8d0f23cfa125.aligned	BRCA	0.226	0.757	no mutation	-	-
									TCGA-OL-A5DA-01A-11R-A27Q-07.b881706f-5ee8-43da-a691-53c036d94494.aligned	BRCA	0.226	0.848	no mutation	-	-
									TCGA-A7-A26J-01A-11R-A277-07.00683b30-d386-48a8-ad29-4f4698864c66.aligned	BRCA	0.226	0.651	no mutation	-	-
									TCGA-A2-A1G1-01A-21R-A13Q-07.122a1ed2-9757-4cac-9656-149da6d872f4.aligned	BRCA	0.227	0.758	no mutation	-	-
									TCGA-A8-A06P-01A-11R-A00Z-07.9d8f2b85-f203-47ac-8217-987640f89b26.aligned	BRCA	0.227	0.937	no mutation	-	-
									TCGA-AN-A04C-01A-21R-A034-07.b713c549-0c1f-4c64-bffd-a3b5b693d5a6.aligned	BRCA	0.227	0.811	no mutation	-	-
									TCGA-BH-A0B1-01A-12R-A056-07.0042b857-502f-4d8e-baac-845c1a9bb64b.aligned	BRCA	0.227	0.698	no mutation	-	-
									TCGA-A2-A0D3-01A-11R-A115-07.eefe67c9-48a1-4381-a3ef-81b51e46c6df.aligned	BRCA	0.228	0.915	no mutation	-	-
									TCGA-AO-A0J7-01A-11R-A034-07.542bb107-1b0c-4ace-834d-9e32ed82429c.aligned	BRCA	0.228	0.749	no mutation	-	-
									TCGA-AR-A24N-01A-11R-A169-07.48bf0fa5-66c2-495d-93ef-943bc7ff31ac.aligned	BRCA	0.228	0.667	no mutation	-	-
									TCGA-AR-A255-01A-11R-A169-07.5f714b76-1ed1-4828-8b66-3627c5d78189.aligned	BRCA	0.228	0.793	no mutation	-	-
									TCGA-D8-A1JC-01A-11R-A13Q-07.d69c60ae-d21b-4e6e-89c5-ef0750a31c71.aligned	BRCA	0.228	0.817	no mutation	-	-
									TCGA-A8-A08P-01A-11R-A00Z-07.f8dbf3ce-7c30-4e62-a25f-d98843794672.aligned	BRCA	0.229	0.612	no mutation	-	-
									TCGA-AR-A2LK-01A-11R-A180-07.047160f7-3727-4915-b02d-61557350d88b.aligned	BRCA	0.229	0.82	no mutation	-	-
									TCGA-D8-A1XB-01A-11R-A14D-07.8a2adff0-2527-43fa-ad17-a3081e22f846.aligned	BRCA	0.229	0.758	no mutation	-	-
									TCGA-D8-A1XL-01A-11R-A14M-07.26f5aec2-a2d8-4151-b975-33d7518e36d0.aligned	BRCA	0.229	0.542	no mutation	-	-
									TCGA-D8-A1Y0-01A-11R-A14M-07.8dd30d68-86d0-456f-814c-ae59a5c0a071.aligned	BRCA	0.229	0.822	no mutation	-	-
									TCGA-EW-A1PG-01A-11R-A144-07.1205dc3c-e766-4a25-b485-c66e301e3b6d.aligned	BRCA	0.229	0.802	no mutation	-	-
									TCGA-LL-A440-01A-11R-A24H-07.f34965fe-e7d5-48bd-b0a0-575cbd895c5a.aligned	BRCA	0.229	0.783	no mutation	-	-
									TCGA-S3-AA17-01A-11R-A41B-07.5e032694-2d7f-4e11-8800-0451ff71e5fe.aligned	BRCA	0.229	0.766	no mutation	-	-
									TCGA-AN-A04A-01A-21R-A034-07.7e09faf6-137d-4d33-98dd-80c48af7ebab.aligned	BRCA	0.23	0.616	no mutation	-	-
									TCGA-AR-A2LJ-01A-12R-A19W-07.52cca577-c5d1-4dff-9e3a-4007beb120db.aligned	BRCA	0.23	0.914	no mutation	-	-
									TCGA-BH-A0DL-01A-11R-A115-07.1013446f-5beb-485d-809a-efe81a2138dd.aligned	BRCA	0.23	0.714	no mutation	-	-
									TCGA-E9-A1R3-01A-31R-A14M-07.678ba111-3b01-49b7-83d9-165ef0288a34.aligned	BRCA	0.23	0.665	no mutation	-	-
									TCGA-AR-A0U3-01A-11R-A109-07.b36b5a17-972f-442a-84a0-469099a619ec.aligned	BRCA	0.231	0.898	no mutation	-	-
									TCGA-BH-A18J-01A-11R-A12D-07.56d889ba-6484-4940-ae85-1373ce4255b9.aligned	BRCA	0.231	0.776	no mutation	-	-
									TCGA-PE-A5DC-01A-12R-A27Q-07.05a8e240-5384-4a03-abeb-7ef3697c946d.aligned	BRCA	0.231	NA	no mutation	-	-
									TCGA-A7-A3J1-01A-11R-A213-07.3b042185-867f-492b-a448-7c51e05f9b42.aligned	BRCA	0.232	0.809	no mutation	-	-
									TCGA-BH-A18I-01A-11R-A12D-07.844b3442-a740-4cb4-a1fb-b481c552cc88.aligned	BRCA	0.232	0.634	no mutation	-	-
									TCGA-D8-A1X9-01A-12R-A157-07.2b3d596a-68ca-4c60-bb16-8c0cbd8fb190.aligned	BRCA	0.232	0.571	no mutation	-	-
									TCGA-E9-A295-01A-11R-A16F-07.28ad8481-78a8-4103-b501-5cfd23ae3e81.aligned	BRCA	0.232	0.64	no mutation	-	-
									TCGA-GM-A2DF-01A-11R-A180-07.83f8c292-5ae0-4c58-9f08-e58ce391f4f4.aligned	BRCA	0.232	0.755	no mutation	-	-
									TCGA-A7-A13E-01A-11R-A277-07.d3c9cc63-ca20-47de-b635-f843c7d3a824.aligned	BRCA	0.233	0.872	no mutation	-	-
									TCGA-A2-A25B-01A-11R-A169-07.3fc1c7a8-e5ad-4a4e-89ab-ddf12aa11a3b.aligned	BRCA	0.233	0.583	no mutation	-	-
									TCGA-BH-A0BA-01A-11R-A056-07.651d6ca6-8e1c-4c5a-b7f4-1af98b415561.aligned	BRCA	0.233	0.592	no mutation	-	-
									TCGA-BH-A0E7-01A-11R-A034-07.3850a348-8e53-497d-8e06-680672b19557.aligned	BRCA	0.233	0.73	no mutation	-	-
									TCGA-E9-A1RA-01A-11R-A14D-07.da9bcd8c-7f5b-41f4-bff8-7129a88caf22.aligned	BRCA	0.233	0.704	no mutation	-	-
									TCGA-AR-A2LQ-01A-22R-A18M-07.7a72bd47-7504-4a59-ae95-096c32f70965.aligned	BRCA	0.234	0.88	no mutation	-	-
									TCGA-D8-A147-01A-11R-A115-07.4d28bcbc-dbdd-46f8-9329-49f359480a97.aligned	BRCA	0.234	0.716	no mutation	-	-
									TCGA-E9-A1NE-01A-21R-A14M-07.92691eb7-5df9-4da9-8bd0-c4f4de528bdc.aligned	BRCA	0.234	0.613	no mutation	-	-
									TCGA-S3-AA15-01A-11R-A41B-07.181e9c9f-7dbd-4f3a-8298-12797c717e1f.aligned	BRCA	0.234	0.833	no mutation	-	-
									TCGA-AR-A24V-01A-21R-A169-07.29b04717-c5f2-4d4c-b006-e5c5f0aade7a.aligned	BRCA	0.235	0.845	no mutation	-	-
									TCGA-E9-A229-01A-31R-A157-07.b956a823-b7d5-4a9e-a9d1-c66f0faf544a.aligned	BRCA	0.235	0.773	no mutation	-	-
									TCGA-E9-A5UO-01A-11R-A28M-07.4d601c2f-824f-461e-9270-42db0ab9138e.aligned	BRCA	0.235	0.63	no mutation	-	-
									TCGA-A2-A0CQ-01A-21R-A034-07.31ff1045-fdc1-4b02-ae0e-880f652adb31.aligned	BRCA	0.236	0.841	no mutation	-	-
									TCGA-A2-A25D-01A-12R-A16F-07.d6b5cec3-edeb-46c5-839b-e62a1e850e0e.aligned	BRCA	0.236	0.53	no mutation	-	-
									TCGA-A8-A079-01A-21R-A00Z-07.6fcf4a82-7687-4a9b-bae9-9dabff66aca8.aligned	BRCA	0.236	0.797	no mutation	-	-
									TCGA-A8-A07J-01A-11R-A00Z-07.a5405b3a-e351-4e9e-b3fa-07c33e3318d3.aligned	BRCA	0.236	0.816	no mutation	-	-
									TCGA-B6-A0RE-01A-11R-A056-07.ad46ed65-3cc2-4956-9d90-3e1edca24417.aligned	BRCA	0.236	0.696	no mutation	-	-
									TCGA-BH-A5J0-01A-11R-A27Q-07.a5f14d53-fe35-494e-b6b1-bc5c8484e4a9.aligned	BRCA	0.236	0.833	no mutation	-	-
									TCGA-AN-A0AT-01A-11R-A034-07.edda9023-a8d9-45dc-af21-5bba663967e4.aligned	BRCA	0.237	0.62	no mutation	-	-
									TCGA-D8-A142-01A-11R-A115-07.9f440cd6-d55f-4cb6-a433-637ef1f9d38f.aligned	BRCA	0.237	0.71	no mutation	-	-
									TCGA-E2-A10B-01A-11R-A10J-07.3b72a173-8ce4-444e-aeeb-39be3f3eb558.aligned	BRCA	0.237	0.825	no mutation	-	-
									TCGA-E2-A14Y-01A-21R-A12D-07.3ea70053-af2a-4fec-9416-d18b6156f516.aligned	BRCA	0.237	NA	no mutation	-	-
									TCGA-LL-A73Y-01A-11R-A33J-07.535ab8cf-47a9-4541-b3ef-223bba76a13e.aligned	BRCA	0.237	0.912	no mutation	-	-
									TCGA-D8-A1XG-01A-11R-A14D-07.56bc2076-bafe-47aa-8255-9f03d438cb00.aligned	BRCA	0.238	0.606	no mutation	-	-
									TCGA-A2-A0YI-01A-31R-A10J-07.4de3ad78-68e4-4ab9-b1f6-eb0666140761.aligned	BRCA	0.239	0.568	no mutation	-	-
									TCGA-A8-A08A-01A-11R-A32Y-07.bf92b8cc-9a5c-4e96-917c-c264fe588f8d.aligned	BRCA	0.239	0.751	no mutation	-	-
									TCGA-AR-A0U2-01A-11R-A109-07.45f011a1-cc58-47f8-9545-66c313441650.aligned	BRCA	0.239	0.53	no mutation	-	-
									TCGA-BH-A0DG-01A-21R-A12P-07.a6b72c40-c921-4159-abad-b64e20619241.aligned	BRCA	0.239	0.704	no mutation	-	-
									TCGA-D8-A1JJ-01A-31R-A14M-07.091cb252-dd08-4e9c-939c-749f595713f6.aligned	BRCA	0.239	0.783	no mutation	-	-
									TCGA-D8-A1XC-01A-11R-A14D-07.4328ae51-6063-4296-b266-a70bc5dda94f.aligned	BRCA	0.239	0.722	no mutation	-	-
									TCGA-BH-A0B5-01A-11R-A12P-07.4b964043-f6dd-4f19-ab4c-439ee68ce2b0.aligned	BRCA	0.24	0.827	no mutation	-	-
									TCGA-E2-A1IU-01A-11R-A14D-07.53c8bbbd-16cd-4790-a99b-f45b0f958157.aligned	BRCA	0.24	0.843	no mutation	-	-
									TCGA-3C-AALK-01A-11R-A41B-07.1a19e068-d213-41ef-aebb-104017a883cc.aligned	BRCA	0.241	0.783	no mutation	-	-
									TCGA-A1-A0SM-01A-11R-A084-07.e637db43-508a-4a37-92e4-eea96b35b65b.aligned	BRCA	0.241	0.783	no mutation	-	-
									TCGA-A8-A08O-01A-21R-A056-07.f71db767-ac59-49c8-b6a9-50bf20767ddc.aligned	BRCA	0.241	0.612	no mutation	-	-
									TCGA-B6-A0RG-01A-11R-A056-07.006e88ce-ad31-45bf-8da5-802f0e387b3a.aligned	BRCA	0.241	NA	no mutation	-	-
									TCGA-B6-A1KF-01A-11R-A13Q-07.e7d1fcd1-eb2a-4b6d-b5bd-6a0a6e4bec66.aligned	BRCA	0.241	0.846	no mutation	-	-
									TCGA-BH-A1FR-01A-11R-A13Q-07.56d5aac4-62b4-43e4-b0e4-f40b19a5893f.aligned	BRCA	0.241	0.732	no mutation	-	-
									TCGA-BH-A208-01A-11R-A157-07.7a276d04-8f45-4c07-9c24-8b1f50a1202d.aligned	BRCA	0.241	0.871	no mutation	-	-
									TCGA-E2-A108-01A-13R-A10J-07.48188b57-1f05-43dc-b8d4-a422c4f443a9.aligned	BRCA	0.241	0.688	no mutation	-	-
									TCGA-AR-A2LO-01A-31R-A18M-07.3e71718b-3ab9-4b0d-a92b-52c46e6f1670.aligned	BRCA	0.242	0.855	no mutation	-	-
									TCGA-BH-A0HP-01A-12R-A084-07.f0c59856-0421-46e3-a2f9-e17f0f267930.aligned	BRCA	0.242	0.678	no mutation	-	-
									TCGA-BH-A0HU-01A-11R-A034-07.c3c6bd09-e8ea-45f3-bdd6-e592bfc2b94f.aligned	BRCA	0.242	0.858	no mutation	-	-
									TCGA-BH-A201-01A-11R-A14M-07.a7050752-eefd-4576-a304-c79dc6fa30e7.aligned	BRCA	0.242	0.806	no mutation	-	-
									TCGA-E2-A1L7-01A-11R-A144-07.ec38c31b-def8-41cc-8656-57ce98f3faa7.aligned	BRCA	0.242	0.644	no mutation	-	-
									TCGA-AR-A254-01A-21R-A169-07.5741e1ce-5d4c-40dc-aa01-e71a45341884.aligned	BRCA	0.243	0.709	no mutation	-	-
									TCGA-D8-A1XT-01A-11R-A14M-07.47901dff-8acf-4afa-9e42-851d98777085.aligned	BRCA	0.243	0.896	no mutation	-	-
									TCGA-E2-A156-01A-11R-A12D-07.b6ed3dfa-4d81-4e5c-9c1a-166894f92752.aligned	BRCA	0.243	0.745	no mutation	-	-
									TCGA-EW-A1P1-01A-31R-A14D-07.8a430d45-6511-4900-954e-fd01106d0f22.aligned	BRCA	0.243	0.746	no mutation	-	-
									TCGA-EW-A1P8-01A-11R-A144-07.d763ccd4-4a11-4e84-b0a6-1b42da020ce4.aligned	BRCA	0.243	0.558	no mutation	-	-
									TCGA-A7-A26H-01A-11R-A169-07.d1810175-47a5-4409-b1b8-f5ba78ed1c30.aligned	BRCA	0.244	0.626	no mutation	-	-
									TCGA-AQ-A1H3-01A-31R-A13Q-07.554df3b0-e305-4dab-a268-47ad7c1dcffc.aligned	BRCA	0.244	0.818	no mutation	-	-
									TCGA-BH-A42U-01A-12R-A24H-07.b3ce7ee4-fc5e-445c-b1ca-5f324b33678a.aligned	BRCA	0.244	0.826	no mutation	-	-
									TCGA-E2-A1IH-01A-11R-A13Q-07.2d06908f-3332-4b77-b88c-145dc5c4828f.aligned	BRCA	0.244	0.667	no mutation	-	-
									TCGA-E9-A1N5-01A-11R-A14D-07.1adf0e70-b1fb-4862-8a01-6454b09636f4.aligned	BRCA	0.244	0.861	no mutation	-	-
									TCGA-EW-A6SC-01A-12R-A32P-07.3b7ae466-954f-42aa-8e01-9908ef1c8123.aligned	BRCA	0.245	0.778	no mutation	-	-
									TCGA-AN-A0FW-01A-11R-A034-07.34b7764e-748a-415c-84b5-c45d0932e642.aligned	BRCA	0.246	0.844	no mutation	-	-
									TCGA-BH-A1F0-01A-11R-A137-07.d31b476c-c047-4e5f-a0cb-eff1065f0121.aligned	BRCA	0.246	0.745	no mutation	-	-
									TCGA-E2-A154-01A-11R-A115-07.81589acc-5dae-4cad-9f97-88b81fa53f92.aligned	BRCA	0.246	0.939	no mutation	-	-
									TCGA-E2-A1LS-01A-12R-A157-07.81239059-614b-46b7-a21e-224ec62e2939.aligned	BRCA	0.246	0.855	no mutation	-	-
									TCGA-E9-A22G-01A-11R-A157-07.88d93dca-ffae-4d57-9a60-346aec436543.aligned	BRCA	0.246	0.77	no mutation	-	-
									TCGA-A8-A0A2-01A-11R-A034-07.6330ab59-db9d-4b22-a96b-1024c9b4908d.aligned	BRCA	0.247	0.775	no mutation	-	-
									TCGA-AC-A3W6-01A-12R-A22K-07.bfedc051-75dd-44f8-add4-40ec7eabf0b0.aligned	BRCA	0.247	0.81	no mutation	-	-
									TCGA-BH-A0C3-01A-21R-A12P-07.52a863fe-b210-456b-9c2d-545277362b65.aligned	BRCA	0.247	0.774	no mutation	-	-
									TCGA-BH-A0H9-01A-11R-A056-07.827431d3-e25a-45b6-9b0f-5732501e2a5b.aligned	BRCA	0.247	0.714	no mutation	-	-
									TCGA-D8-A73W-01A-22R-A352-07.ae442e30-9756-46a8-825b-3e5b7ad394d5.aligned	BRCA	0.247	0.638	no mutation	-	-
									TCGA-A2-A0EU-01A-22R-A056-07.70633069-e9df-4fce-84df-6849f4b2693c.aligned	BRCA	0.248	0.858	no mutation	-	-
									TCGA-A8-A097-01A-11R-A034-07.1873a785-0f15-40ef-a7c9-1799ab482338.aligned	BRCA	0.248	0.533	no mutation	-	-
									TCGA-AC-A3BB-01A-21R-A19W-07.5b9b0b0c-c751-4b7d-9951-a8f6a13e1afa.aligned	BRCA	0.248	0.75	no mutation	-	-
									TCGA-E2-A15L-01A-11R-A12D-07.68a4bd03-2b97-4387-926f-c9d25fac8d29.aligned	BRCA	0.248	0.814	no mutation	-	-
									TCGA-EW-A2FR-01A-11R-A21T-07.2BD1673C-B5C0-425B-9E62-C501BF29616B.aligned	BRCA	0.248	0.708	no mutation	-	-
									TCGA-A8-A0A9-01A-11R-A00Z-07.1766e42e-f8cf-447d-a694-3999a1fec43a.aligned	BRCA	0.249	0.847	no mutation	-	-
									TCGA-AQ-A7U7-01A-22R-A352-07.0f3672e4-ab71-4cb6-9d46-3ae57b58e249.aligned	BRCA	0.249	0.609	no mutation	-	-
									TCGA-BH-A0BG-01A-11R-A115-07.70b29dd6-1688-4510-94dd-5fcb26a1a908.aligned	BRCA	0.249	0.775	no mutation	-	-
									TCGA-E2-A107-01A-11R-A10J-07.254c611f-7808-4745-9155-f2d578b29df2.aligned	BRCA	0.249	0.763	no mutation	-	-
									TCGA-E2-A1IN-01A-11R-A13Q-07.dde1d3ab-ad71-4526-bc98-058b6049edcf.aligned	BRCA	0.249	0.838	no mutation	-	-
									TCGA-E9-A248-01A-11R-A169-07.0a9215ea-d5d2-41ad-a00d-bd7722f41229.aligned	BRCA	0.249	0.539	no mutation	-	-
									TCGA-E9-A3Q9-01A-11R-A21T-07.941748E8-5690-4E98-A5F4-D79B0E033BA1.aligned	BRCA	0.249	NA	no mutation	-	-
									TCGA-EW-A1IX-01A-12R-A144-07.b908cd1b-b274-4b23-9cd5-b59d93a7a6c2.aligned	BRCA	0.249	0.893	no mutation	-	-
									TCGA-AR-A0U4-01A-11R-A109-07.ee7156b6-f469-402c-8f63-f4c2f6913db1.aligned	BRCA	0.25	0.405	no mutation	-	-
									TCGA-D8-A73X-01A-11R-A32P-07.a982e795-5256-439a-ae7b-9c250eefea53.aligned	BRCA	0.25	0.802	no mutation	-	-
									TCGA-E2-A56Z-01A-12R-A29R-07.96af7552-6f51-4abe-8394-b9e966a70228.aligned	BRCA	0.25	0.794	no mutation	-	-
									TCGA-E9-A1R6-01A-11R-A14D-07.2b022043-a976-40a7-929e-664b9549c411.aligned	BRCA	0.25	0.708	no mutation	-	-
									TCGA-A1-A0SH-01A-11R-A084-07.dce3de3e-f851-4859-a208-72e65d36ab3d.aligned	BRCA	0.251	0.851	no mutation	-	-
									TCGA-A7-A2KD-01A-31R-A21T-07.5E04619F-0FA5-45FA-A30B-31B062600047.aligned	BRCA	0.251	0.836	no mutation	-	-
									TCGA-BH-A204-01A-11R-A157-07.19c3c4c7-d34c-47d5-b09f-c5671f49b858.aligned	BRCA	0.251	0.648	no mutation	-	-
									TCGA-C8-A1HF-01A-11R-A137-07.62b06301-531d-4fc1-bb00-ede8e507e8f4.aligned	BRCA	0.251	0.697	no mutation	-	-
									TCGA-D8-A1Y1-01A-21R-A14M-07.2d49cea0-0d08-4203-afa0-a1252cbf739a.aligned	BRCA	0.251	0.733	no mutation	-	-
									TCGA-E2-A14P-01A-31R-A12D-07.a4cb04f5-91b3-40ba-8005-b1df46d6b555.aligned	BRCA	0.251	0.905	no mutation	-	-
									TCGA-A8-A093-01A-11R-A00Z-07.54d372bf-07c8-4525-a081-ff26c28aff39.aligned	BRCA	0.252	0.794	no mutation	-	-
									TCGA-A8-A096-01A-11R-A00Z-07.7bf79330-52fa-4111-88fe-b3ea62bcc63a.aligned	BRCA	0.252	0.845	no mutation	-	-
									TCGA-AO-A0JM-01A-21R-A056-07.7b53ba9f-506e-4af7-9752-ae50e4445880.aligned	BRCA	0.252	0.735	no mutation	-	-
									TCGA-AR-A5QM-01A-11R-A27Q-07.6bbb74ed-93be-4cbe-a854-4ea6aaec0615.aligned	BRCA	0.252	0.76	no mutation	-	-
									TCGA-B6-A0WV-01A-11R-A109-07.87bdfb78-8690-4569-ba85-592cd2390c24.aligned	BRCA	0.252	0.754	no mutation	-	-
									TCGA-B6-A402-01A-11R-A239-07.976a1b88-ed7a-493a-8ac9-3d504edfbc76.aligned	BRCA	0.252	0.899	no mutation	-	-
									TCGA-BH-A0AU-01A-11R-A12P-07.d448433c-3c4b-4371-b749-f96af8da2237.aligned	BRCA	0.252	0.881	no mutation	-	-
									TCGA-BH-A1FE-01A-11R-A13Q-07.2cb3a793-6e37-42fd-a544-65aa2d939d50.aligned	BRCA	0.252	0.708	no mutation	-	-
									TCGA-EW-A1P7-01A-21R-A144-07.e11a1fd3-d409-4e09-a8ab-5d0afb455263.aligned	BRCA	0.252	0.796	no mutation	-	-
									TCGA-JL-A3YX-01A-11R-A22U-07.b2b92b23-3f2a-4305-8c6c-27c91c67c072.aligned	BRCA	0.252	0.767	no mutation	-	-
									TCGA-A2-A0ER-01A-21R-A034-07.9c8e0865-894b-4a0b-83e4-c3e7a40e871b.aligned	BRCA	0.253	0.838	no mutation	-	-
									TCGA-A7-A4SE-01A-11R-A266-07.6bb217e7-3fd4-477f-87bf-b55e50a33e45.aligned	BRCA	0.253	0.831	no mutation	-	-
									TCGA-AC-A6IW-01A-12R-A33J-07.fceb1551-4b16-45de-8ba0-7906aa3fe841.aligned	BRCA	0.253	0.636	no mutation	-	-
									TCGA-BH-A0AZ-01A-21R-A12P-07.cb9d4717-15a8-4499-ae3b-e047e5c2926a.aligned	BRCA	0.253	0.737	no mutation	-	-
									TCGA-A8-A076-01A-21R-A00Z-07.95b5d7ca-4078-4af9-ac6b-4ed1c3cd9c60.aligned	BRCA	0.254	0.794	no mutation	-	-
									TCGA-A8-A086-01A-11R-A00Z-07.7347a336-6248-47be-817b-88543164d564.aligned	BRCA	0.254	0.934	no mutation	-	-
									TCGA-A8-A099-01A-11R-A00Z-07.09d1b9e5-a828-4e12-8a66-2a90c18d2f3e.aligned	BRCA	0.254	0.626	no mutation	-	-
									TCGA-AO-A12H-01A-11R-A115-07.71b58051-3bf8-4dfb-a431-c8aceab7c799.aligned	BRCA	0.254	0.76	no mutation	-	-
									TCGA-BH-A0EB-01A-11R-A034-07.efb01993-cfe4-4f01-b628-ee34fceb4a5e.aligned	BRCA	0.254	0.692	no mutation	-	-
									TCGA-E2-A1II-01A-11R-A144-07.f7a5cfcb-623c-4858-ba32-e6ca63c75d2a.aligned	BRCA	0.254	NA	no mutation	-	-
									TCGA-E2-A1LI-01A-12R-A157-07.fa643dcc-4f4c-44d0-9f4d-199de04f8d2b.aligned	BRCA	0.254	0.663	no mutation	-	-
									TCGA-OL-A66H-01A-11R-A29R-07.428ca7a1-6f08-4426-8f2d-28939166df70.aligned	BRCA	0.254	0.864	no mutation	-	-
									TCGA-A8-A08C-01A-11R-A00Z-07.7c8b9d9a-653a-4dc7-8c53-b196fbd0482a.aligned	BRCA	0.255	0.921	no mutation	-	-
									TCGA-AN-A046-01A-21R-A034-07.20eb1da4-ef70-49dd-956f-18d65725ba27.aligned	BRCA	0.255	0.584	no mutation	-	-
									TCGA-D8-A1XK-01A-21R-A14M-07.e4edbc10-8939-4bbf-befa-ee44229e4394.aligned	BRCA	0.255	0.94	no mutation	-	-
									TCGA-AR-A24H-01A-11R-A169-07.a4ae2bc2-bc93-4f5c-aef7-730eb0e2ba0c.aligned	BRCA	0.256	0.738	no mutation	-	-
									TCGA-BH-A1F8-01A-11R-A13Q-07.ca39657a-073d-4b89-a3da-900f7c9f1012.aligned	BRCA	0.256	0.816	no mutation	-	-
									TCGA-D8-A27V-01A-12R-A17B-07.a4c963fd-c8a6-4dcb-8b6e-159591e61d49.aligned	BRCA	0.256	0.714	no mutation	-	-
									TCGA-EW-A1P5-01A-11R-A144-07.e9d4f9c8-7355-44c4-9b18-923db7bae832.aligned	BRCA	0.256	0.901	no mutation	-	-
									TCGA-A8-A07Z-01A-11R-A00Z-07.a88a7f5b-09bc-43ec-ad0c-1a094d022f90.aligned	BRCA	0.257	0.831	no mutation	-	-
									TCGA-AN-A0XN-01A-21R-A109-07.5a269a43-59a4-4718-878e-1086a07b13ee.aligned	BRCA	0.257	0.899	no mutation	-	-
									TCGA-AR-A0TU-01A-31R-A109-07.2877059f-b560-413b-b8be-40d9fde8fbcf.aligned	BRCA	0.257	0.529	no mutation	-	-
									TCGA-BH-A0GY-01A-11R-A056-07.91d63f86-9c62-47cb-8b4a-e3bd981ab8b2.aligned	BRCA	0.257	0.8	no mutation	-	-
									TCGA-A2-A3KD-01A-12R-A213-07.8a224dc6-632b-418b-bd5e-bcefc8ad049e.aligned	BRCA	0.258	0.805	no mutation	-	-
									TCGA-A7-A6VW-01A-21R-A33J-07.f572c953-e1aa-4dd2-a8f8-e292ab7bd139.aligned	BRCA	0.258	0.833	no mutation	-	-
									TCGA-AN-A0FD-01A-11R-A034-07.3264f809-4bbf-48e6-bbfd-77eaca9e602e.aligned	BRCA	0.258	0.745	no mutation	-	-
									TCGA-E2-A15A-01A-11R-A12D-07.a4754430-f713-4aeb-998c-0f470a5549d1.aligned	BRCA	0.258	0.714	no mutation	-	-
									TCGA-E9-A243-01A-21R-A169-07.619ffb2b-a591-4f3b-aa48-b0c44f4ee36a.aligned	BRCA	0.258	0.671	no mutation	-	-
									TCGA-C8-A130-01A-31R-A115-07.697dfcbf-0c6b-4cae-b851-d46dd6be42c9.aligned	BRCA	0.259	0.68	no mutation	-	-
									TCGA-EW-A1PE-01A-11R-A144-07.4a21d42c-b231-4ffc-8c15-4bd73bf610b4.aligned	BRCA	0.259	0.732	no mutation	-	-
									TCGA-A8-A07I-01A-11R-A00Z-07.670eab31-e873-4404-bbff-1b427e7b80c1.aligned	BRCA	0.26	0.941	no mutation	-	-
									TCGA-D8-A27I-01A-11R-A16F-07.6e144eb1-f9c3-4cb1-9e69-28c63ca7e4d1.aligned	BRCA	0.26	0.755	no mutation	-	-
									TCGA-A2-A0YT-01A-11R-A109-07.451099b0-f348-4aec-bf9f-2982601f013c.aligned	BRCA	0.261	0.694	no mutation	-	-
									TCGA-A8-A07G-01A-11R-A034-07.aad6a297-72fe-4483-8c81-b7bef2522437.aligned	BRCA	0.261	0.744	no mutation	-	-
									TCGA-AO-A0J6-01A-11R-A034-07.1fe98b05-6803-4803-83cd-a59e794b956e.aligned	BRCA	0.261	0.787	no mutation	-	-
									TCGA-D8-A1JM-01A-11R-A13Q-07.ab3e7f05-9fb2-4c19-a6a9-3ffe1e4c1525.aligned	BRCA	0.261	0.848	no mutation	-	-
									TCGA-E9-A1NI-01A-11R-A14D-07.07ac0536-240f-46be-9909-a8af1a22e2b8.aligned	BRCA	0.261	0.752	no mutation	-	-
									TCGA-Z7-A8R6-01A-11R-A41B-07.d8a45ca6-8f09-4949-8d55-13259b4826d2.aligned	BRCA	0.261	0.872	no mutation	-	-
									TCGA-A2-A0SX-01A-12R-A084-07.28f9b0d6-8b8f-4dd6-8a7d-73cdd374a825.aligned	BRCA	0.262	0.738	no mutation	-	-
									TCGA-A7-A5ZX-01A-12R-A29R-07.e3c70f4d-4a23-486b-b221-3058b13a1c69.aligned	BRCA	0.262	0.75	no mutation	-	-
									TCGA-D8-A27E-01A-11R-A16F-07.5e32f7e7-6022-4ce2-aa79-4c6671493406.aligned	BRCA	0.262	0.768	no mutation	-	-
									TCGA-4H-AAAK-01A-12R-A41B-07.2ea9e472-a408-4ae0-975d-50a566f22b2a.aligned	BRCA	0.263	0.785	no mutation	-	-
									TCGA-AR-A2LN-01A-21R-A18M-07.8a23348d-3371-431e-a6c8-b031cde82279.aligned	BRCA	0.263	0.905	no mutation	-	-
									TCGA-A7-A13H-01A-11R-A22K-07.4f0fdfc6-6578-4d9a-92ae-6d82291a3785.aligned	BRCA	0.264	0.852	no mutation	-	-
									TCGA-AR-A1AJ-01A-21R-A12P-07.98703904-572d-4220-b959-a1293a2e1c33.aligned	BRCA	0.264	0.881	no mutation	-	-
									TCGA-AR-A2LE-01A-11R-A180-07.5c052fcb-a9f9-4d6a-86cd-6fa490fe9d74.aligned	BRCA	0.264	0.765	no mutation	-	-
									TCGA-A2-A0CM-01A-31R-A034-07.62dd11c2-2271-45e7-b753-d0f0d79fdf23.aligned	BRCA	0.265	0.667	no mutation	-	-
									TCGA-A8-A095-01A-11R-A00Z-07.c943873c-e153-42bc-a8de-e1080b252e81.aligned	BRCA	0.265	0.579	no mutation	-	-
									TCGA-AC-A3HN-01A-11R-A213-07.79a14838-69d2-4c73-83a7-b57ff6ecdd79.aligned	BRCA	0.265	0.771	no mutation	-	-
									TCGA-B6-A0IJ-01A-11R-A034-07.f77e9ef0-0a62-426b-98d9-6813edeb63a5.aligned	BRCA	0.265	0.569	no mutation	-	-
									TCGA-E2-A159-01A-11R-A115-07.95c7abfa-a417-4d81-96c2-a952a081d997.aligned	BRCA	0.265	0.842	no mutation	-	-
									TCGA-A1-A0SE-01A-11R-A084-07.a998e0ce-9248-460f-aabc-2dad452a1ff9.aligned	BRCA	0.266	0.863	no mutation	-	-
									TCGA-AN-A0FK-01A-11R-A034-07.570ee0fd-7003-45ce-9c42-8f6145604186.aligned	BRCA	0.266	0.737	no mutation	-	-
									TCGA-BH-A0DV-01A-21R-A12P-07.0d029d04-13cd-4870-a9e3-9d2e65c9b0b7.aligned	BRCA	0.266	0.732	no mutation	-	-
									TCGA-D8-A27H-01A-11R-A16F-07.123725b8-4f66-4b97-9726-e0c70300d38e.aligned	BRCA	0.266	0.888	no mutation	-	-
									TCGA-GI-A2C9-01A-11R-A21T-07.B5B8FDD8-C4DF-4F79-AED5-23AC41F75F18.aligned	BRCA	0.266	0.74	no mutation	-	-
									TCGA-B6-A1KI-01A-11R-A14M-07.7d34b1bc-ac5a-4365-8dae-75b3f2ea5055.aligned	BRCA	0.267	0.717	no mutation	-	-
									TCGA-BH-A0C1-01B-11R-A12D-07.73b732bb-f387-4618-a2a3-8c7db1c75fd8.aligned	BRCA	0.267	0.846	no mutation	-	-
									TCGA-A2-A4RW-01A-21R-A266-07.f8bfd67a-1d78-44b0-9715-712dee01b008.aligned	BRCA	0.268	0.585	no mutation	-	-
									TCGA-AR-A2LM-01A-11R-A180-07.461cbf67-a11d-4411-95b5-cf83ecf05d02.aligned	BRCA	0.268	0.767	no mutation	-	-
									TCGA-BH-A1FU-01A-11R-A14D-07.05a4f4ff-cdfd-4332-8146-066657a4c3cc.aligned	BRCA	0.268	0.78	no mutation	-	-
									TCGA-E9-A1N8-01A-11R-A144-07.7d6b6a17-5f1e-4586-9316-195c0e96925c.aligned	BRCA	0.268	0.6	no mutation	-	-
									TCGA-A2-A259-01A-11R-A16F-07.7157ccb4-b4f6-41ba-9f9c-da862b749a57.aligned	BRCA	0.269	0.828	no mutation	-	-
									TCGA-BH-A18G-01A-11R-A12D-07.a8a7a335-8e21-4f24-b48b-8764caa21329.aligned	BRCA	0.269	0.529	no mutation	-	-
									TCGA-BH-A1FD-01A-11R-A13Q-07.744ed141-8809-4bc9-90e6-74098383914e.aligned	BRCA	0.269	0.802	no mutation	-	-
									TCGA-BH-A1FE-06A-11R-A213-07.aad871a8-1a52-4e96-8b13-444d08289236.aligned	BRCA	0.269	0.69	no mutation	-	-
									TCGA-D8-A1XF-01A-11R-A14D-07.80562b20-3e3e-4f77-8ca2-958f8636d720.aligned	BRCA	0.269	0.746	no mutation	-	-
									TCGA-E9-A5UP-01A-11R-A28M-07.0a9af348-b2a7-4fad-b939-7eda53e4f5a0.aligned	BRCA	0.269	0.747	no mutation	-	-
									TCGA-LL-A5YN-01A-11R-A28M-07.844d9d2c-4467-415f-b66d-a4c35c818310.aligned	BRCA	0.269	0.803	no mutation	-	-
									TCGA-A2-A0CL-01A-11R-A115-07.ee92fcd7-4be2-47c2-9725-1ec425d212cf.aligned	BRCA	0.27	0.838	no mutation	-	-
									TCGA-AR-A0TV-01A-21R-A084-07.3d0d24de-c3b4-4396-bfb1-2c8c2788cf0c.aligned	BRCA	0.27	0.833	no mutation	-	-
									TCGA-B6-A0WT-01A-11R-A109-07.0507f62d-e776-4efb-bd51-dba9d74090bd.aligned	BRCA	0.27	0.841	no mutation	-	-
									TCGA-EW-A423-01A-11R-A24H-07.994c8287-b6e2-4743-80bb-fe8d0076ae44.aligned	BRCA	0.27	NA	no mutation	-	-
									TCGA-C8-A26V-01A-11R-A16F-07.67a58c72-fa64-4c63-b568-bec834626edf.aligned	BRCA	0.271	0.67	no mutation	-	-
									TCGA-D8-A1XZ-01A-11R-A14M-07.8b592b3b-47b5-45fa-98eb-01bf75096605.aligned	BRCA	0.271	0.817	no mutation	-	-
									TCGA-A2-A0D1-01A-11R-A034-07.01370d42-f75c-4532-9b9c-24ff7302b033.aligned	BRCA	0.272	0.8	no mutation	-	-
									TCGA-A2-A25A-01A-12R-A16F-07.50c720f4-dbcb-4b8b-9808-d130f5197d27.aligned	BRCA	0.272	0.743	no mutation	-	-
									TCGA-AN-A0AS-01A-11R-A00Z-07.e866475d-4919-4bf6-920e-5390720d15bf.aligned	BRCA	0.272	0.956	no mutation	-	-
									TCGA-BH-A1ET-01A-11R-A137-07.b0388c2e-0793-4084-bcc3-454c2ec88931.aligned	BRCA	0.272	0.724	no mutation	-	-
									TCGA-BH-A0W7-01A-11R-A115-07.afaeb45f-d795-4fe0-b4ee-5b90816e6427.aligned	BRCA	0.273	0.902	no mutation	-	-
									TCGA-D8-A1JB-01A-11R-A13Q-07.45fe02d2-5d68-43c4-9cea-7da6e16a55a2.aligned	BRCA	0.273	0.778	no mutation	-	-
									TCGA-EW-A1P4-01A-21R-A144-07.91a5b906-6a04-4f0d-8710-172311e84789.aligned	BRCA	0.273	0.754	no mutation	-	-
									TCGA-A2-A1G6-01A-11R-A13Q-07.8b216b0f-1881-45de-a4ae-78dfd87764fe.aligned	BRCA	0.274	0.793	no mutation	-	-
									TCGA-A2-A4S0-01A-21R-A266-07.81e350d9-7e2f-4650-9871-54ed2d5a5ab3.aligned	BRCA	0.274	0.735	no mutation	-	-
									TCGA-AN-A03Y-01A-21R-A00Z-07.7509b7dc-18cc-4430-ad93-fa598fc97330.aligned	BRCA	0.274	0.916	no mutation	-	-
									TCGA-AO-A0J2-01A-11R-A034-07.81689324-2986-49f6-bef6-f5a525ca36c2.aligned	BRCA	0.274	0.737	no mutation	-	-
									TCGA-D8-A1XR-01A-11R-A14M-07.9c55164e-fb87-46b5-87ce-cc277ba378f5.aligned	BRCA	0.274	0.684	no mutation	-	-
									TCGA-AO-A0J8-01A-21R-A034-07.70109263-1d2b-4abe-a582-2b28e87cde67.aligned	BRCA	0.275	0.79	no mutation	-	-
									TCGA-BH-A0BQ-01A-21R-A115-07.2ada4fe0-57f2-4a54-9580-4e0ae45a2f65.aligned	BRCA	0.275	0.782	no mutation	-	-
									TCGA-BH-A0HA-01A-11R-A12P-07.cffc0fe5-533f-46f8-a54a-2e09c392767d.aligned	BRCA	0.275	0.765	no mutation	-	-
									TCGA-BH-A0HL-01A-11R-A10U-07.1ee60bda-48df-4288-90cb-480fbfbc5d50.aligned	BRCA	0.275	0.681	no mutation	-	-
									TCGA-D8-A1JH-01A-11R-A13Q-07.00a3c8f4-bd75-4aa8-abb7-21005b1a5ad8.aligned	BRCA	0.275	0.806	no mutation	-	-
									TCGA-E9-A1RD-01A-11R-A157-07.eaacfa7a-fa77-42e6-b9ff-fb529bdd6e16.aligned	BRCA	0.275	0.73	no mutation	-	-
									TCGA-S3-AA11-01A-31R-A41B-07.11785b0e-04c6-4cf5-80c6-2c4ffcb206f6.aligned	BRCA	0.275	0.869	no mutation	-	-
									TCGA-A2-A0YK-01A-22R-A109-07.ae614f7b-b310-4c60-bd50-9e02be984943.aligned	BRCA	0.276	0.711	no mutation	-	-
									TCGA-AO-A03P-01A-11R-A00Z-07.9543095d-b05b-43e0-8b8d-74bd916b510b.aligned	BRCA	0.276	0.411	no mutation	-	-
									TCGA-AO-A129-01A-21R-A10J-07.15b9736e-eafc-465e-9ddd-b1b498e8b701.aligned	BRCA	0.276	0.582	no mutation	-	-
									TCGA-BH-A0C7-01B-11R-A115-07.e58a6cf4-a4ff-4179-9671-a5661f380a8d.aligned	BRCA	0.276	0.817	no mutation	-	-
									TCGA-D8-A1XQ-01A-11R-A14M-07.0c7fc003-950b-4138-8390-036c072b640e.aligned	BRCA	0.276	0.742	no mutation	-	-
									TCGA-E9-A24A-01A-11R-A169-07.a2bec98a-d946-40d2-b4d9-6495d815de9a.aligned	BRCA	0.276	0.712	no mutation	-	-
									TCGA-S3-A6ZG-01A-22R-A32P-07.0967df37-66ae-4ab3-a1fd-e196d4bc9995.aligned	BRCA	0.276	0.72	no mutation	-	-
									TCGA-A2-A04N-01A-11R-A115-07.71b60d53-513c-4da5-b095-39f913bd4f11.aligned	BRCA	0.277	0.762	no mutation	-	-
									TCGA-A8-A083-01A-21R-A00Z-07.72b7ab0e-81e0-4385-8125-5146243e21ac.aligned	BRCA	0.277	0.606	no mutation	-	-
									TCGA-AC-A5XS-01A-11R-A29R-07.b713b36d-44c7-41ed-82a5-762322472a56.aligned	BRCA	0.277	NA	no mutation	-	-
									TCGA-BH-A209-01A-11R-A157-07.9073fc5c-a281-4ed2-a66e-5235a5a55098.aligned	BRCA	0.277	0.547	no mutation	-	-
									TCGA-HN-A2OB-01A-21R-A27Q-07.f6aa5164-4438-4df2-9e5d-9dd8f5cdfd5e.aligned	BRCA	0.277	0.781	no mutation	-	-
									TCGA-A2-A0ST-01A-12R-A084-07.920e47c0-1b19-46e6-b1db-b5fd95e44df0.aligned	BRCA	0.278	0.778	no mutation	-	-
									TCGA-A2-A25C-01A-11R-A169-07.f5b16ba5-0fd1-4ca4-865f-fdff0af65901.aligned	BRCA	0.278	0.766	no mutation	-	-
									TCGA-AR-A1AM-01A-41R-A22K-07.a58de230-f177-4c58-95ec-55b6edb08452.aligned	BRCA	0.278	0.786	no mutation	-	-
									TCGA-B6-A0IH-01A-11R-A115-07.76fabc98-ad85-4315-8653-4028e24cd2ff.aligned	BRCA	0.278	0.754	no mutation	-	-
									TCGA-E2-A10A-01A-21R-A115-07.104213ad-3ec6-4a24-9760-72333b6c2c22.aligned	BRCA	0.278	0.818	no mutation	-	-
									TCGA-OL-A5RX-01A-11R-A28M-07.650c0c98-4432-4e9a-9e83-4ad8a7a0d628.aligned	BRCA	0.278	0.816	no mutation	-	-
									TCGA-A2-A0EY-01A-11R-A034-07.4f1ffb0e-b2f8-42ae-86cb-bbd3405014f6.aligned	BRCA	0.279	0.844	no mutation	-	-
									TCGA-A2-A0YF-01A-21R-A109-07.b3ac6331-6c8f-4165-add7-482aadf7fa68.aligned	BRCA	0.279	0.709	no mutation	-	-
									TCGA-B6-A0X4-01A-11R-A109-07.3d3d2beb-8c6f-45d0-bde3-12a68dbd5317.aligned	BRCA	0.279	0.629	no mutation	-	-
									TCGA-A2-A0D0-01A-11R-A00Z-07.bd51f90a-ec67-4a7d-87bf-9d85acd65d51.aligned	BRCA	0.28	NA	no mutation	-	-
									TCGA-AC-A2FO-01A-11R-A180-07.bd07aa68-708b-4bd3-88b9-78a8b9e298f5.aligned	BRCA	0.28	0.758	no mutation	-	-
									TCGA-E2-A15P-01A-11R-A115-07.61c279ee-777a-4c05-bc38-e1a9183faaff.aligned	BRCA	0.28	0.666	no mutation	-	-
									TCGA-E2-A1LK-01A-21R-A14D-07.d6301614-9ba7-4632-bdca-ac1b11e8e811.aligned	BRCA	0.28	NA	no mutation	-	-
									TCGA-E9-A22E-01A-11R-A157-07.e4d09b12-f1b4-4d66-bc6c-ccd32ad8185b.aligned	BRCA	0.28	0.802	no mutation	-	-
									TCGA-AN-A0AM-01A-11R-A034-07.6050d8b9-2d10-4a03-ae57-979cba25bb70.aligned	BRCA	0.281	0.76	no mutation	-	-
									TCGA-AQ-A04L-01B-21R-A10J-07.1fa9c013-4d2c-4f3e-8e77-6437dad440c9.aligned	BRCA	0.281	0.684	no mutation	-	-
									TCGA-B6-A408-01A-12R-A24H-07.bbb7f769-ac55-4e7f-b0bf-acc36294bb05.aligned	BRCA	0.281	0.719	no mutation	-	-
									TCGA-E9-A1R7-01A-11R-A14M-07.5ac273e2-3a3f-48a6-8782-956587bab667.aligned	BRCA	0.281	0.772	no mutation	-	-
									TCGA-A2-A0ET-01A-31R-A034-07.4eb0c00d-595c-47ee-bcad-818c7723656d.aligned	BRCA	0.282	0.563	no mutation	-	-
									TCGA-A2-A0T5-01A-21R-A084-07.4c15b588-6017-4f0c-9b66-4f18122acc83.aligned	BRCA	0.282	0.709	no mutation	-	-
									TCGA-AN-A0XR-01A-11R-A109-07.2738d02e-ac2a-4d26-beb6-794f3e11cf88.aligned	BRCA	0.282	0.674	no mutation	-	-
									TCGA-AR-A24X-01A-11R-A169-07.42a7e579-365d-4393-8b98-e4516863299e.aligned	BRCA	0.282	0.862	no mutation	-	-
									TCGA-B6-A0X1-01A-11R-A109-07.897b769d-f66a-4baf-b5fa-fe92ed49a8b4.aligned	BRCA	0.282	0.818	no mutation	-	-
									TCGA-B6-A401-01A-11R-A239-07.2a591fdd-c9e5-4c6e-90f8-8f993450a8d7.aligned	BRCA	0.282	0.822	no mutation	-	-
									TCGA-BH-A1FG-01A-11R-A13Q-07.39fe5d50-f454-4f7b-b07b-1a59b5c828f9.aligned	BRCA	0.283	0.823	no mutation	-	-
									TCGA-OL-A6VR-01A-32R-A33J-07.19cbf7e8-ab1f-495c-a09e-ff3fe7c172e4.aligned	BRCA	0.283	0.642	no mutation	-	-
									TCGA-A2-A0YH-01A-11R-A109-07.5275bc42-18a3-43d1-9dee-dfb80c39ba20.aligned	BRCA	0.284	0.71	no mutation	-	-
									TCGA-AR-A24S-01A-11R-A169-07.3795f6d6-3a1d-4b41-8a4b-e832078e9d48.aligned	BRCA	0.284	0.865	no mutation	-	-
									TCGA-BH-A0AV-01A-31R-A115-07.afe0fbfe-18e0-4b80-a44c-7abe3c7e5c93.aligned	BRCA	0.284	0.662	no mutation	-	-
									TCGA-C8-A131-01A-11R-A115-07.5162ef6d-6978-4ff7-b385-a59325cefe17.aligned	BRCA	0.284	0.55	no mutation	-	-
									TCGA-D8-A1Y2-01A-11R-A157-07.4d184421-3a3d-499a-bdb5-230f45e6d16f.aligned	BRCA	0.284	0.84	no mutation	-	-
									TCGA-EW-A1J6-01A-11R-A13Q-07.7051836f-e1d4-49dd-8118-4541c0bdde57.aligned	BRCA	0.284	0.876	no mutation	-	-
									TCGA-EW-A3E8-01B-11R-A24H-07.37cb523b-c33a-4980-9b06-6e91389ce70e.aligned	BRCA	0.284	0.758	no mutation	-	-
									TCGA-LL-A7T0-01A-31R-A352-07.67e967d6-be17-4fe1-a1fb-197655fad18d.aligned	BRCA	0.284	0.87	no mutation	-	-
									TCGA-A1-A0SJ-01A-11R-A084-07.61017170-a36a-4ce9-9b8e-324755b88dd7.aligned	BRCA	0.285	0.891	no mutation	-	-
									TCGA-5T-A9QA-01A-11R-A41B-07.41ab76d7-fae0-490c-9545-be576b64b827.aligned	BRCA	0.286	0.714	no mutation	-	-
									TCGA-A2-A0SW-01A-11R-A084-07.d17676ea-d64e-49d0-9737-3b852879ce52.aligned	BRCA	0.286	0.829	no mutation	-	-
									TCGA-BH-A0DD-01A-31R-A12P-07.e15ff180-38d3-4614-88ee-3645afaab54b.aligned	BRCA	0.286	0.902	no mutation	-	-
									TCGA-MS-A51U-01A-31R-A266-07.b41dfa6b-a221-4e03-95d7-428781787067.aligned	BRCA	0.286	0.829	no mutation	-	-
									TCGA-A2-A1FX-01A-11R-A13Q-07.60f078d7-d594-48a2-9011-f0f926243a42.aligned	BRCA	0.287	0.903	no mutation	-	-
									TCGA-A2-A4RY-01A-31R-A266-07.51d9b960-276a-4c7b-b135-f2f8c05f3bd6.aligned	BRCA	0.287	0.573	no mutation	-	-
									TCGA-AC-A23E-01A-11R-A157-07.25be50e7-7705-492d-a44a-0e40180d10c8.aligned	BRCA	0.287	0.84	no mutation	-	-
									TCGA-BH-A0DE-01A-11R-A115-07.b9a1f505-713e-4044-b76e-57134a4802f1.aligned	BRCA	0.287	0.699	no mutation	-	-
									TCGA-BH-A1EW-01A-11R-A137-07.59783c67-6446-44c1-b9b3-505470f54c82.aligned	BRCA	0.287	0.824	no mutation	-	-
									TCGA-D8-A1XS-01A-11R-A14M-07.11b43261-66e4-4c28-8d24-6e38b4295f34.aligned	BRCA	0.287	0.851	no mutation	-	-
									TCGA-E2-A153-01A-12R-A12D-07.be4b0243-555a-4e4b-94fb-af6ba60058d0.aligned	BRCA	0.287	0.762	no mutation	-	-
									TCGA-A8-A08S-01A-11R-A034-07.667c209e-9b4a-474d-8f69-102cfaffddf2.aligned	BRCA	0.288	0.802	no mutation	-	-
									TCGA-AC-A6IX-01A-12R-A32P-07.ffd6c7c5-d4c4-4ead-9e55-de8f6aa62182.aligned	BRCA	0.288	0.794	no mutation	-	-
									TCGA-BH-A0DI-01A-21R-A12P-07.91285ac6-c627-4101-b551-28f37b947276.aligned	BRCA	0.288	0.728	no mutation	-	-
									TCGA-BH-A0DX-01A-11R-A115-07.c791026a-9fda-47b4-86fd-9b5933325326.aligned	BRCA	0.288	0.75	no mutation	-	-
									TCGA-C8-A12W-01A-11R-A115-07.24e6e8f5-3caa-46f0-8915-7bd09f0736f9.aligned	BRCA	0.288	0.766	no mutation	-	-
									TCGA-E9-A244-01A-11R-A169-07.147d6ebb-7359-449a-9e6a-6c8443ebaa2e.aligned	BRCA	0.288	0.727	no mutation	-	-
									TCGA-GM-A3XN-01A-12R-A22U-07.740c53d0-b037-4475-82b3-044b2f879aac.aligned	BRCA	0.288	0.878	no mutation	-	-
									TCGA-A7-A13D-01A-13R-A12P-07.3af60b03-66c3-48a1-a42b-1e05fdb529c4.aligned	BRCA	0.289	0.895	no mutation	-	-
									TCGA-A2-A0YJ-01A-11R-A109-07.330bf4ac-9ed5-4bd1-93d0-f89b4f52bc19.aligned	BRCA	0.289	0.76	no mutation	-	-
									TCGA-A8-A084-01A-21R-A00Z-07.2f2fe990-f8f6-4904-b3d5-083e17a7a29d.aligned	BRCA	0.289	0.778	no mutation	-	-
									TCGA-A8-A08L-01A-11R-A00Z-07.0b3c65ed-ff55-45c9-b6a3-dd3a596a0271.aligned	BRCA	0.289	0.704	no mutation	-	-
									TCGA-AC-A3QP-01A-11R-A22U-07.4545ed8f-a83b-4049-9504-ba673ecd6d1d.aligned	BRCA	0.289	0.719	no mutation	-	-
									TCGA-AR-A1AO-01A-11R-A12P-07.56183330-0700-46d7-b45f-6d915ae587fa.aligned	BRCA	0.289	0.728	no mutation	-	-
									TCGA-E9-A1N3-01A-12R-A157-07.aaddb80d-7710-4aab-8efc-e84da79f9c68.aligned	BRCA	0.289	0.654	no mutation	-	-
									TCGA-S3-A6ZF-01A-32R-A32P-07.4d464cde-4885-4b17-9e02-23be26be0540.aligned	BRCA	0.289	0.519	no mutation	-	-
									TCGA-A8-A09N-01A-11R-A00Z-07.653e3eb4-ebdb-42d2-9479-a1ea8a43bdc5.aligned	BRCA	0.29	0.845	no mutation	-	-
									TCGA-AC-A4ZE-01A-11R-A41B-07.089da1d2-bdac-4ef2-9d59-2d144f77d5da.aligned	BRCA	0.29	0.707	no mutation	-	-
									TCGA-BH-A0RX-01A-21R-A084-07.5c911cb7-4e7b-4ffd-bd2b-4498ee7b0e88.aligned	BRCA	0.29	0.87	no mutation	-	-
									TCGA-D8-A1JN-01A-11R-A13Q-07.874de789-c1c4-4fd3-b45c-e885f62aaeab.aligned	BRCA	0.29	0.938	no mutation	-	-
									TCGA-A7-A0CH-01A-21R-A00Z-07.0b225e38-d4c8-4cb5-a668-316894ab858f.aligned	BRCA	0.291	0.791	no mutation	-	-
									TCGA-AC-A6IX-06A-11R-A32P-07.9d5cd723-da40-47ce-a413-20057593905d.aligned	BRCA	0.291	0.641	no mutation	-	-
									TCGA-AO-A03L-01A-41R-A056-07.34980e1d-956b-4d89-8bf2-dcc008dbaad7.aligned	BRCA	0.291	0.662	no mutation	-	-
									TCGA-C8-A8HP-01A-11R-A36F-07.02cf1db9-55c0-4ece-b230-966b30cd0b94.aligned	BRCA	0.291	0.81	no mutation	-	-
									TCGA-E9-A245-01A-22R-A16F-07.538ab6dc-6dff-49e2-ae6a-b91ee6619bce.aligned	BRCA	0.291	0.508	no mutation	-	-
									TCGA-BH-A1FN-01A-11R-A13Q-07.c870e04b-c3b7-495c-8465-7ef2a00fadc7.aligned	BRCA	0.292	0.844	no mutation	-	-
									TCGA-C8-A26Y-01A-11R-A16F-07.afad9647-befe-4493-8386-475d0097c716.aligned	BRCA	0.292	0.79	no mutation	-	-
									TCGA-E2-A15J-01A-11R-A12P-07.376c13fa-ba3e-4f2e-a8bc-87fb70541239.aligned	BRCA	0.292	0.586	no mutation	-	-
									TCGA-E9-A247-01A-11R-A169-07.3c38c1fe-9f57-4523-9654-c4bc6b02e84f.aligned	BRCA	0.292	0.854	no mutation	-	-
									TCGA-A2-A0EP-01A-52R-A22U-07.b1dbf4a7-16f8-49bc-a89f-aeac729e3c3c.aligned	BRCA	0.293	0.886	no mutation	-	-
									TCGA-B6-A40B-01A-11R-A239-07.40c7e862-e1f6-4425-af9d-c9d07161a2ed.aligned	BRCA	0.293	0.789	no mutation	-	-
									TCGA-D8-A1J9-01A-11R-A13Q-07.ff7159e7-e9f2-4cc8-ab89-f4167d19672c.aligned	BRCA	0.293	0.791	no mutation	-	-
									TCGA-E9-A3QA-01A-61R-A22K-07.8a7e272c-39f2-42e6-b1d5-7225cf12fceb.aligned	BRCA	0.293	0.596	no mutation	-	-
									TCGA-EW-A1P0-01A-11R-A144-07.16fcbaec-f629-4d04-ab61-3f9b782e710d.aligned	BRCA	0.293	0.679	no mutation	-	-
									TCGA-A8-A08J-01A-11R-A00Z-07.67e019fc-65c4-4274-a0f7-5a92f0f87bba.aligned	BRCA	0.294	0.69	no mutation	-	-
									TCGA-B6-A0WX-01A-11R-A109-07.8dc04505-fae5-4185-b3f8-53882fbbb4fd.aligned	BRCA	0.294	0.8	no mutation	-	-
									TCGA-BH-A0B6-01A-11R-A19W-07.b455387f-a8b4-43b8-b898-89628723d7da.aligned	BRCA	0.294	0.726	no mutation	-	-
									TCGA-E2-A1LB-01A-11R-A144-07.acf1ec71-46a5-4e7b-84b1-55203bca29d8.aligned	BRCA	0.294	NA	no mutation	-	-
									TCGA-E9-A1RB-01A-11R-A157-07.7e2a8676-10a4-4abf-b153-2255e06bcb40.aligned	BRCA	0.294	0.718	no mutation	-	-
									TCGA-B6-A2IU-01A-32R-A18M-07.71a6367e-a876-4f1e-b80c-0e2d7d02e7cd.aligned	BRCA	0.295	NA	no mutation	-	-
									TCGA-C8-A3M8-01A-11R-A213-07.a04ad65d-6d83-4e84-8bd8-3cab2a195642.aligned	BRCA	0.295	0.646	no mutation	-	-
									TCGA-E2-A15D-01A-11R-A115-07.b58514d7-7785-497d-ba94-165ee0a1b941.aligned	BRCA	0.295	0.922	no mutation	-	-
									TCGA-A2-A04T-01A-21R-A034-07.79d7a589-60bd-4b4a-89c1-d557fe24c733.aligned	BRCA	0.296	0.742	no mutation	-	-
									TCGA-A2-A0EN-01A-13R-A084-07.3ac4a6fe-9d2b-4c95-a74a-525b0328c7ed.aligned	BRCA	0.296	0.781	no mutation	-	-
									TCGA-A7-A0D9-01A-31R-A056-07.755912f4-6725-4b7b-84b1-518c7529a176.aligned	BRCA	0.296	0.778	no mutation	-	-
									TCGA-A7-A4SC-01A-12R-A266-07.84633979-56dd-4244-90bc-fa4652718880.aligned	BRCA	0.296	0.804	no mutation	-	-
									TCGA-B6-A0RI-01A-11R-A056-07.6f5986b6-28b9-4213-97a9-899190ea36dd.aligned	BRCA	0.296	0.877	no mutation	-	-
									TCGA-D8-A140-01A-11R-A115-07.116f1b9d-8c0c-4b29-b9b2-06ea186f4480.aligned	BRCA	0.296	0.517	no mutation	-	-
									TCGA-D8-A1X7-01A-11R-A14M-07.6b2497ef-abe8-4f6f-9225-1d700f55ad1c.aligned	BRCA	0.296	0.653	no mutation	-	-
									TCGA-PL-A8LV-01A-21R-A41B-07.34f3d207-0bfe-4699-b01b-d145942ba488.aligned	BRCA	0.296	0.923	no mutation	-	-
									TCGA-A2-A0CX-01A-21R-A00Z-07.b1ecc303-eb55-436f-9629-cdac63bde297.aligned	BRCA	0.297	0.825	no mutation	-	-
									TCGA-A2-A0D2-01A-21R-A034-07.2ad8d416-08a4-4e6f-947e-d74269d02ab1.aligned	BRCA	0.297	0.7	no mutation	-	-
									TCGA-AC-A62Y-01A-11R-A29R-07.02d9d59b-de6f-41c7-b529-142116debfd9.aligned	BRCA	0.297	0.609	no mutation	-	-
									TCGA-AN-A0FL-01A-11R-A034-07.299add94-3b97-41a6-9fd4-c572f88982d5.aligned	BRCA	0.297	0.892	no mutation	-	-
									TCGA-A2-A0CW-01A-21R-A115-07.1c1560f6-62bf-4185-912f-25c234ebd71f.aligned	BRCA	0.298	NA	no mutation	-	-
									TCGA-E2-A10F-01A-11R-A10J-07.05918561-a713-464b-9b5c-4f7c9258a827.aligned	BRCA	0.298	0.624	no mutation	-	-
									TCGA-E9-A22H-01A-11R-A157-07.c388d3be-37d9-4377-8c85-f6124b2ad436.aligned	BRCA	0.298	0.692	no mutation	-	-
									TCGA-OL-A5RY-01A-21R-A28M-07.2407816a-86e7-4094-a028-e81c0cda5448.aligned	BRCA	0.298	0.728	no mutation	-	-
									TCGA-A8-A0A4-01A-11R-A00Z-07.d9d0e575-bca2-45e6-9df3-fb6fee59ccd9.aligned	BRCA	0.299	0.852	no mutation	-	-
									TCGA-AR-A2LH-01A-31R-A18M-07.6aa1a643-013f-43d4-a3e6-a4a946ac3678.aligned	BRCA	0.299	0.705	no mutation	-	-
									TCGA-AR-A5QN-01A-12R-A28M-07.76353751-a05c-432e-a35b-12f2bf62a494.aligned	BRCA	0.299	0.667	no mutation	-	-
									TCGA-A8-A07L-01A-11R-A00Z-07.76cbecbe-22ef-479a-9306-2f09e1d87757.aligned	BRCA	0.3	0.732	no mutation	-	-
									TCGA-BH-A2L8-01A-11R-A18M-07.c55bb0b8-3417-4142-97f8-c43f1ec56496.aligned	BRCA	0.3	0.934	no mutation	-	-
									TCGA-BH-A6R8-01A-21R-A33J-07.2bea5d05-bcad-4a2e-8954-462b589a8aa4.aligned	BRCA	0.3	0.706	no mutation	-	-
									TCGA-D8-A1JI-01A-11R-A13Q-07.27706c21-96cb-48e9-88ec-1c52769bfe45.aligned	BRCA	0.3	0.755	no mutation	-	-
									TCGA-D8-A1JP-01A-11R-A13Q-07.f7461164-08b5-4a5c-ae74-cb4332f5ff7a.aligned	BRCA	0.3	0.736	no mutation	-	-
									TCGA-D8-A73U-01A-11R-A33J-07.57728a07-cb68-45d9-ac86-eba57e674e1d.aligned	BRCA	0.3	0.792	no mutation	-	-
									TCGA-E9-A1R0-01A-22R-A16F-07.4c6443ed-bc36-4c94-85dd-9bf7aab6a5b3.aligned	BRCA	0.3	0.786	no mutation	-	-
									TCGA-A7-A4SD-01A-11R-A266-07.cb0d669b-658a-4a41-9904-f838ddb12db2.aligned	BRCA	0.301	0.772	no mutation	-	-
									TCGA-AR-A1AL-01A-21R-A12P-07.ad602633-fdd7-4bf1-b3ac-e1c8e0a02934.aligned	BRCA	0.301	0.822	no mutation	-	-
									TCGA-B6-A0I9-01A-11R-A034-07.1a99c4ba-6948-4054-96cd-62164ff4a6f0.aligned	BRCA	0.301	0.7	no mutation	-	-
									TCGA-BH-A0H3-01A-11R-A12P-07.4baa8edc-9ab0-4cd6-b316-dfe1ff7c1f4d.aligned	BRCA	0.301	0.733	no mutation	-	-
									TCGA-BH-A28O-01A-11R-A22K-07.7fdcbf9d-e485-4b2b-8b9e-dba41ceed97b.aligned	BRCA	0.301	0.856	no mutation	-	-
									TCGA-BH-A1ES-01A-11R-A137-07.cbb45082-6d4e-4457-b023-52f9372ae053.aligned	BRCA	0.302	0.784	no mutation	-	-
									TCGA-E2-A15I-01A-21R-A137-07.4f3a68ee-00c8-44bd-b9d6-f3fa6dc4084c.aligned	BRCA	0.302	0.746	no mutation	-	-
									TCGA-GM-A2DM-01A-11R-A180-07.8d8fed5e-4b27-472a-93fa-2dba57098576.aligned	BRCA	0.302	0.744	no mutation	-	-
									TCGA-B6-A0RV-01A-11R-A084-07.25068ef3-d87f-45e2-a15f-152b87e9dedb.aligned	BRCA	0.303	0.796	no mutation	-	-
									TCGA-LL-A5YP-01A-21R-A28M-07.5cc1fd95-8c43-4d40-9e50-fe9f65ee9f1c.aligned	BRCA	0.303	0.775	no mutation	-	-
									TCGA-AC-A5EH-01A-11R-A28M-07.eb9b8bcb-aa3a-4e57-9479-543b53dc1cf7.aligned	BRCA	0.304	0.973	no mutation	-	-
									TCGA-AO-A0JB-01A-11R-A32Y-07.ad3c5cd7-6115-4e63-a282-f3f02907ebe5.aligned	BRCA	0.304	NA	no mutation	-	-
									TCGA-B6-A40C-01A-11R-A239-07.e04bddbb-224b-4c6c-a8c8-88fd42a52ac5.aligned	BRCA	0.304	0.711	no mutation	-	-
									TCGA-BH-A0B0-01A-21R-A115-07.059c8834-efd5-447c-97c6-49fd68c09c0d.aligned	BRCA	0.304	0.746	no mutation	-	-
									TCGA-BH-A1EN-01A-11R-A13Q-07.a6db80e4-b161-412d-932a-fe2898a1722f.aligned	BRCA	0.304	0.675	no mutation	-	-
									TCGA-E9-A249-01A-11R-A169-07.5285c747-0cb2-4f6a-83d8-40e45f8e4f6e.aligned	BRCA	0.304	0.873	no mutation	-	-
									TCGA-A7-A13F-01A-11R-A12P-07.fc4f35dd-9924-4e5d-ba71-0d7a79752b6a.aligned	BRCA	0.305	0.818	no mutation	-	-
									TCGA-AR-A1AT-01A-11R-A12P-07.e70e1882-b4be-4ed6-9c2d-4e8c84fde633.aligned	BRCA	0.305	0.891	no mutation	-	-
									TCGA-C8-A133-01A-32R-A12D-07.3028d15d-698a-4a23-8a09-a79221e28a62.aligned	BRCA	0.305	0.739	no mutation	-	-
									TCGA-E2-A1BD-01A-11R-A12P-07.fa1917b0-c3e1-412d-b063-e74b5cafb8dc.aligned	BRCA	0.305	0.887	no mutation	-	-
									TCGA-A2-A0ES-01A-11R-A115-07.698c9928-1aa8-4b48-9048-5675e5943c22.aligned	BRCA	0.306	0.787	no mutation	-	-
									TCGA-BH-A0H5-01A-21R-A115-07.e5378cd0-4045-4afe-8157-7187b3d294ef.aligned	BRCA	0.306	0.833	no mutation	-	-
									TCGA-BH-A0W5-01A-11R-A109-07.91e55e6f-b884-4112-8d3f-a9f8974dd63b.aligned	BRCA	0.306	0.812	no mutation	-	-
									TCGA-BH-A18T-01A-11R-A12D-07.733890d7-6557-454e-8697-fe9c619874e3.aligned	BRCA	0.306	0.755	no mutation	-	-
									TCGA-C8-A1HG-01A-11R-A137-07.094076d0-97e4-460d-b48c-7ee2371db99d.aligned	BRCA	0.306	NA	no mutation	-	-
									TCGA-E2-A152-01A-11R-A12D-07.be8c1926-064b-4a2f-9345-e34f0dc78bff.aligned	BRCA	0.306	0.695	no mutation	-	-
									TCGA-E2-A15A-06A-11R-A12D-07.e55bc0c9-ee0f-4efb-8024-3baed3c24080.aligned	BRCA	0.306	0.889	no mutation	-	-
									TCGA-A7-A0CG-01A-12R-A056-07.2b0e2135-a1e4-4785-8b9f-b4cf7b36d938.aligned	BRCA	0.307	0.858	no mutation	-	-
									TCGA-AC-A8OP-01A-11R-A36F-07.001773a6-9cf3-48a1-8ea1-1f0da4991bc5.aligned	BRCA	0.307	0.68	no mutation	-	-
									TCGA-BH-A0BV-01A-11R-A00Z-07.6dc89d5b-7613-4a0f-bbdc-ba13f51d12cc.aligned	BRCA	0.307	0.606	no mutation	-	-
									TCGA-D8-A27L-01A-11R-A16F-07.de27ab29-90b0-4d13-8102-1c2bebc4c29a.aligned	BRCA	0.307	0.828	no mutation	-	-
									TCGA-OK-A5Q2-01A-11R-A27Q-07.b835c127-4f06-4870-a0a4-7f95be0260a4.aligned	BRCA	0.307	0.773	no mutation	-	-
									TCGA-A2-A04Q-01A-21R-A034-07.d71e12c1-d92c-4cb6-8244-d100b2ef1c43.aligned	BRCA	0.308	0.929	no mutation	-	-
									TCGA-AC-A23G-01A-11R-A213-07.3cd0b704-99b5-401b-8f52-daead9359692.aligned	BRCA	0.308	0.803	no mutation	-	-
									TCGA-GM-A2DD-01A-11R-A180-07.ddc6e148-34b7-4466-b692-3bb227004e2b.aligned	BRCA	0.308	0.9	no mutation	-	-
									TCGA-AO-A12F-01A-11R-A115-07.05610046-ec77-4592-892a-464a81d55c45.aligned	BRCA	0.309	0.738	no mutation	-	-
									TCGA-AR-A1AK-01A-21R-A12P-07.a3568fd6-4b6d-4507-9c59-1788834d3a75.aligned	BRCA	0.309	0.71	no mutation	-	-
									TCGA-B6-A409-01A-11R-A24H-07.4d9bb08c-d954-4e14-aff2-3bec55cdf1c1.aligned	BRCA	0.309	NA	no mutation	-	-
									TCGA-BH-A28Q-01A-11R-A16F-07.5427eb83-38f3-4258-b241-25efae8fa70a.aligned	BRCA	0.309	0.8	no mutation	-	-
									TCGA-D8-A13Z-01A-11R-A115-07.624ac458-8ff1-441c-a8c5-aaf4a08a4b84.aligned	BRCA	0.31	0.904	no mutation	-	-
									TCGA-E2-A14T-01A-11R-A115-07.7aa46530-2311-41ed-a452-9ca06f38c0c1.aligned	BRCA	0.31	0.75	no mutation	-	-
									TCGA-E9-A228-01A-31R-A157-07.5903d969-2fd6-4952-b475-a79e6c241efd.aligned	BRCA	0.31	0.527	no mutation	-	-
									TCGA-AN-A0XU-01A-11R-A109-07.74cba80b-7677-41d6-ab22-10f1a962ba2f.aligned	BRCA	0.311	0.76	no mutation	-	-
									TCGA-OL-A5RV-01A-12R-A28M-07.2dca31d2-af60-4529-afac-e8838a7ee67c.aligned	BRCA	0.311	0.798	no mutation	-	-
									TCGA-AC-A2FF-01A-11R-A17B-07.f99cbdbb-ae9c-4dc2-9b69-eeaa7798c2b8.aligned	BRCA	0.312	0.798	no mutation	-	-
									TCGA-AC-A3W7-01A-11R-A22K-07.e5636c48-9d0d-42d5-9ac2-31ad566bd168.aligned	BRCA	0.312	0.843	no mutation	-	-
									TCGA-AC-A7VB-01A-11R-A352-07.a0059fcb-6adc-47f4-8601-b7eed9e12576.aligned	BRCA	0.312	NA	no mutation	-	-
									TCGA-AN-A049-01A-21R-A00Z-07.53a89c04-16e5-4cc3-838c-6b6d1b8ea0c0.aligned	BRCA	0.312	0.885	no mutation	-	-
									TCGA-B6-A0RH-01A-21R-A115-07.d40f62c9-c134-4477-98d7-11d343b5e867.aligned	BRCA	0.312	0.698	no mutation	-	-
									TCGA-BH-A18S-01A-11R-A12D-07.cf00b389-d06b-4dd5-9b18-737b06ab9bed.aligned	BRCA	0.312	0.684	no mutation	-	-
									TCGA-BH-A1F6-01A-11R-A13Q-07.5f5a884c-ffbd-401a-8689-baded1bdbe50.aligned	BRCA	0.312	0.652	no mutation	-	-
									TCGA-BH-A203-01A-12R-A169-07.ff6fb75e-aefc-44e3-accd-c4f690a51cca.aligned	BRCA	0.312	0.765	no mutation	-	-
									TCGA-E9-A1ND-01A-11R-A144-07.526da11e-9125-4fcd-98d7-02994c9783d1.aligned	BRCA	0.312	0.691	no mutation	-	-
									TCGA-A8-A09B-01A-11R-A00Z-07.df95b9f5-437f-438d-89b4-7c556e79b616.aligned	BRCA	0.313	0.815	no mutation	-	-
									TCGA-AN-A0XL-01A-11R-A10J-07.0cde4246-2dcb-478b-ace9-df557f71e4cd.aligned	BRCA	0.313	0.678	no mutation	-	-
									TCGA-AO-A0J3-01A-11R-A034-07.7455cc98-aceb-4adc-932b-4fddd979c522.aligned	BRCA	0.313	0.578	no mutation	-	-
									TCGA-AR-A1AH-01A-11R-A12D-07.ff0d7627-cec2-42e7-891b-cba5f42e3272.aligned	BRCA	0.314	0.81	no mutation	-	-
									TCGA-B6-A0IK-01A-12R-A056-07.8fb338fe-ffa8-45c2-857b-f713d1935330.aligned	BRCA	0.315	0.737	no mutation	-	-
									TCGA-BH-A0DH-01A-11R-A084-07.c643222a-e138-4b3c-a96d-02be24ccb0d0.aligned	BRCA	0.315	0.667	no mutation	-	-
									TCGA-EW-A1J3-01A-11R-A13Q-07.6e757a91-de03-4c2d-9088-22235e4b745a.aligned	BRCA	0.315	0.811	no mutation	-	-
									TCGA-PE-A5DE-01A-11R-A27Q-07.041c71a0-06d5-44a5-8930-7f1dd2a638d1.aligned	BRCA	0.315	NA	no mutation	-	-
									TCGA-A2-A04Y-01A-21R-A034-07.7002615e-435b-4631-bb5b-e4b7532a143a.aligned	BRCA	0.316	0.926	no mutation	-	-
									TCGA-B6-A0X0-01A-21R-A115-07.222a566c-2bad-4b47-97dc-ca1f60a9a981.aligned	BRCA	0.316	0.768	no mutation	-	-
									TCGA-BH-A0H7-01A-13R-A056-07.5969d3bb-19fb-4bda-9483-db4791257b95.aligned	BRCA	0.316	0.776	no mutation	-	-
									TCGA-C8-A137-01A-11R-A115-07.2c829af4-a6a7-48b1-9e48-a88be0564752.aligned	BRCA	0.316	0.821	no mutation	-	-
									TCGA-E2-A14R-01A-11R-A115-07.76a625e9-22b3-42b8-8813-27c133d0b248.aligned	BRCA	0.316	0.955	no mutation	-	-
									TCGA-A8-A07W-01A-11R-A00Z-07.03403807-a06f-4d79-ac2d-2d494d4fabee.aligned	BRCA	0.317	0.759	no mutation	-	-
									TCGA-B6-A0WS-01A-11R-A115-07.44bd10a8-c4c0-466c-8cd8-31a5da70ba0b.aligned	BRCA	0.317	0.784	no mutation	-	-
									TCGA-E2-A15E-01A-11R-A12D-07.42ba8e87-8d37-4cbd-82f0-bca0cbe5dcd3.aligned	BRCA	0.318	0.855	no mutation	-	-
									TCGA-XX-A89A-01A-11R-A36F-07.501a70d8-3932-49c0-aa13-774756fb89e3.aligned	BRCA	0.318	0.845	no mutation	-	-
									TCGA-E2-A1IO-01A-11R-A144-07.72611671-51cc-4662-b992-6701eb1df987.aligned	BRCA	0.32	0.89	no mutation	-	-
									TCGA-GM-A2DB-01A-31R-A18M-07.e5aeb7a3-1454-4605-a924-d4b1ed082e87.aligned	BRCA	0.32	NA	no mutation	-	-
									TCGA-LL-A9Q3-01A-11R-A41B-07.0aad6d2a-1699-4403-8d45-f0b315ec89c7.aligned	BRCA	0.32	NA	no mutation	-	-
									TCGA-AR-A1AY-01A-21R-A12P-07.49c4166c-701a-4f53-8968-99aec3347214.aligned	BRCA	0.321	0.676	no mutation	-	-
									TCGA-BH-A0E2-01A-11R-A056-07.b605d803-523b-46e6-b656-7d9888d306cc.aligned	BRCA	0.321	0.905	no mutation	-	-
									TCGA-BH-A42T-01A-11R-A24H-07.59b2f0cb-4789-4642-9aa6-605a1ebb0e32.aligned	BRCA	0.321	0.868	no mutation	-	-
									TCGA-EW-A1OY-01A-11R-A144-07.0c3f0857-32d7-4ef6-b303-6e452ee04516.aligned	BRCA	0.321	0.873	no mutation	-	-
									TCGA-A8-A09G-01A-21R-A00Z-07.31757dda-12d6-4f35-87f1-d00464f2815b.aligned	BRCA	0.323	0.44	no mutation	-	-
									TCGA-AR-A2LL-01A-11R-A180-07.2c08d3bc-c5f6-4077-86b5-633ed85818ec.aligned	BRCA	0.323	0.849	no mutation	-	-
									TCGA-BH-A0BD-01A-11R-A034-07.bf23a402-18ab-47b7-8bca-a9b01eeaf605.aligned	BRCA	0.323	0.739	no mutation	-	-
									TCGA-C8-A26X-01A-31R-A16F-07.5213da80-35ac-4172-b2e8-de686e73a498.aligned	BRCA	0.323	0.692	no mutation	-	-
									TCGA-E2-A15K-06A-11R-A12P-07.69f0bc59-c026-40e2-a3b6-88fcde091a82.aligned	BRCA	0.323	NA	no mutation	-	-
									TCGA-GM-A2D9-01A-11R-A18M-07.4ffff9ea-3386-47d5-8974-722037f31849.aligned	BRCA	0.323	0.619	no mutation	-	-
									TCGA-AO-A0J5-01A-11R-A034-07.5d033f3f-b22f-4d10-b39b-0bae2b4db5be.aligned	BRCA	0.324	0.772	no mutation	-	-
									TCGA-BH-A0W4-01A-11R-A109-07.750469b2-05c7-4647-b101-cdd94246d254.aligned	BRCA	0.324	0.829	no mutation	-	-
									TCGA-A2-A0CS-01A-11R-A115-07.560ab6aa-cbfe-42ac-9446-9d3df720bc81.aligned	BRCA	0.325	0.839	no mutation	-	-
									TCGA-A2-A0SU-01A-11R-A084-07.05aa0960-505b-4b04-be9f-7b54940f5b27.aligned	BRCA	0.325	0.832	no mutation	-	-
									TCGA-A2-A0SY-01A-31R-A084-07.30fad3cd-09a5-4867-9d18-a940041a2b60.aligned	BRCA	0.325	0.796	no mutation	-	-
									TCGA-A2-A0T2-01A-11R-A084-07.491c6c41-d1c5-4be7-bb7c-9df7275aa388.aligned	BRCA	0.325	0.921	no mutation	-	-
									TCGA-EW-A1OV-01A-11R-A144-07.b21367b5-91a3-4546-ba89-e33c462cb75b.aligned	BRCA	0.325	0.938	no mutation	-	-
									TCGA-AC-A2B8-01A-11R-A17B-07.ed74a7e1-90de-4943-9ca2-e7f94a5540e4.aligned	BRCA	0.326	0.832	no mutation	-	-
									TCGA-D8-A143-01A-11R-A115-07.4bf5f56d-448a-426a-8edc-f1bdbf6a8d55.aligned	BRCA	0.326	0.95	no mutation	-	-
									TCGA-E2-A1LA-01A-11R-A144-07.9a56eb8b-99fa-4671-99dc-29776dca4cd6.aligned	BRCA	0.326	0.735	no mutation	-	-
									TCGA-AO-A0JE-01A-11R-A056-07.d73174ef-182c-48b9-af79-dfb457d5b7be.aligned	BRCA	0.327	0.646	no mutation	-	-
									TCGA-AQ-A1H2-01A-11R-A13Q-07.8b954cec-cf3e-4b0d-a4e8-cfbc9575a732.aligned	BRCA	0.327	0.767	no mutation	-	-
									TCGA-OL-A66P-01A-11R-A31O-07.bbd01868-6fc1-42e7-b375-f0ac1a54a43c.aligned	BRCA	0.327	NA	no mutation	-	-
									TCGA-A2-A0EQ-01A-11R-A034-07.a083b072-7c1e-4ed6-90cf-1e49d21df4cb.aligned	BRCA	0.328	0.925	no mutation	-	-
									TCGA-A8-A07E-01A-11R-A034-07.3510559d-33b7-423a-88c9-d8c42270d546.aligned	BRCA	0.328	0.84	no mutation	-	-
									TCGA-BH-A0HK-01A-11R-A056-07.85845e8c-e9d7-43c4-8dfc-d7fb0cf85ac5.aligned	BRCA	0.328	0.86	no mutation	-	-
									TCGA-C8-A1HM-01A-12R-A137-07.eb908a6f-d6f2-40ef-90da-97438cd2281e.aligned	BRCA	0.328	0.597	no mutation	-	-
									TCGA-LD-A74U-01A-13R-A33J-07.11782f87-4d58-4897-9a61-7a4605c05eca.aligned	BRCA	0.328	0.697	no mutation	-	-
									TCGA-AN-A0AR-01A-11R-A00Z-07.12c36b7c-f302-4cea-bb4f-5a01211e00e9.aligned	BRCA	0.329	0.727	no mutation	-	-
									TCGA-AN-A0XT-01A-11R-A109-07.21f22460-fac7-4dbc-8ab2-75738331cb5c.aligned	BRCA	0.329	0.792	no mutation	-	-
									TCGA-E2-A14O-01A-31R-A115-07.2791089c-f659-41e8-8e18-57fc6a079e6b.aligned	BRCA	0.329	0.759	no mutation	-	-
									TCGA-A7-A426-01A-22R-A24H-07.185d3410-2daa-4d28-ab60-a7c13ae9d4fb.aligned	BRCA	0.33	0.87	no mutation	-	-
									TCGA-A8-A0AD-01A-11R-A056-07.b62f3825-9634-4252-b841-4c455a007353.aligned	BRCA	0.33	0.821	no mutation	-	-
									TCGA-AC-A8OS-01A-12R-A41B-07.c119a170-e1ba-4965-a9c6-5c0b41ceefba.aligned	BRCA	0.33	0.864	no mutation	-	-
									TCGA-D8-A146-01A-31R-A115-07.69f535c7-8f70-4efc-98bc-7f99924d7db1.aligned	BRCA	0.33	0.796	no mutation	-	-
									TCGA-AC-A3W5-01A-11R-A22K-07.3e775d6c-3845-49a7-80e0-82c5c68a473c.aligned	BRCA	0.331	0.81	no mutation	-	-
									TCGA-AQ-A04H-01B-11R-A10J-07.bcd8ae7a-cd43-4781-9ce3-8c87b92dd69d.aligned	BRCA	0.331	0.768	no mutation	-	-
									TCGA-AR-A0TT-01A-31R-A084-07.dc2ddb88-79d7-44b2-a770-a5f7dde21e3c.aligned	BRCA	0.331	0.85	no mutation	-	-
									TCGA-C8-A132-01A-31R-A115-07.143e8620-56cc-4b65-a2aa-d793543f6854.aligned	BRCA	0.331	0.674	no mutation	-	-
									TCGA-E2-A3DX-01A-21R-A213-07.2424c058-78c6-41dd-86e9-efcd61b72add.aligned	BRCA	0.331	0.731	no mutation	-	-
									TCGA-EW-A1J5-01A-11R-A13Q-07.b1c4af00-f395-47ac-93c7-b32a293ca060.aligned	BRCA	0.332	0.745	no mutation	-	-
									TCGA-A7-A0DB-01A-11R-A277-07.b629190c-9d4b-4cb4-8b3d-c0137774cc72.aligned	BRCA	0.333	0.854	no mutation	-	-
									TCGA-A2-A0T4-01A-31R-A084-07.09787ddc-336f-4a53-a687-339d90457085.aligned	BRCA	0.333	0.862	no mutation	-	-
									TCGA-A8-A08X-01A-21R-A00Z-07.354adce5-6ca4-4d6d-a519-4eabc01c6b36.aligned	BRCA	0.333	0.899	no mutation	-	-
									TCGA-AO-A124-01A-11R-A10J-07.5cd42d4a-5971-4a01-8c10-99321105a864.aligned	BRCA	0.333	0.557	no mutation	-	-
									TCGA-AQ-A0Y5-01A-11R-A14M-07.9bb258a4-dd26-4c43-bd29-04b68ea3c7ca.aligned	BRCA	0.333	0.747	no mutation	-	-
									TCGA-AR-A1AU-01A-11R-A12P-07.bb07b646-1dcc-4cf5-9aae-1df150e84a84.aligned	BRCA	0.333	0.766	no mutation	-	-
									TCGA-AR-A252-01A-11R-A169-07.f325c7a8-46b0-4d75-9228-db391c270c71.aligned	BRCA	0.333	0.634	no mutation	-	-
									TCGA-D8-A1X5-01A-11R-A14D-07.95a12af8-5704-4745-b0a0-960f67af8cec.aligned	BRCA	0.333	0.795	no mutation	-	-
									TCGA-E2-A15O-01A-11R-A115-07.4a28ecf3-c70e-42d0-918b-866d11804c13.aligned	BRCA	0.333	0.822	no mutation	-	-
									TCGA-E2-A570-01A-11R-A29R-07.635a7c2c-7731-48c1-948d-4d7ecf05c472.aligned	BRCA	0.333	0.69	no mutation	-	-
									TCGA-E9-A3HO-01A-11R-A213-07.d151b46a-1e20-455a-bab3-9c698cee312d.aligned	BRCA	0.333	0.597	no mutation	-	-
									TCGA-GM-A2DK-01A-21R-A180-07.52df7d5d-7236-464f-9394-7c20f8726280.aligned	BRCA	0.333	0.955	no mutation	-	-
									TCGA-GM-A2DL-01A-11R-A18M-07.8955404a-c756-4116-9613-dea06077a056.aligned	BRCA	0.333	0.859	no mutation	-	-
									TCGA-GM-A4E0-01A-12R-A266-07.da8c1ab5-7b67-4ebc-b854-cc45eaec8ee0.aligned	BRCA	0.333	NA	no mutation	-	-
									TCGA-OL-A5D7-01A-11R-A27Q-07.a9f404db-e7fa-49bf-acca-fccd676f2e7c.aligned	BRCA	0.333	NA	no mutation	-	-
									TCGA-A2-A0YC-01A-11R-A109-07.40c2be3f-f14a-4ab2-845a-2c1c174a4be7.aligned	BRCA	0.335	0.667	no mutation	-	-
									TCGA-A8-A08G-01A-11R-A00Z-07.0584b467-a0f7-45fd-9948-9a01318d34bd.aligned	BRCA	0.336	0.3	no mutation	-	-
									TCGA-A8-A09M-01A-11R-A00Z-07.3e08280c-f748-43c7-928b-007b322917b2.aligned	BRCA	0.336	0.886	no mutation	-	-
									TCGA-AC-A6NO-01A-12R-A33J-07.5055b564-b80d-4003-b1c1-3fe080c99fc1.aligned	BRCA	0.336	0.673	no mutation	-	-
									TCGA-AN-A0AL-01A-11R-A00Z-07.467314d6-f946-447f-920a-d33b60f66eb2.aligned	BRCA	0.337	0.855	no mutation	-	-
									TCGA-E9-A54X-01A-11R-A266-07.fc36b662-fabd-4caa-81f7-00fe0a3164a6.aligned	BRCA	0.337	0.885	no mutation	-	-
									TCGA-LL-A5YO-01A-21R-A28M-07.4b5b44ea-8589-4aea-a69f-b5d5041b1acd.aligned	BRCA	0.337	1	no mutation	-	-
									TCGA-A1-A0SD-01A-11R-A115-07.15bad71d-3031-413b-9e8d-6426ae5dfbea.aligned	BRCA	0.338	0.877	no mutation	-	-
									TCGA-A8-A09I-01A-22R-A034-07.433b49ba-949b-4914-985a-be19b3b32502.aligned	BRCA	0.338	0.824	no mutation	-	-
									TCGA-A8-A09Z-01A-11R-A00Z-07.2c3ad15f-0d26-441e-8139-85194b3389f2.aligned	BRCA	0.338	NA	no mutation	-	-
									TCGA-AO-A0JF-01A-11R-A056-07.3389d4b9-0190-4a69-a647-a6d53e3c96be.aligned	BRCA	0.338	0.697	no mutation	-	-
									TCGA-B6-A0IP-01A-11R-A034-07.9384eb09-5787-49e8-b07e-bd9f71997771.aligned	BRCA	0.338	0.805	no mutation	-	-
									TCGA-B6-A0WY-01A-11R-A109-07.90a60ebe-ce7e-4b64-af2a-1676f46e6601.aligned	BRCA	0.338	0.796	no mutation	-	-
									TCGA-GM-A3NW-01A-21R-A22K-07.e996b750-d0d3-43c8-860a-17da2f607b15.aligned	BRCA	0.338	0.865	no mutation	-	-
									TCGA-D8-A4Z1-01A-21R-A266-07.e6dbaf07-3551-4c73-a2f2-f1bea4fa8e72.aligned	BRCA	0.339	0.73	no mutation	-	-
									TCGA-OL-A66K-01A-11R-A29R-07.7cd7e1cf-4390-4b0e-884c-fc0a26c7e1bf.aligned	BRCA	0.339	0.795	no mutation	-	-
									TCGA-A2-A1FZ-01A-51R-A14D-07.27e70f84-80c5-4f6c-9d22-83c5a6e66eb5.aligned	BRCA	0.34	0.831	no mutation	-	-
									TCGA-C8-A3M7-01A-12R-A21T-07.B55B6630-7CF5-4BCA-B76F-E135271018E4.aligned	BRCA	0.341	0.786	no mutation	-	-
									TCGA-LL-A6FP-01A-11R-A31O-07.b7cbb41f-b7ba-4bc7-8b6a-ce93317495b1.aligned	BRCA	0.341	0.769	no mutation	-	-
									TCGA-AR-A24Z-01A-11R-A169-07.8d0d1eea-9e60-4507-8cfa-1fac66edc8a4.aligned	BRCA	0.342	0.827	no mutation	-	-
									TCGA-BH-A0W3-01A-11R-A109-07.0def3ef8-7608-483c-b899-4d459f6d2e2d.aligned	BRCA	0.342	0.825	no mutation	-	-
									TCGA-E2-A150-01A-11R-A12D-07.46262a6c-8a11-4bb9-8851-8b6e44c95288.aligned	BRCA	0.342	0.81	no mutation	-	-
									TCGA-E2-A15G-01A-11R-A12D-07.a88e6892-93fe-451f-9b7e-f6fe260ba9af.aligned	BRCA	0.344	0.855	no mutation	-	-
									TCGA-EW-A1P6-01A-11R-A144-07.9dddaf60-64ed-4d41-a546-79e86db1101e.aligned	BRCA	0.344	0.876	no mutation	-	-
									TCGA-OL-A5D6-01A-21R-A27Q-07.5657c6b6-ba04-4dd8-8623-2a3834820f7d.aligned	BRCA	0.344	0.938	no mutation	-	-
									TCGA-AN-A0G0-01A-11R-A034-07.c09e8a88-5a82-4fd6-8d03-ef3ecb988003.aligned	BRCA	0.345	0.846	no mutation	-	-
									TCGA-AR-A0TX-01A-11R-A084-07.08d85849-cda7-4709-a934-fdc586418d7f.aligned	BRCA	0.346	0.867	no mutation	-	-
									TCGA-BH-A0HY-01A-11R-A056-07.e074391d-348f-4f95-aad0-7f51c56b9696.aligned	BRCA	0.346	0.823	no mutation	-	-
									TCGA-AC-A62X-01A-11R-A29R-07.cdc523d2-da82-4a3d-a97e-9745c8a802d1.aligned	BRCA	0.347	0.862	no mutation	-	-
									TCGA-B6-A0RQ-01A-11R-A115-07.184fe3c4-58bb-45c5-a9a5-9a8a56985f9f.aligned	BRCA	0.348	0.802	no mutation	-	-
									TCGA-E2-A15C-01A-31R-A12D-07.1a77082d-f130-436b-9028-23c8dd9dc565.aligned	BRCA	0.348	0.771	no mutation	-	-
									TCGA-E2-A1IF-01A-11R-A144-07.34a8b02b-01a2-4f2d-8e8e-c3358d43665a.aligned	BRCA	0.348	0.875	no mutation	-	-
									TCGA-OL-A66O-01A-11R-A31O-07.c7f57147-b774-4209-8b7f-2666f59543d8.aligned	BRCA	0.348	0.842	no mutation	-	-
									TCGA-BH-A0BO-01A-23R-A12D-07.682a9c8d-8174-4435-9ec8-cb2d58bbe6d5.aligned	BRCA	0.349	0.814	no mutation	-	-
									TCGA-BH-A0DO-01B-11R-A12D-07.46892fa4-f179-4991-99da-629d8cf936f6.aligned	BRCA	0.349	0.793	no mutation	-	-
									TCGA-C8-A1HI-01A-11R-A137-07.994c96ec-ea0a-4741-8fef-53cdbfe28cfa.aligned	BRCA	0.349	0.705	no mutation	-	-
									TCGA-C8-A1HJ-01A-11R-A13Q-07.c0dd6c33-008d-44e8-b20c-8089bc3e29a3.aligned	BRCA	0.349	0.644	no mutation	-	-
									TCGA-E2-A1L8-01A-11R-A13Q-07.68c8e567-1ac0-40f1-a3a7-a79d77a4ae12.aligned	BRCA	0.349	0.775	no mutation	-	-
									TCGA-LQ-A4E4-01A-11R-A266-07.5965fc49-0ee5-41d8-b673-9ade5c70db71.aligned	BRCA	0.349	NA	no mutation	-	-
									TCGA-AN-A0XS-01A-22R-A109-07.b77f4222-9000-4485-8728-8864780ebcb8.aligned	BRCA	0.35	0.825	no mutation	-	-
									TCGA-BH-A0DP-01A-21R-A056-07.72967b75-a711-425a-819d-dd673c5edc44.aligned	BRCA	0.35	0.835	no mutation	-	-
									TCGA-BH-A0HQ-01A-11R-A034-07.856452d1-5480-4921-bf5b-4c6f625a99c0.aligned	BRCA	0.35	0.643	no mutation	-	-
									TCGA-AC-A2FE-01A-11R-A19W-07.22e03b77-aa0f-4348-98c1-9b0914e8af8b.aligned	BRCA	0.351	0.855	no mutation	-	-
									TCGA-LD-A66U-01A-11R-A31O-07.d37ab528-22b6-4b9e-b838-4d90f6d8bc14.aligned	BRCA	0.351	0.855	no mutation	-	-
									TCGA-A8-A06Q-01A-11R-A034-07.0e2a3a2c-173a-43b8-bd7d-0c09dfa8a2ae.aligned	BRCA	0.352	0.8	no mutation	-	-
									TCGA-BH-A1EV-01A-11R-A137-07.4dac7a33-db46-4815-8c6c-fb326959c741.aligned	BRCA	0.352	0.78	no mutation	-	-
									TCGA-D8-A27T-01A-11R-A16F-07.090d6483-72df-4a55-84ef-5e196d1982cf.aligned	BRCA	0.352	0.743	no mutation	-	-
									TCGA-GM-A2DH-01A-11R-A180-07.ec2ac902-f5ca-45a5-a72a-1b266360410a.aligned	BRCA	0.352	0.765	no mutation	-	-
									TCGA-OL-A5D8-01A-11R-A27Q-07.8c435d42-a76a-4078-a593-6a41a2bb6f5e.aligned	BRCA	0.352	0.684	no mutation	-	-
									TCGA-BH-A8G0-01A-11R-A352-07.8e9f7a7a-3115-4687-9fce-a97e4c3c9cde.aligned	BRCA	0.353	0.783	no mutation	-	-
									TCGA-E2-A1IJ-01A-11R-A144-07.14404fa2-adc4-4ecd-b4ee-5f4a75b54ff2.aligned	BRCA	0.353	0.697	no mutation	-	-
									TCGA-E9-A2JT-01A-22R-A18M-07.95b5e301-f942-43bb-8211-d992948e8136.aligned	BRCA	0.354	0.857	no mutation	-	-
									TCGA-A2-A3KC-01A-11R-A213-07.7bbe4637-394e-42c0-af7d-6184c3f48916.aligned	BRCA	0.355	0.79	no mutation	-	-
									TCGA-A7-A3IY-01A-21R-A21T-07.C4149CF6-980F-4DA1-B749-C24AAE86F351.aligned	BRCA	0.355	0.703	no mutation	-	-
									TCGA-AN-A0XO-01A-11R-A109-07.508f0932-673f-48b4-ac71-845ed9eb7c52.aligned	BRCA	0.355	0.694	no mutation	-	-
									TCGA-B6-A0RL-01A-11R-A084-07.0e704d8f-c0c0-4165-83c4-a1fa93014894.aligned	BRCA	0.355	0.826	no mutation	-	-
									TCGA-BH-A0H0-01A-11R-A056-07.38e26122-c473-41c1-afb0-cd3b9096e9f4.aligned	BRCA	0.355	0.848	no mutation	-	-
									TCGA-BH-AB28-01A-31R-A41B-07.3cf4fddd-7fb5-4bb6-bca8-412019df4e2d.aligned	BRCA	0.355	0.486	no mutation	-	-
									TCGA-A2-A3XS-01A-11R-A22U-07.799df122-75f1-46bf-8b5e-ca557cd38d53.aligned	BRCA	0.356	0.898	no mutation	-	-
									TCGA-C8-A12V-01A-11R-A115-07.b12c9095-55c7-4add-9e22-3d65eeef2040.aligned	BRCA	0.356	0.603	no mutation	-	-
									TCGA-E9-A2JS-01A-11R-A180-07.4fe55069-e1b6-4d85-a51a-03a10c6116e2.aligned	BRCA	0.356	0.737	no mutation	-	-
									TCGA-E2-A1LE-01A-12R-A19W-07.776c18b3-4e53-41d6-8838-70a6029c07dd.aligned	BRCA	0.357	0.696	no mutation	-	-
[truncated: 645 more rows]

## Sheet: Figure 5
Figure 5d							Figure 5g
[truncated: 6 more rows]

## Sheet: Figure 6
Figure 6a							Figure 6d																		Figure 6i						Figure 6l						Figure 6m						Figure 6o
[truncated: 725 more rows]
[truncated: 5 more columns]

[truncated: 14 more sheets: Figure 7, Supplementary Figure 1, Supplementary Figure 4, Supplementary Figure 6, Supplementary Figure 8, Supplementary Figure 9, Supplementary Figure 11, Supplementary Figure 12, Supplementary Figure 13, Supplementary Figure 15, Supplementary Figure 16, Supplementary Figure 17, Supplementary Figure 18, Supplementary Figure 20]
